# Supplementary material for: Alternation emerges as a multi-modal strategy for turbulent odor navigation
Source: eLife. 2022 Aug 23;11:e76989. doi: 10.7554/eLife.76989 (PMC9489216; doi:10.7554/eLife.76989)
Supplement: Supplementary file 1. [file elife-76989-supp1.zip]

Archive with 66 entries (55 files):
- data_availability/
- __MACOSX/._data_availability
- data_availability/.DS_Store
- __MACOSX/data_availability/._.DS_Store
- data_availability/fig6/
- __MACOSX/data_availability/._fig6
- data_availability/readme
- __MACOSX/data_availability/._readme
- data_availability/.ipynb_checkpoints/
- __MACOSX/data_availability/._.ipynb_checkpoints
- data_availability/fig5/
- __MACOSX/data_availability/._fig5
- data_availability/fig3/
- __MACOSX/data_availability/._fig3
- data_availability/fig4/
- __MACOSX/data_availability/._fig4
- data_availability/fig6/f6.mat
- __MACOSX/data_availability/fig6/._f6.mat
- data_availability/fig6/fig6.m
- __MACOSX/data_availability/fig6/._fig6.m
- data_availability/fig5/fig5.ipynb
- __MACOSX/data_availability/fig5/._fig5.ipynb
- data_availability/fig5/.DS_Store
- __MACOSX/data_availability/fig5/._.DS_Store
- data_availability/fig5/Ground/
- __MACOSX/data_availability/fig5/._Ground
- data_availability/fig5/Nose/
- __MACOSX/data_availability/fig5/._Nose
- data_availability/fig5/statistics.dat
- __MACOSX/data_availability/fig5/._statistics.dat
- data_availability/fig5/.ipynb_checkpoints/
- __MACOSX/data_availability/fig5/._.ipynb_checkpoints
- data_availability/fig3/fig3.ipynb
- __MACOSX/data_availability/fig3/._fig3.ipynb
- data_availability/fig3/Traj_3a.png
- __MACOSX/data_availability/fig3/._Traj_3a.png
- data_availability/fig3/traj_figure3.dat
- __MACOSX/data_availability/fig3/._traj_figure3.dat
- data_availability/fig3/.ipynb_checkpoints/
- __MACOSX/data_availability/fig3/._.ipynb_checkpoints
- data_availability/fig4/Figure_4c.png
- __MACOSX/data_availability/fig4/._Figure_4c.png
- data_availability/fig4/figure_4A.png
- __MACOSX/data_availability/fig4/._figure_4A.png
- data_availability/fig4/cast.txt
- __MACOSX/data_availability/fig4/._cast.txt
- data_availability/fig4/fig4.ipynb
- __MACOSX/data_availability/fig4/._fig4.ipynb
- data_availability/fig4/far.txt
- __MACOSX/data_availability/fig4/._far.txt
- data_availability/fig4/close.txt
- __MACOSX/data_availability/fig4/._close.txt
- data_availability/fig4/.ipynb_checkpoints/
- __MACOSX/data_availability/fig4/._.ipynb_checkpoints
- data_availability/fig4/surge.txt
- __MACOSX/data_availability/fig4/._surge.txt
- data_availability/fig5/Ground/statistics.mat
- __MACOSX/data_availability/fig5/Ground/._statistics.mat
- data_availability/fig5/Nose/statistics.mat
- __MACOSX/data_availability/fig5/Nose/._statistics.mat
- data_availability/fig5/.ipynb_checkpoints/fig5-checkpoint.ipynb
- __MACOSX/data_availability/fig5/.ipynb_checkpoints/._fig5-checkpoint.ipynb
- data_availability/fig3/.ipynb_checkpoints/fig3-checkpoint.ipynb
- __MACOSX/data_availability/fig3/.ipynb_checkpoints/._fig3-checkpoint.ipynb
- data_availability/fig4/.ipynb_checkpoints/fig4-checkpoint.ipynb
- __MACOSX/data_availability/fig4/.ipynb_checkpoints/._fig4-checkpoint.ipynb
