# Supplementary material for: Alternation emerges as a multi-modal strategy for turbulent odor navigation
Source: eLife. 2022 Aug 23;11:e76989. doi: 10.7554/eLife.76989 (PMC9489216; doi:10.7554/eLife.76989)
Supplement: Supplementary file 1. [file elife-76989-supp1.zip › data_availability/fig5/fig5.ipynb]

# %% [code]
#load libraries
import scipy.io as sio
import matplotlib.pyplot as plt
import numpy as np
from matplotlib import rc
from copy import deepcopy
from scipy.interpolate import splev, splprep,interp1d,interp2d
rc('text', usetex=True)
import scipy.stats as stats

# %% [code]
# reads rate of detection at threshold 3x10^(-6) contained in the variable stat_thr_t_$thr within the matlab file statistics.mat
thr = '3e6'

# Note : vary the label thr to read rates at other thresholds. 
# Data are available for thresholds: 10^{-4}, 10^{-5} 10^{-6} 2x10^{-6} 3x10^{-6} 5x10^{-5} and 5x10^{-6} 
# the corresponding labels are: 1e4, 1e5, 1e6, 2e6, 3e6, 5e5, 5e6
# For reference, the maximum concentration is 2,1 x 10^{-3}.

foldername = 'Nose/'
file = 'statistics'
name = foldername + file + '.mat'
data_nose = sio.loadmat(name)
matname = 'stat_thr_t_' + thr
data_nose = data_nose[matname]

Ly = data_nose.shape[1]
Lx = data_nose.shape[0]
x = np.linspace(0,Lx/Ly,Lx)
y = np.linspace(-0.5,0.5,Ly)
f_nose = interp2d(x,y,data_nose.T, kind= 'linear', fill_value=0)

f = open(file+'.dat','w+')
f.write("%d %d\n" %(Lx,Ly))
for i in range(Lx):
    for j in range(Ly):
        f.write("%.7f "%data_nose[i,j])
    f.write("\n")
f.close()

foldername = 'Ground/'
file = 'statistics'
name = foldername + file + '.mat'
data_ground = sio.loadmat(name)
matname = 'stat_thr_t_' + thr
data_ground = data_ground[matname]
Lx = data_ground.shape[0]
Ly = data_ground.shape[1]
x = np.linspace(0,Lx/Ly,Lx)
y = np.linspace(-0.5,0.5,Ly)
f_ground = interp2d(x,y,data_ground.T, kind= 'linear', fill_value=0)

f = open(file+'.dat','w+')
f.write("%d %d\n" %(Lx,Ly))
for i in range(Lx):
    for j in range(Ly):
        f.write("%.7f "%data_ground[i,j])
    f.write("\n")
f.close()

print(f_nose(2,0),f_ground(2,0))
print(f_nose(1,0.4),f_ground(1,0))

# %% [code]
numstates_per_unitlength = 30

xmax = 10
ymax = 0.5

N = 2
bounds = np.zeros((N,2))
bounds[0][0] = -2
bounds[0][1] = xmax

bounds[1][0] = -2*ymax
bounds[1][1] = 2*ymax

Ndiscs = np.zeros(N,dtype = int)
Ndiscs[0] = int(round((bounds[0][1]-bounds[0][0])*numstates_per_unitlength))
Ndiscs[1] = int(round((bounds[1][1]-bounds[1][0])*numstates_per_unitlength))

delx = (bounds[0][1]-bounds[0][0])/(Ndiscs[0])
delt = delx
print(delx)

numstates = Ndiscs[0]*Ndiscs[1]
numactions = 6
numobservs = 3

print(Ndiscs)

# %% [code]
detection_radius = 2.1*delx

def L2dist(a,b):
    return np.sqrt(np.sum((a-b)**2))

def conv_state_to_pos(s):
    pos = np.zeros(N)
    iy = int(s%Ndiscs[1])
    ix = int((s-iy)/Ndiscs[1])
    
    
    pos[0] = bounds[0][0] + (bounds[0][1] - bounds[0][0])*ix*1.0/(Ndiscs[0]-1)
    pos[1] = bounds[1][0] + (bounds[1][1] - bounds[1][0])*iy*1.0/(Ndiscs[1]-1)
    
    return pos
    
def conv_pos_to_state(pos):
    ix = int(round((Ndiscs[0]-1)*(pos[0] - bounds[0][0])/(bounds[0][1] - bounds[0][0])))
    iy = int(round((Ndiscs[1]-1)*(pos[1] - bounds[1][0])/(bounds[1][1] - bounds[1][0])))
    
    s = int(ix*Ndiscs[1] + iy)
    
    return s

def velocity_vec(a):
    vel_vec = np.zeros(2)
    
    if a == 0:
        vel_vec[0] = 0
        vel_vec[1] = 0
    elif a == 1:
        vel_vec[0] = 1
        vel_vec[1] = 0
    elif a == 2:
        vel_vec[0] = 0
        vel_vec[1] = 1
    elif a == 3:
        vel_vec[0] = -1
        vel_vec[1] = 0
    elif a == 4:
        vel_vec[0] = 0
        vel_vec[1] = -1
    else:
        vel_vec[0] = 0
        vel_vec[1] = 0        
        
    return vel_vec

def transition_func(s, a, snext):
    pos_curr = conv_state_to_pos(s)
    pos_next = conv_state_to_pos(snext)
    
    pos_action = deepcopy(pos_curr)
    
    vel_vec = velocity_vec(a)
    
    pos_action += vel_vec*delt
    
    if pos_action[0] > bounds[0][1] + delx/4.0:
        pos_action[0] = pos_action[0] - (bounds[0][1] - bounds[0][0]) - vel_vec[0]*delt
        
    if pos_action[1] > bounds[1][1] + delx/4.0:
        pos_action[1] = pos_action[1] - (bounds[1][1] - bounds[1][0]) - vel_vec[1]*delt

    if pos_action[0] < bounds[0][0] - delx/4.0:
        pos_action[0] = pos_action[0] + (bounds[0][1] - bounds[0][0]) - vel_vec[0]*delt
        
    if pos_action[1] < bounds[1][0] - delx/4.0:
        pos_action[1] = pos_action[1] + (bounds[1][1] - bounds[1][0]) - vel_vec[1]*delt

    if L2dist(pos_next, pos_action) < delx/2.0: 
        return 1
    else:
        return 0

def observ_func(a, snext, o):
    pos = conv_state_to_pos(snext)
    r = np.sqrt(pos[0]**2 + pos[1]**2)
    if r < detection_radius:
        if o == 2:
            return 1
        else:
            return 0
    else:
        if o == 0:
            return 1 - prob_detection(snext,a)
        elif o == 1:
            return prob_detection(snext,a)
        else:
            return 0
        
def terminate(a, snext, o):
    if o == 2:
        return True
    else:
        return False
    
def prob_detection(s,a):
    pos = conv_state_to_pos(s)
    x = pos[0]
    y = pos[1]
    if x < 0 or x > xmax:
        return 0
    elif np.abs(y) > ymax:
        return 0
    else:
        if a < 5:
            return f_ground(x,y)
        elif a == 5:
            return f_nose(x,y)
        else:
            return 0
        

def initialize_belief():
    belief = np.zeros(numstates)
    for s in range(numstates):
        pos = conv_state_to_pos(s) 
        if pos[0] >= 0 and pos[0] <= 8.5 and pos[1] >= -0.5 and pos[1] <= 0.5: 
            belief[s] = 1
    cont= np.sum(belief)
    belief = (belief + 1e-13) / cont
    return belief
    
def calculate_entropy(belief):
    return np.sum(-belief*np.log(belief + 1e-13))


def belief_update(a, o, old_belief):
    new_belief = np.zeros(numstates)
    
    for i in range(numstates):
        if i%10 == -1:
            print(a,o,i)
        summer_temp = 0
        indices = sparse_transition_indices_inv[i][a]
        for j in indices:
            summer_temp += transition_func(j,a,i)*old_belief[j]
        new_belief[i] = observ_func(a,i,o)*summer_temp + 1e-13
        
    new_belief /= np.sum(new_belief)
    return new_belief

def next_s(s,a):
    pos_curr = conv_state_to_pos(s)
    
    pos_action = deepcopy(pos_curr)
    
    vel_vec = velocity_vec(a)
    
    pos_action += vel_vec*delt
    
    if pos_action[0] > bounds[0][1] + delx/4.0:
        pos_action[0] = pos_action[0] - (bounds[0][1] - bounds[0][0]) - vel_vec[0]*delt
        
    if pos_action[1] > bounds[1][1] + delx/4.0:
        pos_action[1] = pos_action[1] - (bounds[1][1] - bounds[1][0]) - vel_vec[1]*delt

    if pos_action[0] < bounds[0][0] - delx/4.0:
        pos_action[0] = pos_action[0] + (bounds[0][1] - bounds[0][0]) - vel_vec[0]*delt
        
    if pos_action[1] < bounds[1][0] - delx/4.0:
        pos_action[1] = pos_action[1] + (bounds[1][1] - bounds[1][0]) - vel_vec[1]*delt
        
    snext = conv_pos_to_state(pos_action)
    return snext

def belief_update_new(a,o,old_belief):
    new_belief = np.zeros(numstates)
    for i in range(numstates):
        j = next_s(i,a)
        new_belief[j] = observ_func(a,j,o)*old_belief[i] + 1e-13
    new_belief /= np.sum(new_belief)
    return new_belief    
  
def choose_action_infotaxis(current_belief):
    maxvalueaction = 0
    maxvalue = -1e10
    
    curr_entropy = calculate_entropy(current_belief)
    ents=[]
    for a in range(numactions):
        summer_temp = 0 
        for o in range(numobservs):
            vectemp1 = np.zeros(numstates)
            next_belief = belief_update(a, o, current_belief)
            for s in range(numstates): 
                indices = sparse_transition_indices[s][a]
                for snext in indices:
                    vectemp1[s] += transition_func(s, a, snext)*observ_func(a, snext, o)
            summer_temp += np.sum(vectemp1*current_belief)*(curr_entropy - calculate_entropy(next_belief))
        if summer_temp > maxvalue:
            maxvalue = summer_temp
            maxvalueaction = a
        ents += [summer_temp]
    print(-np.array(ents) + curr_entropy, maxvalueaction)
    return maxvalueaction

def sample_observ_true(a,snext):
    uniform = np.random.uniform()
    temp = 0
    for o in range(numobservs):
        temp += observ_func(a,snext,o)
        if uniform < temp:
            return o
    return numobservs - 1

# %% [code]
f = open("../fig3/traj_figure3.dat",'r')

currtraj = []
trajs = []
numtraj = 0
beliefs = []
for i, line in enumerate(f):
    a = line.split()
    if len(a) == 6:
        if int(a[0]) == 1:
            
            numtraj += 1
            if numtraj > 1:
                trajs += [np.array(currtraj)]
            currtraj = []
        currtraj += [[int(a[0]),float(a[1]),float(a[2]),float(a[3]),int(a[4]),int(a[5]) ]]
        
 
sizes = np.array([len(t) for t in trajs])
np.set_printoptions(precision = 3, suppress = True)
print("%.1f %.1f" %(np.mean(sizes), np.std(sizes)), len(trajs),)   

# %% [code]
num = 38           #vary this number to plot a different trajectory
traj = trajs[num]

x = np.linspace(-2,10,500)
y= np.linspace(-1,1,500)

framenums = len(traj)
belief = initialize_belief()


for framenum in range(framenums-1):
    plt.close("all")
    
    fig, axis=plt.subplots(figsize = (15,7))
    
    print(framenum)
    
    beliefplot = belief.reshape((12*numstates_per_unitlength,2*numstates_per_unitlength))    
    im = axis.imshow(np.log10(beliefplot.T), origin='lower',vmin=-5,vmax=-3,interpolation='bilinear',extent = (-2,10,-1,1), cmap = 'binary',alpha = 1)
    beliefy = np.sum(beliefplot,axis=0)
    ycross = np.linspace(-1,1,2*numstates_per_unitlength)
    axis.plot(0,0,'gD', ms=18) 
    axis.plot(traj[:framenum+1,1],traj[:framenum+1,2],'y-', lw=4)
    
    
    for i in range(len(traj[:framenum+1])):
        if traj[i,-2] == 5:
            axis.plot([traj[i,1],traj[i,1]],[traj[i,2],traj[i,2]],'C0o', ms=10)
        if traj[i,-1] == 1:
            axis.plot([traj[i,1],traj[i,1]],[traj[i,2],traj[i,2]],'C3x', ms=14, mew=3)

   # print(calculate_entropy(belief),traj[framenum,-3]
    belief = belief_update_new(traj[framenum,-2],traj[framenum,-1],belief)
    axis.set_aspect('equal')
    
    plt.xlim((-2, 10))
    plt.ylim((-1, 1))
    fig.tight_layout()
    plt.show()

# %% [code]
