# Supplementary material for: Alternation emerges as a multi-modal strategy for turbulent odor navigation
Source: eLife. 2022 Aug 23;11:e76989. doi: 10.7554/eLife.76989 (PMC9489216; doi:10.7554/eLife.76989)
Supplement: Supplementary file 1. [file elife-76989-supp1.zip › data_availability/fig5/statistics.dat]

1400 320
0.0000000 0.0000000 0.0000000 0.0000000 0.0000000 0.0000000 0.0000000 0.0000000 0.0000000 0.0000000 0.0000000 0.0000000 0.0000000 0.0000000 0.0000000 0.0000000 0.0000000 0.0000000 0.0000000 0.0000000 0.0000000 0.0000000 0.0000000 0.0000000 0.0000000 0.0000000 0.0000000 0.0000000 0.0000000 0.0000000 0.0000000 0.0000000 0.0000000 0.0000000 0.0000000 0.0000000 0.0000000 0.0000000 0.0000000 0.0000000 0.0000000 0.0000000 0.0000000 0.0000000 0.0000000 0.0000000 0.0000000 0.0000000 0.0000000 0.0000000 0.0000000 0.0000000 0.0000000 0.0000000 0.0000000 0.0000000 0.0000000 0.0000000 0.0000000 0.0000000 0.0000000 0.0000000 0.0000000 0.0000000 0.0000000 0.0000000 0.0000000 0.0000000 0.0000000 0.0000000 0.0000000 0.0000000 0.0000000 0.0000000 0.0000000 0.0000000 0.0000000 0.0000000 0.0000000 0.0000000 0.0000000 0.0000000 0.0000000 0.0000000 0.0000000 0.0000000 0.0000000 0.0000000 0.0000000 0.0000000 0.0000000 0.0000000 0.0000000 0.0000000 0.0000000 0.0000000 0.0000000 0.0000000 0.0000000 0.0000000 0.0000000 0.0000000 0.0000000 0.0000000 0.0000000 0.0000000 0.0000000 0.0000000 0.0000000 0.0000000 0.0000000 0.0000000 0.0000000 0.0000000 0.0000000 0.0000000 0.0000000 0.0000000 0.0000000 0.0000000 0.0000000 0.0000000 0.0000000 0.0000000 0.0000000 0.0000000 0.0000000 0.0000000 0.0000000 0.0000000 0.0000000 0.0000000 0.0000000 0.0000000 0.0000000 0.0000000 0.0000000 0.0000000 0.0000000 0.0000000 0.0000000 0.0000000 0.0000000 0.0000000 0.0000000 0.0000000 0.0000000 0.0000000 0.0000000 0.0000000 0.0000000 0.0000000 0.0000000 0.0000000 0.0000000 0.0000000 0.0000000 0.0000000 0.0000000 0.0000000 0.0000000 0.0000000 0.0000000 0.0000000 0.0000000 0.0000000 0.0000000 0.0000000 0.0000000 0.0000000 0.0000000 0.0000000 0.0000000 0.0000000 0.0000000 0.0000000 0.0000000 0.0000000 0.0000000 0.0000000 0.0000000 0.0000000 0.0000000 0.0000000 0.0000000 0.0000000 0.0000000 0.0000000 0.0000000 0.0000000 0.0000000 0.0000000 0.0000000 0.0000000 0.0000000 0.0000000 0.0000000 0.0000000 0.0000000 0.0000000 0.0000000 0.0000000 0.0000000 0.0000000 0.0000000 0.0000000 0.0000000 0.0000000 0.0000000 0.0000000 0.0000000 0.0000000 0.0000000 0.0000000 0.0000000 0.0000000 0.0000000 0.0000000 0.0000000 0.0000000 0.0000000 0.0000000 0.0000000 0.0000000 0.0000000 0.0000000 0.0000000 0.0000000 0.0000000 0.0000000 0.0000000 0.0000000 0.0000000 0.0000000 0.0000000 0.0000000 0.0000000 0.0000000 0.0000000 0.0000000 0.0000000 0.0000000 0.0000000 0.0000000 0.0000000 0.0000000 0.0000000 0.0000000 0.0000000 0.0000000 0.0000000 0.0000000 0.0000000 0.0000000 0.0000000 0.0000000 0.0000000 0.0000000 0.0000000 0.0000000 0.0000000 0.0000000 0.0000000 0.0000000 0.0000000 0.0000000 0.0000000 0.0000000 0.0000000 0.0000000 0.0000000 0.0000000 0.0000000 0.0000000 0.0000000 0.0000000 0.0000000 0.0000000 0.0000000 0.0000000 0.0000000 0.0000000 0.0000000 0.0000000 0.0000000 0.0000000 0.0000000 0.0000000 0.0000000 0.0000000 0.0000000 0.0000000 0.0000000 0.0000000 0.0000000 0.0000000 0.0000000 0.0000000 0.0000000 0.0000000 0.0000000 0.0000000 0.0000000 0.0000000 0.0000000 0.0000000 0.0000000 0.0000000 0.0000000 0.0000000 0.0000000 0.0000000 0.0000000 0.0000000 0.0000000 0.0000000 0.0000000 0.0000000 0.0000000 0.0000000 
0.0000000 0.0000000 0.0000000 0.0000000 0.0000000 0.0000000 0.0000000 0.0000000 0.0000000 0.0000000 0.0000000 0.0000000 0.0000000 0.0000000 0.0000000 0.0000000 0.0000000 0.0000000 0.0000000 0.0000000 0.0000000 0.0000000 0.0000000 0.0000000 0.0000000 0.0000000 0.0000000 0.0000000 0.0000000 0.0000000 0.0000000 0.0000000 0.0000000 0.0000000 0.0000000 0.0000000 0.0000000 0.0000000 0.0000000 0.0000000 0.0000000 0.0000000 0.0000000 0.0000000 0.0000000 0.0000000 0.0000000 0.0000000 0.0000000 0.0000000 0.0000000 0.0000000 0.0000000 0.0000000 0.0000000 0.0000000 0.0000000 0.0000000 0.0000000 0.0000000 0.0000000 0.0000000 0.0000000 0.0000000 0.0000000 0.0000000 0.0000000 0.0000000 0.0000000 0.0000000 0.0000000 0.0000000 0.0000000 0.0000000 0.0000000 0.0000000 0.0000000 0.0000000 0.0000000 0.0000000 0.0000000 0.0000000 0.0000000 0.0000000 0.0000000 0.0000000 0.0000000 0.0000000 0.0000000 0.0000000 0.0000000 0.0000000 0.0000000 0.0000000 0.0000000 0.0000000 0.0000000 0.0000000 0.0000000 0.0000000 0.0000000 0.0000000 0.0000000 0.0000000 0.0000000 0.0000000 0.0000000 0.0000000 0.0000000 0.0000000 0.0000000 0.0000000 0.0000000 0.0000000 0.0000000 0.0000000 0.0000000 0.0000000 0.0000000 0.0000000 0.0000000 0.0000000 0.0000000 0.0000000 0.0000000 0.0000000 0.0000000 0.0000000 0.0000000 0.0000000 0.0000000 0.0000000 0.0000000 0.0000000 0.0000000 0.0000000 0.0000000 0.0000000 0.0000000 0.0000000 0.0000000 0.0000000 0.0000000 0.0000000 0.0000000 0.0000000 0.0000000 0.0000000 0.0000000 0.0000000 0.0000000 0.0000000 0.0000000 0.0000000 0.0000000 0.0000000 0.0000000 0.0000000 0.0000000 0.0000000 0.0000000 0.0000000 0.0000000 0.0000000 0.0000000 0.0000000 0.0000000 0.0000000 0.0000000 0.0000000 0.0000000 0.0000000 0.0000000 0.0000000 0.0000000 0.0000000 0.0000000 0.0000000 0.0000000 0.0000000 0.0000000 0.0000000 0.0000000 0.0000000 0.0000000 0.0000000 0.0000000 0.0000000 0.0000000 0.0000000 0.0000000 0.0000000 0.0000000 0.0000000 0.0000000 0.0000000 0.0000000 0.0000000 0.0000000 0.0000000 0.0000000 0.0000000 0.0000000 0.0000000 0.0000000 0.0000000 0.0000000 0.0000000 0.0000000 0.0000000 0.0000000 0.0000000 0.0000000 0.0000000 0.0000000 0.0000000 0.0000000 0.0000000 0.0000000 0.0000000 0.0000000 0.0000000 0.0000000 0.0000000 0.0000000 0.0000000 0.0000000 0.0000000 0.0000000 0.0000000 0.0000000 0.0000000 0.0000000 0.0000000 0.0000000 0.0000000 0.0000000 0.0000000 0.0000000 0.0000000 0.0000000 0.0000000 0.0000000 0.0000000 0.0000000 0.0000000 0.0000000 0.0000000 0.0000000 0.0000000 0.0000000 0.0000000 0.0000000 0.0000000 0.0000000 0.0000000 0.0000000 0.0000000 0.0000000 0.0000000 0.0000000 0.0000000 0.0000000 0.0000000 0.0000000 0.0000000 0.0000000 0.0000000 0.0000000 0.0000000 0.0000000 0.0000000 0.0000000 0.0000000 0.0000000 0.0000000 0.0000000 0.0000000 0.0000000 0.0000000 0.0000000 0.0000000 0.0000000 0.0000000 0.0000000 0.0000000 0.0000000 0.0000000 0.0000000 0.0000000 0.0000000 0.0000000 0.0000000 0.0000000 0.0000000 0.0000000 0.0000000 0.0000000 0.0000000 0.0000000 0.0000000 0.0000000 0.0000000 0.0000000 0.0000000 0.0000000 0.0000000 0.0000000 0.0000000 0.0000000 0.0000000 0.0000000 0.0000000 0.0000000 0.0000000 0.0000000 0.0000000 0.0000000 0.0000000 0.0000000 
0.0000000 0.0000000 0.0000000 0.0000000 0.0000000 0.0000000 0.0000000 0.0000000 0.0000000 0.0000000 0.0000000 0.0000000 0.0000000 0.0000000 0.0000000 0.0000000 0.0000000 0.0000000 0.0000000 0.0000000 0.0000000 0.0000000 0.0000000 0.0000000 0.0000000 0.0000000 0.0000000 0.0000000 0.0000000 0.0000000 0.0000000 0.0000000 0.0000000 0.0000000 0.0000000 0.0000000 0.0000000 0.0000000 0.0000000 0.0000000 0.0000000 0.0000000 0.0000000 0.0000000 0.0000000 0.0000000 0.0000000 0.0000000 0.0000000 0.0000000 0.0000000 0.0000000 0.0000000 0.0000000 0.0000000 0.0000000 0.0000000 0.0000000 0.0000000 0.0000000 0.0000000 0.0000000 0.0000000 0.0000000 0.0000000 0.0000000 0.0000000 0.0000000 0.0000000 0.0000000 0.0000000 0.0000000 0.0000000 0.0000000 0.0000000 0.0000000 0.0000000 0.0000000 0.0000000 0.0000000 0.0000000 0.0000000 0.0000000 0.0000000 0.0000000 0.0000000 0.0000000 0.0000000 0.0000000 0.0000000 0.0000000 0.0000000 0.0000000 0.0000000 0.0000000 0.0000000 0.0000000 0.0000000 0.0000000 0.0000000 0.0000000 0.0000000 0.0000000 0.0000000 0.0000000 0.0000000 0.0000000 0.0000000 0.0000000 0.0000000 0.0000000 0.0000000 0.0000000 0.0000000 0.0000000 0.0000000 0.0000000 0.0000000 0.0000000 0.0000000 0.0000000 0.0000000 0.0000000 0.0000000 0.0000000 0.0000000 0.0000000 0.0000000 0.0000000 0.0000000 0.0000000 0.0000000 0.0000000 0.0000000 0.0000000 0.0000000 0.0000000 0.0000000 0.0000000 0.0000000 0.0000000 0.0000000 0.0000000 0.0000000 0.0000000 0.0000000 0.0000000 0.0000000 0.0000000 0.0000000 0.0000000 0.0000000 0.0000000 0.0000000 0.0000000 0.0000000 0.0000000 0.0000000 0.0000000 0.0000000 0.0000000 0.0000000 0.0000000 0.0000000 0.0000000 0.0000000 0.0000000 0.0000000 0.0000000 0.0000000 0.0000000 0.0000000 0.0000000 0.0000000 0.0000000 0.0000000 0.0000000 0.0000000 0.0000000 0.0000000 0.0000000 0.0000000 0.0000000 0.0000000 0.0000000 0.0000000 0.0000000 0.0000000 0.0000000 0.0000000 0.0000000 0.0000000 0.0000000 0.0000000 0.0000000 0.0000000 0.0000000 0.0000000 0.0000000 0.0000000 0.0000000 0.0000000 0.0000000 0.0000000 0.0000000 0.0000000 0.0000000 0.0000000 0.0000000 0.0000000 0.0000000 0.0000000 0.0000000 0.0000000 0.0000000 0.0000000 0.0000000 0.0000000 0.0000000 0.0000000 0.0000000 0.0000000 0.0000000 0.0000000 0.0000000 0.0000000 0.0000000 0.0000000 0.0000000 0.0000000 0.0000000 0.0000000 0.0000000 0.0000000 0.0000000 0.0000000 0.0000000 0.0000000 0.0000000 0.0000000 0.0000000 0.0000000 0.0000000 0.0000000 0.0000000 0.0000000 0.0000000 0.0000000 0.0000000 0.0000000 0.0000000 0.0000000 0.0000000 0.0000000 0.0000000 0.0000000 0.0000000 0.0000000 0.0000000 0.0000000 0.0000000 0.0000000 0.0000000 0.0000000 0.0000000 0.0000000 0.0000000 0.0000000 0.0000000 0.0000000 0.0000000 0.0000000 0.0000000 0.0000000 0.0000000 0.0000000 0.0000000 0.0000000 0.0000000 0.0000000 0.0000000 0.0000000 0.0000000 0.0000000 0.0000000 0.0000000 0.0000000 0.0000000 0.0000000 0.0000000 0.0000000 0.0000000 0.0000000 0.0000000 0.0000000 0.0000000 0.0000000 0.0000000 0.0000000 0.0000000 0.0000000 0.0000000 0.0000000 0.0000000 0.0000000 0.0000000 0.0000000 0.0000000 0.0000000 0.0000000 0.0000000 0.0000000 0.0000000 0.0000000 0.0000000 0.0000000 0.0000000 0.0000000 0.0000000 0.0000000 
0.0000000 0.0000000 0.0000000 0.0000000 0.0000000 0.0000000 0.0000000 0.0000000 0.0000000 0.0000000 0.0000000 0.0000000 0.0000000 0.0000000 0.0000000 0.0000000 0.0000000 0.0000000 0.0000000 0.0000000 0.0000000 0.0000000 0.0000000 0.0000000 0.0000000 0.0000000 0.0000000 0.0000000 0.0000000 0.0000000 0.0000000 0.0000000 0.0000000 0.0000000 0.0000000 0.0000000 0.0000000 0.0000000 0.0000000 0.0000000 0.0000000 0.0000000 0.0000000 0.0000000 0.0000000 0.0000000 0.0000000 0.0000000 0.0000000 0.0000000 0.0000000 0.0000000 0.0000000 0.0000000 0.0000000 0.0000000 0.0000000 0.0000000 0.0000000 0.0000000 0.0000000 0.0000000 0.0000000 0.0000000 0.0000000 0.0000000 0.0000000 0.0000000 0.0000000 0.0000000 0.0000000 0.0000000 0.0000000 0.0000000 0.0000000 0.0000000 0.0000000 0.0000000 0.0000000 0.0000000 0.0000000 0.0000000 0.0000000 0.0000000 0.0000000 0.0000000 0.0000000 0.0000000 0.0000000 0.0000000 0.0000000 0.0000000 0.0000000 0.0000000 0.0000000 0.0000000 0.0000000 0.0000000 0.0000000 0.0000000 0.0000000 0.0000000 0.0000000 0.0000000 0.0000000 0.0000000 0.0000000 0.0000000 0.0000000 0.0000000 0.0000000 0.0000000 0.0000000 0.0000000 0.0000000 0.0000000 0.0000000 0.0000000 0.0000000 0.0000000 0.0000000 0.0000000 0.0000000 0.0000000 0.0000000 0.0000000 0.0000000 0.0000000 0.0000000 0.0000000 0.0000000 0.0000000 0.0000000 0.0000000 0.0000000 0.0000000 0.0000000 0.0000000 0.0000000 0.0000000 0.0000000 0.0000000 0.0000000 0.0000000 0.0000000 0.0000000 0.0000000 0.0000000 0.0000000 0.0000000 0.0000000 0.0000000 0.0000000 0.0000000 0.0000000 0.0000000 0.0000000 0.0000000 0.0000000 0.0000000 0.0000000 0.0000000 0.0000000 0.0000000 0.0000000 0.0000000 0.0000000 0.0000000 0.0000000 0.0000000 0.0000000 0.0000000 0.0000000 0.0000000 0.0000000 0.0000000 0.0000000 0.0000000 0.0000000 0.0000000 0.0000000 0.0000000 0.0000000 0.0000000 0.0000000 0.0000000 0.0000000 0.0000000 0.0000000 0.0000000 0.0000000 0.0000000 0.0000000 0.0000000 0.0000000 0.0000000 0.0000000 0.0000000 0.0000000 0.0000000 0.0000000 0.0000000 0.0000000 0.0000000 0.0000000 0.0000000 0.0000000 0.0000000 0.0000000 0.0000000 0.0000000 0.0000000 0.0000000 0.0000000 0.0000000 0.0000000 0.0000000 0.0000000 0.0000000 0.0000000 0.0000000 0.0000000 0.0000000 0.0000000 0.0000000 0.0000000 0.0000000 0.0000000 0.0000000 0.0000000 0.0000000 0.0000000 0.0000000 0.0000000 0.0000000 0.0000000 0.0000000 0.0000000 0.0000000 0.0000000 0.0000000 0.0000000 0.0000000 0.0000000 0.0000000 0.0000000 0.0000000 0.0000000 0.0000000 0.0000000 0.0000000 0.0000000 0.0000000 0.0000000 0.0000000 0.0000000 0.0000000 0.0000000 0.0000000 0.0000000 0.0000000 0.0000000 0.0000000 0.0000000 0.0000000 0.0000000 0.0000000 0.0000000 0.0000000 0.0000000 0.0000000 0.0000000 0.0000000 0.0000000 0.0000000 0.0000000 0.0000000 0.0000000 0.0000000 0.0000000 0.0000000 0.0000000 0.0000000 0.0000000 0.0000000 0.0000000 0.0000000 0.0000000 0.0000000 0.0000000 0.0000000 0.0000000 0.0000000 0.0000000 0.0000000 0.0000000 0.0000000 0.0000000 0.0000000 0.0000000 0.0000000 0.0000000 0.0000000 0.0000000 0.0000000 0.0000000 0.0000000 0.0000000 0.0000000 0.0000000 0.0000000 0.0000000 0.0000000 0.0000000 0.0000000 0.0000000 0.0000000 0.0000000 0.0000000 0.0000000 
0.0000000 0.0000000 0.0000000 0.0000000 0.0000000 0.0000000 0.0000000 0.0000000 0.0000000 0.0000000 0.0000000 0.0000000 0.0000000 0.0000000 0.0000000 0.0000000 0.0000000 0.0000000 0.0000000 0.0000000 0.0000000 0.0000000 0.0000000 0.0000000 0.0000000 0.0000000 0.0000000 0.0000000 0.0000000 0.0000000 0.0000000 0.0000000 0.0000000 0.0000000 0.0000000 0.0000000 0.0000000 0.0000000 0.0000000 0.0000000 0.0000000 0.0000000 0.0000000 0.0000000 0.0000000 0.0000000 0.0000000 0.0000000 0.0000000 0.0000000 0.0000000 0.0000000 0.0000000 0.0000000 0.0000000 0.0000000 0.0000000 0.0000000 0.0000000 0.0000000 0.0000000 0.0000000 0.0000000 0.0000000 0.0000000 0.0000000 0.0000000 0.0000000 0.0000000 0.0000000 0.0000000 0.0000000 0.0000000 0.0000000 0.0000000 0.0000000 0.0000000 0.0000000 0.0000000 0.0000000 0.0000000 0.0000000 0.0000000 0.0000000 0.0000000 0.0000000 0.0000000 0.0000000 0.0000000 0.0000000 0.0000000 0.0000000 0.0000000 0.0000000 0.0000000 0.0000000 0.0000000 0.0000000 0.0000000 0.0000000 0.0000000 0.0000000 0.0000000 0.0000000 0.0000000 0.0000000 0.0000000 0.0000000 0.0000000 0.0000000 0.0000000 0.0000000 0.0000000 0.0000000 0.0000000 0.0000000 0.0000000 0.0000000 0.0000000 0.0000000 0.0000000 0.0000000 0.0000000 0.0000000 0.0000000 0.0000000 0.0000000 0.0000000 0.0000000 0.0000000 0.0000000 0.0000000 0.0000000 0.0000000 0.0000000 0.0000000 0.0000000 0.0000000 0.0000000 0.0000000 0.0000000 0.0000000 0.0000000 0.0000000 0.0000000 0.0000000 0.0000000 0.0000000 0.0000000 0.0000000 0.0000000 0.0000000 0.0000000 0.0000000 0.0000000 0.0000000 0.0000000 0.0000000 0.0000000 0.0000000 0.0000000 0.0000000 0.0000000 0.0000000 0.0000000 0.0000000 0.0000000 0.0000000 0.0000000 0.0000000 0.0000000 0.0000000 0.0000000 0.0000000 0.0000000 0.0000000 0.0000000 0.0000000 0.0000000 0.0000000 0.0000000 0.0000000 0.0000000 0.0000000 0.0000000 0.0000000 0.0000000 0.0000000 0.0000000 0.0000000 0.0000000 0.0000000 0.0000000 0.0000000 0.0000000 0.0000000 0.0000000 0.0000000 0.0000000 0.0000000 0.0000000 0.0000000 0.0000000 0.0000000 0.0000000 0.0000000 0.0000000 0.0000000 0.0000000 0.0000000 0.0000000 0.0000000 0.0000000 0.0000000 0.0000000 0.0000000 0.0000000 0.0000000 0.0000000 0.0000000 0.0000000 0.0000000 0.0000000 0.0000000 0.0000000 0.0000000 0.0000000 0.0000000 0.0000000 0.0000000 0.0000000 0.0000000 0.0000000 0.0000000 0.0000000 0.0000000 0.0000000 0.0000000 0.0000000 0.0000000 0.0000000 0.0000000 0.0000000 0.0000000 0.0000000 0.0000000 0.0000000 0.0000000 0.0000000 0.0000000 0.0000000 0.0000000 0.0000000 0.0000000 0.0000000 0.0000000 0.0000000 0.0000000 0.0000000 0.0000000 0.0000000 0.0000000 0.0000000 0.0000000 0.0000000 0.0000000 0.0000000 0.0000000 0.0000000 0.0000000 0.0000000 0.0000000 0.0000000 0.0000000 0.0000000 0.0000000 0.0000000 0.0000000 0.0000000 0.0000000 0.0000000 0.0000000 0.0000000 0.0000000 0.0000000 0.0000000 0.0000000 0.0000000 0.0000000 0.0000000 0.0000000 0.0000000 0.0000000 0.0000000 0.0000000 0.0000000 0.0000000 0.0000000 0.0000000 0.0000000 0.0000000 0.0000000 0.0000000 0.0000000 0.0000000 0.0000000 0.0000000 0.0000000 0.0000000 0.0000000 0.0000000 0.0000000 0.0000000 0.0000000 0.0000000 0.0000000 0.0000000 0.0000000 0.0000000 0.0000000 
0.0000000 0.0000000 0.0000000 0.0000000 0.0000000 0.0000000 0.0000000 0.0000000 0.0000000 0.0000000 0.0000000 0.0000000 0.0000000 0.0000000 0.0000000 0.0000000 0.0000000 0.0000000 0.0000000 0.0000000 0.0000000 0.0000000 0.0000000 0.0000000 0.0000000 0.0000000 0.0000000 0.0000000 0.0000000 0.0000000 0.0000000 0.0000000 0.0000000 0.0000000 0.0000000 0.0000000 0.0000000 0.0000000 0.0000000 0.0000000 0.0000000 0.0000000 0.0000000 0.0000000 0.0000000 0.0000000 0.0000000 0.0000000 0.0000000 0.0000000 0.0000000 0.0000000 0.0000000 0.0000000 0.0000000 0.0000000 0.0000000 0.0000000 0.0000000 0.0000000 0.0000000 0.0000000 0.0000000 0.0000000 0.0000000 0.0000000 0.0000000 0.0000000 0.0000000 0.0000000 0.0000000 0.0000000 0.0000000 0.0000000 0.0000000 0.0000000 0.0000000 0.0000000 0.0000000 0.0000000 0.0000000 0.0000000 0.0000000 0.0000000 0.0000000 0.0000000 0.0000000 0.0000000 0.0000000 0.0000000 0.0000000 0.0000000 0.0000000 0.0000000 0.0000000 0.0000000 0.0000000 0.0000000 0.0000000 0.0000000 0.0000000 0.0000000 0.0000000 0.0000000 0.0000000 0.0000000 0.0000000 0.0000000 0.0000000 0.0000000 0.0000000 0.0000000 0.0000000 0.0000000 0.0000000 0.0000000 0.0000000 0.0000000 0.0000000 0.0000000 0.0000000 0.0000000 0.0000000 0.0000000 0.0000000 0.0000000 0.0000000 0.0000000 0.0000000 0.0000000 0.0000000 0.0000000 0.0000000 0.0000000 0.0000000 0.0000000 0.0000000 0.0000000 0.0000000 0.0000000 0.0000000 0.0000000 0.0000000 0.0000000 0.0000000 0.0000000 0.0000000 0.0000000 0.0000000 0.0000000 0.0000000 0.0000000 0.0000000 0.0000000 0.0000000 0.0000000 0.0000000 0.0000000 0.0000000 0.0000000 0.0000000 0.0000000 0.0000000 0.0000000 0.0000000 0.0000000 0.0000000 0.0000000 0.0000000 0.0000000 0.0000000 0.0000000 0.0000000 0.0000000 0.0000000 0.0000000 0.0000000 0.0000000 0.0000000 0.0000000 0.0000000 0.0000000 0.0000000 0.0000000 0.0000000 0.0000000 0.0000000 0.0000000 0.0000000 0.0000000 0.0000000 0.0000000 0.0000000 0.0000000 0.0000000 0.0000000 0.0000000 0.0000000 0.0000000 0.0000000 0.0000000 0.0000000 0.0000000 0.0000000 0.0000000 0.0000000 0.0000000 0.0000000 0.0000000 0.0000000 0.0000000 0.0000000 0.0000000 0.0000000 0.0000000 0.0000000 0.0000000 0.0000000 0.0000000 0.0000000 0.0000000 0.0000000 0.0000000 0.0000000 0.0000000 0.0000000 0.0000000 0.0000000 0.0000000 0.0000000 0.0000000 0.0000000 0.0000000 0.0000000 0.0000000 0.0000000 0.0000000 0.0000000 0.0000000 0.0000000 0.0000000 0.0000000 0.0000000 0.0000000 0.0000000 0.0000000 0.0000000 0.0000000 0.0000000 0.0000000 0.0000000 0.0000000 0.0000000 0.0000000 0.0000000 0.0000000 0.0000000 0.0000000 0.0000000 0.0000000 0.0000000 0.0000000 0.0000000 0.0000000 0.0000000 0.0000000 0.0000000 0.0000000 0.0000000 0.0000000 0.0000000 0.0000000 0.0000000 0.0000000 0.0000000 0.0000000 0.0000000 0.0000000 0.0000000 0.0000000 0.0000000 0.0000000 0.0000000 0.0000000 0.0000000 0.0000000 0.0000000 0.0000000 0.0000000 0.0000000 0.0000000 0.0000000 0.0000000 0.0000000 0.0000000 0.0000000 0.0000000 0.0000000 0.0000000 0.0000000 0.0000000 0.0000000 0.0000000 0.0000000 0.0000000 0.0000000 0.0000000 0.0000000 0.0000000 0.0000000 0.0000000 0.0000000 0.0000000 0.0000000 0.0000000 0.0000000 0.0000000 0.0000000 0.0000000 0.0000000 
0.0000000 0.0000000 0.0000000 0.0000000 0.0000000 0.0000000 0.0000000 0.0000000 0.0000000 0.0000000 0.0000000 0.0000000 0.0000000 0.0000000 0.0000000 0.0000000 0.0000000 0.0000000 0.0000000 0.0000000 0.0000000 0.0000000 0.0000000 0.0000000 0.0000000 0.0000000 0.0000000 0.0000000 0.0000000 0.0000000 0.0000000 0.0000000 0.0000000 0.0000000 0.0000000 0.0000000 0.0000000 0.0000000 0.0000000 0.0000000 0.0000000 0.0000000 0.0000000 0.0000000 0.0000000 0.0000000 0.0000000 0.0000000 0.0000000 0.0000000 0.0000000 0.0000000 0.0000000 0.0000000 0.0000000 0.0000000 0.0000000 0.0000000 0.0000000 0.0000000 0.0000000 0.0000000 0.0000000 0.0000000 0.0000000 0.0000000 0.0000000 0.0000000 0.0000000 0.0000000 0.0000000 0.0000000 0.0000000 0.0000000 0.0000000 0.0000000 0.0000000 0.0000000 0.0000000 0.0000000 0.0000000 0.0000000 0.0000000 0.0000000 0.0000000 0.0000000 0.0000000 0.0000000 0.0000000 0.0000000 0.0000000 0.0000000 0.0000000 0.0000000 0.0000000 0.0000000 0.0000000 0.0000000 0.0000000 0.0000000 0.0000000 0.0000000 0.0000000 0.0000000 0.0000000 0.0000000 0.0000000 0.0000000 0.0000000 0.0000000 0.0000000 0.0000000 0.0000000 0.0000000 0.0000000 0.0000000 0.0000000 0.0000000 0.0000000 0.0000000 0.0000000 0.0000000 0.0000000 0.0000000 0.0000000 0.0000000 0.0000000 0.0000000 0.0000000 0.0000000 0.0000000 0.0000000 0.0000000 0.0000000 0.0000000 0.0000000 0.0000000 0.0000000 0.0000000 0.0000000 0.0000000 0.0000000 0.0000000 0.0000000 0.0000000 0.0000000 0.0000000 0.0000000 0.0000000 0.0000000 0.0000000 0.0000000 0.0000000 0.0000000 0.0000000 0.0000000 0.0000000 0.0000000 0.0000000 0.0000000 0.0000000 0.0000000 0.0000000 0.0000000 0.0000000 0.0000000 0.0000000 0.0000000 0.0000000 0.0000000 0.0000000 0.0000000 0.0000000 0.0000000 0.0000000 0.0000000 0.0000000 0.0000000 0.0000000 0.0000000 0.0000000 0.0000000 0.0000000 0.0000000 0.0000000 0.0000000 0.0000000 0.0000000 0.0000000 0.0000000 0.0000000 0.0000000 0.0000000 0.0000000 0.0000000 0.0000000 0.0000000 0.0000000 0.0000000 0.0000000 0.0000000 0.0000000 0.0000000 0.0000000 0.0000000 0.0000000 0.0000000 0.0000000 0.0000000 0.0000000 0.0000000 0.0000000 0.0000000 0.0000000 0.0000000 0.0000000 0.0000000 0.0000000 0.0000000 0.0000000 0.0000000 0.0000000 0.0000000 0.0000000 0.0000000 0.0000000 0.0000000 0.0000000 0.0000000 0.0000000 0.0000000 0.0000000 0.0000000 0.0000000 0.0000000 0.0000000 0.0000000 0.0000000 0.0000000 0.0000000 0.0000000 0.0000000 0.0000000 0.0000000 0.0000000 0.0000000 0.0000000 0.0000000 0.0000000 0.0000000 0.0000000 0.0000000 0.0000000 0.0000000 0.0000000 0.0000000 0.0000000 0.0000000 0.0000000 0.0000000 0.0000000 0.0000000 0.0000000 0.0000000 0.0000000 0.0000000 0.0000000 0.0000000 0.0000000 0.0000000 0.0000000 0.0000000 0.0000000 0.0000000 0.0000000 0.0000000 0.0000000 0.0000000 0.0000000 0.0000000 0.0000000 0.0000000 0.0000000 0.0000000 0.0000000 0.0000000 0.0000000 0.0000000 0.0000000 0.0000000 0.0000000 0.0000000 0.0000000 0.0000000 0.0000000 0.0000000 0.0000000 0.0000000 0.0000000 0.0000000 0.0000000 0.0000000 0.0000000 0.0000000 0.0000000 0.0000000 0.0000000 0.0000000 0.0000000 0.0000000 0.0000000 0.0000000 0.0000000 0.0000000 0.0000000 0.0000000 0.0000000 0.0000000 0.0000000 0.0000000 
0.0000000 0.0000000 0.0000000 0.0000000 0.0000000 0.0000000 0.0000000 0.0000000 0.0000000 0.0000000 0.0000000 0.0000000 0.0000000 0.0000000 0.0000000 0.0000000 0.0000000 0.0000000 0.0000000 0.0000000 0.0000000 0.0000000 0.0000000 0.0000000 0.0000000 0.0000000 0.0000000 0.0000000 0.0000000 0.0000000 0.0000000 0.0000000 0.0000000 0.0000000 0.0000000 0.0000000 0.0000000 0.0000000 0.0000000 0.0000000 0.0000000 0.0000000 0.0000000 0.0000000 0.0000000 0.0000000 0.0000000 0.0000000 0.0000000 0.0000000 0.0000000 0.0000000 0.0000000 0.0000000 0.0000000 0.0000000 0.0000000 0.0000000 0.0000000 0.0000000 0.0000000 0.0000000 0.0000000 0.0000000 0.0000000 0.0000000 0.0000000 0.0000000 0.0000000 0.0000000 0.0000000 0.0000000 0.0000000 0.0000000 0.0000000 0.0000000 0.0000000 0.0000000 0.0000000 0.0000000 0.0000000 0.0000000 0.0000000 0.0000000 0.0000000 0.0000000 0.0000000 0.0000000 0.0000000 0.0000000 0.0000000 0.0000000 0.0000000 0.0000000 0.0000000 0.0000000 0.0000000 0.0000000 0.0000000 0.0000000 0.0000000 0.0000000 0.0000000 0.0000000 0.0000000 0.0000000 0.0000000 0.0000000 0.0000000 0.0000000 0.0000000 0.0000000 0.0000000 0.0000000 0.0000000 0.0000000 0.0000000 0.0000000 0.0000000 0.0000000 0.0000000 0.0000000 0.0000000 0.0000000 0.0000000 0.0000000 0.0000000 0.0000000 0.0000000 0.0000000 0.0000000 0.0000000 0.0000000 0.0000000 0.0000000 0.0000000 0.0000000 0.0000000 0.0000000 0.0000000 0.0000000 0.0000000 0.0000000 0.0000000 0.0000000 0.0000000 0.0000000 0.0000000 0.0000000 0.0000000 0.0000000 0.0000000 0.0000000 0.0000000 0.0000000 0.0000000 0.0000000 0.0000000 0.0000000 0.0000000 0.0000000 0.0000000 0.0000000 0.0000000 0.0000000 0.0000000 0.0000000 0.0000000 0.0000000 0.0000000 0.0000000 0.0000000 0.0000000 0.0000000 0.0000000 0.0000000 0.0000000 0.0000000 0.0000000 0.0000000 0.0000000 0.0000000 0.0000000 0.0000000 0.0000000 0.0000000 0.0000000 0.0000000 0.0000000 0.0000000 0.0000000 0.0000000 0.0000000 0.0000000 0.0000000 0.0000000 0.0000000 0.0000000 0.0000000 0.0000000 0.0000000 0.0000000 0.0000000 0.0000000 0.0000000 0.0000000 0.0000000 0.0000000 0.0000000 0.0000000 0.0000000 0.0000000 0.0000000 0.0000000 0.0000000 0.0000000 0.0000000 0.0000000 0.0000000 0.0000000 0.0000000 0.0000000 0.0000000 0.0000000 0.0000000 0.0000000 0.0000000 0.0000000 0.0000000 0.0000000 0.0000000 0.0000000 0.0000000 0.0000000 0.0000000 0.0000000 0.0000000 0.0000000 0.0000000 0.0000000 0.0000000 0.0000000 0.0000000 0.0000000 0.0000000 0.0000000 0.0000000 0.0000000 0.0000000 0.0000000 0.0000000 0.0000000 0.0000000 0.0000000 0.0000000 0.0000000 0.0000000 0.0000000 0.0000000 0.0000000 0.0000000 0.0000000 0.0000000 0.0000000 0.0000000 0.0000000 0.0000000 0.0000000 0.0000000 0.0000000 0.0000000 0.0000000 0.0000000 0.0000000 0.0000000 0.0000000 0.0000000 0.0000000 0.0000000 0.0000000 0.0000000 0.0000000 0.0000000 0.0000000 0.0000000 0.0000000 0.0000000 0.0000000 0.0000000 0.0000000 0.0000000 0.0000000 0.0000000 0.0000000 0.0000000 0.0000000 0.0000000 0.0000000 0.0000000 0.0000000 0.0000000 0.0000000 0.0000000 0.0000000 0.0000000 0.0000000 0.0000000 0.0000000 0.0000000 0.0000000 0.0000000 0.0000000 0.0000000 0.0000000 0.0000000 0.0000000 0.0000000 0.0000000 0.0000000 0.0000000 
0.0000000 0.0000000 0.0000000 0.0000000 0.0000000 0.0000000 0.0000000 0.0000000 0.0000000 0.0000000 0.0000000 0.0000000 0.0000000 0.0000000 0.0000000 0.0000000 0.0000000 0.0000000 0.0000000 0.0000000 0.0000000 0.0000000 0.0000000 0.0000000 0.0000000 0.0000000 0.0000000 0.0000000 0.0000000 0.0000000 0.0000000 0.0000000 0.0000000 0.0000000 0.0000000 0.0000000 0.0000000 0.0000000 0.0000000 0.0000000 0.0000000 0.0000000 0.0000000 0.0000000 0.0000000 0.0000000 0.0000000 0.0000000 0.0000000 0.0000000 0.0000000 0.0000000 0.0000000 0.0000000 0.0000000 0.0000000 0.0000000 0.0000000 0.0000000 0.0000000 0.0000000 0.0000000 0.0000000 0.0000000 0.0000000 0.0000000 0.0000000 0.0000000 0.0000000 0.0000000 0.0000000 0.0000000 0.0000000 0.0000000 0.0000000 0.0000000 0.0000000 0.0000000 0.0000000 0.0000000 0.0000000 0.0000000 0.0000000 0.0000000 0.0000000 0.0000000 0.0000000 0.0000000 0.0000000 0.0000000 0.0000000 0.0000000 0.0000000 0.0000000 0.0000000 0.0000000 0.0000000 0.0000000 0.0000000 0.0000000 0.0000000 0.0000000 0.0000000 0.0000000 0.0000000 0.0000000 0.0000000 0.0000000 0.0000000 0.0000000 0.0000000 0.0000000 0.0000000 0.0000000 0.0000000 0.0000000 0.0000000 0.0000000 0.0000000 0.0000000 0.0000000 0.0000000 0.0000000 0.0000000 0.0000000 0.0000000 0.0000000 0.0000000 0.0000000 0.0000000 0.0000000 0.0000000 0.0000000 0.0000000 0.0000000 0.0000000 0.0000000 0.0000000 0.0000000 0.0000000 0.0000000 0.0000000 0.0000000 0.0000000 0.0000000 0.0000000 0.0000000 0.0000000 0.0000000 0.0000000 0.0000000 0.0000000 0.0000000 0.0000000 0.0000000 0.0000000 0.0000000 0.0000000 0.0000000 0.0000000 0.0000000 0.0000000 0.0000000 0.0000000 0.0000000 0.0000000 0.0000000 0.0000000 0.0000000 0.0000000 0.0000000 0.0000000 0.0000000 0.0000000 0.0000000 0.0000000 0.0000000 0.0000000 0.0000000 0.0000000 0.0000000 0.0000000 0.0000000 0.0000000 0.0000000 0.0000000 0.0000000 0.0000000 0.0000000 0.0000000 0.0000000 0.0000000 0.0000000 0.0000000 0.0000000 0.0000000 0.0000000 0.0000000 0.0000000 0.0000000 0.0000000 0.0000000 0.0000000 0.0000000 0.0000000 0.0000000 0.0000000 0.0000000 0.0000000 0.0000000 0.0000000 0.0000000 0.0000000 0.0000000 0.0000000 0.0000000 0.0000000 0.0000000 0.0000000 0.0000000 0.0000000 0.0000000 0.0000000 0.0000000 0.0000000 0.0000000 0.0000000 0.0000000 0.0000000 0.0000000 0.0000000 0.0000000 0.0000000 0.0000000 0.0000000 0.0000000 0.0000000 0.0000000 0.0000000 0.0000000 0.0000000 0.0000000 0.0000000 0.0000000 0.0000000 0.0000000 0.0000000 0.0000000 0.0000000 0.0000000 0.0000000 0.0000000 0.0000000 0.0000000 0.0000000 0.0000000 0.0000000 0.0000000 0.0000000 0.0000000 0.0000000 0.0000000 0.0000000 0.0000000 0.0000000 0.0000000 0.0000000 0.0000000 0.0000000 0.0000000 0.0000000 0.0000000 0.0000000 0.0000000 0.0000000 0.0000000 0.0000000 0.0000000 0.0000000 0.0000000 0.0000000 0.0000000 0.0000000 0.0000000 0.0000000 0.0000000 0.0000000 0.0000000 0.0000000 0.0000000 0.0000000 0.0000000 0.0000000 0.0000000 0.0000000 0.0000000 0.0000000 0.0000000 0.0000000 0.0000000 0.0000000 0.0000000 0.0000000 0.0000000 0.0000000 0.0000000 0.0000000 0.0000000 0.0000000 0.0000000 0.0000000 0.0000000 0.0000000 0.0000000 0.0000000 0.0000000 0.0000000 0.0000000 0.0000000 0.0000000 
0.0000000 0.0000000 0.0000000 0.0000000 0.0000000 0.0000000 0.0000000 0.0000000 0.0000000 0.0000000 0.0000000 0.0000000 0.0000000 0.0000000 0.0000000 0.0000000 0.0000000 0.0000000 0.0000000 0.0000000 0.0000000 0.0000000 0.0000000 0.0000000 0.0000000 0.0000000 0.0000000 0.0000000 0.0000000 0.0000000 0.0000000 0.0000000 0.0000000 0.0000000 0.0000000 0.0000000 0.0000000 0.0000000 0.0000000 0.0000000 0.0000000 0.0000000 0.0000000 0.0000000 0.0000000 0.0000000 0.0000000 0.0000000 0.0000000 0.0000000 0.0000000 0.0000000 0.0000000 0.0000000 0.0000000 0.0000000 0.0000000 0.0000000 0.0000000 0.0000000 0.0000000 0.0000000 0.0000000 0.0000000 0.0000000 0.0000000 0.0000000 0.0000000 0.0000000 0.0000000 0.0000000 0.0000000 0.0000000 0.0000000 0.0000000 0.0000000 0.0000000 0.0000000 0.0000000 0.0000000 0.0000000 0.0000000 0.0000000 0.0000000 0.0000000 0.0000000 0.0000000 0.0000000 0.0000000 0.0000000 0.0000000 0.0000000 0.0000000 0.0000000 0.0000000 0.0000000 0.0000000 0.0000000 0.0000000 0.0000000 0.0000000 0.0000000 0.0000000 0.0000000 0.0000000 0.0000000 0.0000000 0.0000000 0.0000000 0.0000000 0.0000000 0.0000000 0.0000000 0.0000000 0.0000000 0.0000000 0.0000000 0.0000000 0.0000000 0.0000000 0.0000000 0.0000000 0.0000000 0.0000000 0.0000000 0.0000000 0.0000000 0.0000000 0.0000000 0.0000000 0.0000000 0.0000000 0.0000000 0.0000000 0.0000000 0.0000000 0.0000000 0.0000000 0.0000000 0.0000000 0.0000000 0.0000000 0.0000000 0.0000000 0.0000000 0.0000000 0.0000000 0.0000000 0.0000000 0.0000000 0.0000000 0.0000000 0.0000000 0.0000000 0.0000000 0.0000000 0.0000000 0.0000000 0.0000000 0.0000000 0.0000000 0.0000000 0.0000000 0.0000000 0.0000000 0.0000000 0.0000000 0.0000000 0.0000000 0.0000000 0.0000000 0.0000000 0.0000000 0.0000000 0.0000000 0.0000000 0.0000000 0.0000000 0.0000000 0.0000000 0.0000000 0.0000000 0.0000000 0.0000000 0.0000000 0.0000000 0.0000000 0.0000000 0.0000000 0.0000000 0.0000000 0.0000000 0.0000000 0.0000000 0.0000000 0.0000000 0.0000000 0.0000000 0.0000000 0.0000000 0.0000000 0.0000000 0.0000000 0.0000000 0.0000000 0.0000000 0.0000000 0.0000000 0.0000000 0.0000000 0.0000000 0.0000000 0.0000000 0.0000000 0.0000000 0.0000000 0.0000000 0.0000000 0.0000000 0.0000000 0.0000000 0.0000000 0.0000000 0.0000000 0.0000000 0.0000000 0.0000000 0.0000000 0.0000000 0.0000000 0.0000000 0.0000000 0.0000000 0.0000000 0.0000000 0.0000000 0.0000000 0.0000000 0.0000000 0.0000000 0.0000000 0.0000000 0.0000000 0.0000000 0.0000000 0.0000000 0.0000000 0.0000000 0.0000000 0.0000000 0.0000000 0.0000000 0.0000000 0.0000000 0.0000000 0.0000000 0.0000000 0.0000000 0.0000000 0.0000000 0.0000000 0.0000000 0.0000000 0.0000000 0.0000000 0.0000000 0.0000000 0.0000000 0.0000000 0.0000000 0.0000000 0.0000000 0.0000000 0.0000000 0.0000000 0.0000000 0.0000000 0.0000000 0.0000000 0.0000000 0.0000000 0.0000000 0.0000000 0.0000000 0.0000000 0.0000000 0.0000000 0.0000000 0.0000000 0.0000000 0.0000000 0.0000000 0.0000000 0.0000000 0.0000000 0.0000000 0.0000000 0.0000000 0.0000000 0.0000000 0.0000000 0.0000000 0.0000000 0.0000000 0.0000000 0.0000000 0.0000000 0.0000000 0.0000000 0.0000000 0.0000000 0.0000000 0.0000000 0.0000000 0.0000000 0.0000000 0.0000000 0.0000000 0.0000000 0.0000000 
0.0000000 0.0000000 0.0000000 0.0000000 0.0000000 0.0000000 0.0000000 0.0000000 0.0000000 0.0000000 0.0000000 0.0000000 0.0000000 0.0000000 0.0000000 0.0000000 0.0000000 0.0000000 0.0000000 0.0000000 0.0000000 0.0000000 0.0000000 0.0000000 0.0000000 0.0000000 0.0000000 0.0000000 0.0000000 0.0000000 0.0000000 0.0000000 0.0000000 0.0000000 0.0000000 0.0000000 0.0000000 0.0000000 0.0000000 0.0000000 0.0000000 0.0000000 0.0000000 0.0000000 0.0000000 0.0000000 0.0000000 0.0000000 0.0000000 0.0000000 0.0000000 0.0000000 0.0000000 0.0000000 0.0000000 0.0000000 0.0000000 0.0000000 0.0000000 0.0000000 0.0000000 0.0000000 0.0000000 0.0000000 0.0000000 0.0000000 0.0000000 0.0000000 0.0000000 0.0000000 0.0000000 0.0000000 0.0000000 0.0000000 0.0000000 0.0000000 0.0000000 0.0000000 0.0000000 0.0000000 0.0000000 0.0000000 0.0000000 0.0000000 0.0000000 0.0000000 0.0000000 0.0000000 0.0000000 0.0000000 0.0000000 0.0000000 0.0000000 0.0000000 0.0000000 0.0000000 0.0000000 0.0000000 0.0000000 0.0000000 0.0000000 0.0000000 0.0000000 0.0000000 0.0000000 0.0000000 0.0000000 0.0000000 0.0000000 0.0000000 0.0000000 0.0000000 0.0000000 0.0000000 0.0000000 0.0000000 0.0000000 0.0000000 0.0000000 0.0000000 0.0000000 0.0000000 0.0000000 0.0000000 0.0000000 0.0000000 0.0000000 0.0000000 0.0000000 0.0000000 0.0000000 0.0000000 0.0000000 0.0000000 0.0000000 0.0000000 0.0000000 0.0000000 0.0000000 0.0000000 0.0000000 0.0000000 0.0000000 0.0000000 0.0000000 0.0000000 0.0000000 0.0000000 0.0000000 0.0000000 0.0000000 0.0000000 0.0000000 0.0000000 0.0000000 0.0000000 0.0000000 0.0000000 0.0000000 0.0000000 0.0000000 0.0000000 0.0000000 0.0000000 0.0000000 0.0000000 0.0000000 0.0000000 0.0000000 0.0000000 0.0000000 0.0000000 0.0000000 0.0000000 0.0000000 0.0000000 0.0000000 0.0000000 0.0000000 0.0000000 0.0000000 0.0000000 0.0000000 0.0000000 0.0000000 0.0000000 0.0000000 0.0000000 0.0000000 0.0000000 0.0000000 0.0000000 0.0000000 0.0000000 0.0000000 0.0000000 0.0000000 0.0000000 0.0000000 0.0000000 0.0000000 0.0000000 0.0000000 0.0000000 0.0000000 0.0000000 0.0000000 0.0000000 0.0000000 0.0000000 0.0000000 0.0000000 0.0000000 0.0000000 0.0000000 0.0000000 0.0000000 0.0000000 0.0000000 0.0000000 0.0000000 0.0000000 0.0000000 0.0000000 0.0000000 0.0000000 0.0000000 0.0000000 0.0000000 0.0000000 0.0000000 0.0000000 0.0000000 0.0000000 0.0000000 0.0000000 0.0000000 0.0000000 0.0000000 0.0000000 0.0000000 0.0000000 0.0000000 0.0000000 0.0000000 0.0000000 0.0000000 0.0000000 0.0000000 0.0000000 0.0000000 0.0000000 0.0000000 0.0000000 0.0000000 0.0000000 0.0000000 0.0000000 0.0000000 0.0000000 0.0000000 0.0000000 0.0000000 0.0000000 0.0000000 0.0000000 0.0000000 0.0000000 0.0000000 0.0000000 0.0000000 0.0000000 0.0000000 0.0000000 0.0000000 0.0000000 0.0000000 0.0000000 0.0000000 0.0000000 0.0000000 0.0000000 0.0000000 0.0000000 0.0000000 0.0000000 0.0000000 0.0000000 0.0000000 0.0000000 0.0000000 0.0000000 0.0000000 0.0000000 0.0000000 0.0000000 0.0000000 0.0000000 0.0000000 0.0000000 0.0000000 0.0000000 0.0000000 0.0000000 0.0000000 0.0000000 0.0000000 0.0000000 0.0000000 0.0000000 0.0000000 0.0000000 0.0000000 0.0000000 0.0000000 0.0000000 0.0000000 0.0000000 0.0000000 0.0000000 
0.0000000 0.0000000 0.0000000 0.0000000 0.0000000 0.0000000 0.0000000 0.0000000 0.0000000 0.0000000 0.0000000 0.0000000 0.0000000 0.0000000 0.0000000 0.0000000 0.0000000 0.0000000 0.0000000 0.0000000 0.0000000 0.0000000 0.0000000 0.0000000 0.0000000 0.0000000 0.0000000 0.0000000 0.0000000 0.0000000 0.0000000 0.0000000 0.0000000 0.0000000 0.0000000 0.0000000 0.0000000 0.0000000 0.0000000 0.0000000 0.0000000 0.0000000 0.0000000 0.0000000 0.0000000 0.0000000 0.0000000 0.0000000 0.0000000 0.0000000 0.0000000 0.0000000 0.0000000 0.0000000 0.0000000 0.0000000 0.0000000 0.0000000 0.0000000 0.0000000 0.0000000 0.0000000 0.0000000 0.0000000 0.0000000 0.0000000 0.0000000 0.0000000 0.0000000 0.0000000 0.0000000 0.0000000 0.0000000 0.0000000 0.0000000 0.0000000 0.0000000 0.0000000 0.0000000 0.0000000 0.0000000 0.0000000 0.0000000 0.0000000 0.0000000 0.0000000 0.0000000 0.0000000 0.0000000 0.0000000 0.0000000 0.0000000 0.0000000 0.0000000 0.0000000 0.0000000 0.0000000 0.0000000 0.0000000 0.0000000 0.0000000 0.0000000 0.0000000 0.0000000 0.0000000 0.0000000 0.0000000 0.0000000 0.0000000 0.0000000 0.0000000 0.0000000 0.0000000 0.0000000 0.0000000 0.0000000 0.0000000 0.0000000 0.0000000 0.0000000 0.0000000 0.0000000 0.0000000 0.0000000 0.0000000 0.0000000 0.0000000 0.0000000 0.0000000 0.0000000 0.0000000 0.0000000 0.0000000 0.0000000 0.0000000 0.0000000 0.0000000 0.0000000 0.0000000 0.0000000 0.0000000 0.0000000 0.0000000 0.0000000 0.0000000 0.0000000 0.0000000 0.0000000 0.0000000 0.0000000 0.0000000 0.0000000 0.0000000 0.0000000 0.0000000 0.0000000 0.0000000 0.0000000 0.0000000 0.0000000 0.0000000 0.0000000 0.0000000 0.0000000 0.0000000 0.0000000 0.0000000 0.0000000 0.0000000 0.0000000 0.0000000 0.0000000 0.0000000 0.0000000 0.0000000 0.0000000 0.0000000 0.0000000 0.0000000 0.0000000 0.0000000 0.0000000 0.0000000 0.0000000 0.0000000 0.0000000 0.0000000 0.0000000 0.0000000 0.0000000 0.0000000 0.0000000 0.0000000 0.0000000 0.0000000 0.0000000 0.0000000 0.0000000 0.0000000 0.0000000 0.0000000 0.0000000 0.0000000 0.0000000 0.0000000 0.0000000 0.0000000 0.0000000 0.0000000 0.0000000 0.0000000 0.0000000 0.0000000 0.0000000 0.0000000 0.0000000 0.0000000 0.0000000 0.0000000 0.0000000 0.0000000 0.0000000 0.0000000 0.0000000 0.0000000 0.0000000 0.0000000 0.0000000 0.0000000 0.0000000 0.0000000 0.0000000 0.0000000 0.0000000 0.0000000 0.0000000 0.0000000 0.0000000 0.0000000 0.0000000 0.0000000 0.0000000 0.0000000 0.0000000 0.0000000 0.0000000 0.0000000 0.0000000 0.0000000 0.0000000 0.0000000 0.0000000 0.0000000 0.0000000 0.0000000 0.0000000 0.0000000 0.0000000 0.0000000 0.0000000 0.0000000 0.0000000 0.0000000 0.0000000 0.0000000 0.0000000 0.0000000 0.0000000 0.0000000 0.0000000 0.0000000 0.0000000 0.0000000 0.0000000 0.0000000 0.0000000 0.0000000 0.0000000 0.0000000 0.0000000 0.0000000 0.0000000 0.0000000 0.0000000 0.0000000 0.0000000 0.0000000 0.0000000 0.0000000 0.0000000 0.0000000 0.0000000 0.0000000 0.0000000 0.0000000 0.0000000 0.0000000 0.0000000 0.0000000 0.0000000 0.0000000 0.0000000 0.0000000 0.0000000 0.0000000 0.0000000 0.0000000 0.0000000 0.0000000 0.0000000 0.0000000 0.0000000 0.0000000 0.0000000 0.0000000 0.0000000 0.0000000 0.0000000 0.0000000 0.0000000 
0.0000000 0.0000000 0.0000000 0.0000000 0.0000000 0.0000000 0.0000000 0.0000000 0.0000000 0.0000000 0.0000000 0.0000000 0.0000000 0.0000000 0.0000000 0.0000000 0.0000000 0.0000000 0.0000000 0.0000000 0.0000000 0.0000000 0.0000000 0.0000000 0.0000000 0.0000000 0.0000000 0.0000000 0.0000000 0.0000000 0.0000000 0.0000000 0.0000000 0.0000000 0.0000000 0.0000000 0.0000000 0.0000000 0.0000000 0.0000000 0.0000000 0.0000000 0.0000000 0.0000000 0.0000000 0.0000000 0.0000000 0.0000000 0.0000000 0.0000000 0.0000000 0.0000000 0.0000000 0.0000000 0.0000000 0.0000000 0.0000000 0.0000000 0.0000000 0.0000000 0.0000000 0.0000000 0.0000000 0.0000000 0.0000000 0.0000000 0.0000000 0.0000000 0.0000000 0.0000000 0.0000000 0.0000000 0.0000000 0.0000000 0.0000000 0.0000000 0.0000000 0.0000000 0.0000000 0.0000000 0.0000000 0.0000000 0.0000000 0.0000000 0.0000000 0.0000000 0.0000000 0.0000000 0.0000000 0.0000000 0.0000000 0.0000000 0.0000000 0.0000000 0.0000000 0.0000000 0.0000000 0.0000000 0.0000000 0.0000000 0.0000000 0.0000000 0.0000000 0.0000000 0.0000000 0.0000000 0.0000000 0.0000000 0.0000000 0.0000000 0.0000000 0.0000000 0.0000000 0.0000000 0.0000000 0.0000000 0.0000000 0.0000000 0.0000000 0.0000000 0.0000000 0.0000000 0.0000000 0.0000000 0.0000000 0.0000000 0.0000000 0.0000000 0.0000000 0.0000000 0.0000000 0.0000000 0.0000000 0.0000000 0.0000000 0.0000000 0.0000000 0.0000000 0.0000000 0.0000000 0.0000000 0.0000000 0.0000000 0.0000000 0.0000000 0.0000000 0.0000000 0.0000000 0.0000000 0.0000000 0.0000000 0.0000000 0.0000000 0.0000000 0.0000000 0.0000000 0.0000000 0.0000000 0.0000000 0.0000000 0.0000000 0.0000000 0.0000000 0.0000000 0.0000000 0.0000000 0.0000000 0.0000000 0.0000000 0.0000000 0.0000000 0.0000000 0.0000000 0.0000000 0.0000000 0.0000000 0.0000000 0.0000000 0.0000000 0.0000000 0.0000000 0.0000000 0.0000000 0.0000000 0.0000000 0.0000000 0.0000000 0.0000000 0.0000000 0.0000000 0.0000000 0.0000000 0.0000000 0.0000000 0.0000000 0.0000000 0.0000000 0.0000000 0.0000000 0.0000000 0.0000000 0.0000000 0.0000000 0.0000000 0.0000000 0.0000000 0.0000000 0.0000000 0.0000000 0.0000000 0.0000000 0.0000000 0.0000000 0.0000000 0.0000000 0.0000000 0.0000000 0.0000000 0.0000000 0.0000000 0.0000000 0.0000000 0.0000000 0.0000000 0.0000000 0.0000000 0.0000000 0.0000000 0.0000000 0.0000000 0.0000000 0.0000000 0.0000000 0.0000000 0.0000000 0.0000000 0.0000000 0.0000000 0.0000000 0.0000000 0.0000000 0.0000000 0.0000000 0.0000000 0.0000000 0.0000000 0.0000000 0.0000000 0.0000000 0.0000000 0.0000000 0.0000000 0.0000000 0.0000000 0.0000000 0.0000000 0.0000000 0.0000000 0.0000000 0.0000000 0.0000000 0.0000000 0.0000000 0.0000000 0.0000000 0.0000000 0.0000000 0.0000000 0.0000000 0.0000000 0.0000000 0.0000000 0.0000000 0.0000000 0.0000000 0.0000000 0.0000000 0.0000000 0.0000000 0.0000000 0.0000000 0.0000000 0.0000000 0.0000000 0.0000000 0.0000000 0.0000000 0.0000000 0.0000000 0.0000000 0.0000000 0.0000000 0.0000000 0.0000000 0.0000000 0.0000000 0.0000000 0.0000000 0.0000000 0.0000000 0.0000000 0.0000000 0.0000000 0.0000000 0.0000000 0.0000000 0.0000000 0.0000000 0.0000000 0.0000000 0.0000000 0.0000000 0.0000000 0.0000000 0.0000000 0.0000000 0.0000000 0.0000000 0.0000000 0.0000000 
0.0000000 0.0000000 0.0000000 0.0000000 0.0000000 0.0000000 0.0000000 0.0000000 0.0000000 0.0000000 0.0000000 0.0000000 0.0000000 0.0000000 0.0000000 0.0000000 0.0000000 0.0000000 0.0000000 0.0000000 0.0000000 0.0000000 0.0000000 0.0000000 0.0000000 0.0000000 0.0000000 0.0000000 0.0000000 0.0000000 0.0000000 0.0000000 0.0000000 0.0000000 0.0000000 0.0000000 0.0000000 0.0000000 0.0000000 0.0000000 0.0000000 0.0000000 0.0000000 0.0000000 0.0000000 0.0000000 0.0000000 0.0000000 0.0000000 0.0000000 0.0000000 0.0000000 0.0000000 0.0000000 0.0000000 0.0000000 0.0000000 0.0000000 0.0000000 0.0000000 0.0000000 0.0000000 0.0000000 0.0000000 0.0000000 0.0000000 0.0000000 0.0000000 0.0000000 0.0000000 0.0000000 0.0000000 0.0000000 0.0000000 0.0000000 0.0000000 0.0000000 0.0000000 0.0000000 0.0000000 0.0000000 0.0000000 0.0000000 0.0000000 0.0000000 0.0000000 0.0000000 0.0000000 0.0000000 0.0000000 0.0000000 0.0000000 0.0000000 0.0000000 0.0000000 0.0000000 0.0000000 0.0000000 0.0000000 0.0000000 0.0000000 0.0000000 0.0000000 0.0000000 0.0000000 0.0000000 0.0000000 0.0000000 0.0000000 0.0000000 0.0000000 0.0000000 0.0000000 0.0000000 0.0000000 0.0000000 0.0000000 0.0000000 0.0000000 0.0000000 0.0000000 0.0000000 0.0000000 0.0000000 0.0000000 0.0000000 0.0000000 0.0000000 0.0000000 0.0000000 0.0000000 0.0000000 0.0000000 0.0000000 0.0000000 0.0000000 0.0000000 0.0000000 0.0000000 0.0000000 0.0000000 0.0000000 0.0000000 0.0000000 0.0000000 0.0000000 0.0000000 0.0000000 0.0000000 0.0000000 0.0000000 0.0000000 0.0000000 0.0000000 0.0000000 0.0000000 0.0000000 0.0000000 0.0000000 0.0000000 0.0000000 0.0000000 0.0000000 0.0000000 0.0000000 0.0000000 0.0000000 0.0000000 0.0000000 0.0000000 0.0000000 0.0000000 0.0000000 0.0000000 0.0000000 0.0000000 0.0000000 0.0000000 0.0000000 0.0000000 0.0000000 0.0000000 0.0000000 0.0000000 0.0000000 0.0000000 0.0000000 0.0000000 0.0000000 0.0000000 0.0000000 0.0000000 0.0000000 0.0000000 0.0000000 0.0000000 0.0000000 0.0000000 0.0000000 0.0000000 0.0000000 0.0000000 0.0000000 0.0000000 0.0000000 0.0000000 0.0000000 0.0000000 0.0000000 0.0000000 0.0000000 0.0000000 0.0000000 0.0000000 0.0000000 0.0000000 0.0000000 0.0000000 0.0000000 0.0000000 0.0000000 0.0000000 0.0000000 0.0000000 0.0000000 0.0000000 0.0000000 0.0000000 0.0000000 0.0000000 0.0000000 0.0000000 0.0000000 0.0000000 0.0000000 0.0000000 0.0000000 0.0000000 0.0000000 0.0000000 0.0000000 0.0000000 0.0000000 0.0000000 0.0000000 0.0000000 0.0000000 0.0000000 0.0000000 0.0000000 0.0000000 0.0000000 0.0000000 0.0000000 0.0000000 0.0000000 0.0000000 0.0000000 0.0000000 0.0000000 0.0000000 0.0000000 0.0000000 0.0000000 0.0000000 0.0000000 0.0000000 0.0000000 0.0000000 0.0000000 0.0000000 0.0000000 0.0000000 0.0000000 0.0000000 0.0000000 0.0000000 0.0000000 0.0000000 0.0000000 0.0000000 0.0000000 0.0000000 0.0000000 0.0000000 0.0000000 0.0000000 0.0000000 0.0000000 0.0000000 0.0000000 0.0000000 0.0000000 0.0000000 0.0000000 0.0000000 0.0000000 0.0000000 0.0000000 0.0000000 0.0000000 0.0000000 0.0000000 0.0000000 0.0000000 0.0000000 0.0000000 0.0000000 0.0000000 0.0000000 0.0000000 0.0000000 0.0000000 0.0000000 0.0000000 0.0000000 0.0000000 0.0000000 0.0000000 0.0000000 
0.0000000 0.0000000 0.0000000 0.0000000 0.0000000 0.0000000 0.0000000 0.0000000 0.0000000 0.0000000 0.0000000 0.0000000 0.0000000 0.0000000 0.0000000 0.0000000 0.0000000 0.0000000 0.0000000 0.0000000 0.0000000 0.0000000 0.0000000 0.0000000 0.0000000 0.0000000 0.0000000 0.0000000 0.0000000 0.0000000 0.0000000 0.0000000 0.0000000 0.0000000 0.0000000 0.0000000 0.0000000 0.0000000 0.0000000 0.0000000 0.0000000 0.0000000 0.0000000 0.0000000 0.0000000 0.0000000 0.0000000 0.0000000 0.0000000 0.0000000 0.0000000 0.0000000 0.0000000 0.0000000 0.0000000 0.0000000 0.0000000 0.0000000 0.0000000 0.0000000 0.0000000 0.0000000 0.0000000 0.0000000 0.0000000 0.0000000 0.0000000 0.0000000 0.0000000 0.0000000 0.0000000 0.0000000 0.0000000 0.0000000 0.0000000 0.0000000 0.0000000 0.0000000 0.0000000 0.0000000 0.0000000 0.0000000 0.0000000 0.0000000 0.0000000 0.0000000 0.0000000 0.0000000 0.0000000 0.0000000 0.0000000 0.0000000 0.0000000 0.0000000 0.0000000 0.0000000 0.0000000 0.0000000 0.0000000 0.0000000 0.0000000 0.0000000 0.0000000 0.0000000 0.0000000 0.0000000 0.0000000 0.0000000 0.0000000 0.0000000 0.0000000 0.0000000 0.0000000 0.0000000 0.0000000 0.0000000 0.0000000 0.0000000 0.0000000 0.0000000 0.0000000 0.0000000 0.0000000 0.0000000 0.0000000 0.0000000 0.0000000 0.0000000 0.0000000 0.0000000 0.0000000 0.0000000 0.0000000 0.0000000 0.0000000 0.0000000 0.0000000 0.0000000 0.0000000 0.0000000 0.0000000 0.0000000 0.0000000 0.0000000 0.0000000 0.0000000 0.0000000 0.0000000 0.0000000 0.0000000 0.0000000 0.0000000 0.0000000 0.0000000 0.0000000 0.0000000 0.0000000 0.0000000 0.0000000 0.0000000 0.0000000 0.0000000 0.0000000 0.0000000 0.0000000 0.0000000 0.0000000 0.0000000 0.0000000 0.0000000 0.0000000 0.0000000 0.0000000 0.0000000 0.0000000 0.0000000 0.0000000 0.0000000 0.0000000 0.0000000 0.0000000 0.0000000 0.0000000 0.0000000 0.0000000 0.0000000 0.0000000 0.0000000 0.0000000 0.0000000 0.0000000 0.0000000 0.0000000 0.0000000 0.0000000 0.0000000 0.0000000 0.0000000 0.0000000 0.0000000 0.0000000 0.0000000 0.0000000 0.0000000 0.0000000 0.0000000 0.0000000 0.0000000 0.0000000 0.0000000 0.0000000 0.0000000 0.0000000 0.0000000 0.0000000 0.0000000 0.0000000 0.0000000 0.0000000 0.0000000 0.0000000 0.0000000 0.0000000 0.0000000 0.0000000 0.0000000 0.0000000 0.0000000 0.0000000 0.0000000 0.0000000 0.0000000 0.0000000 0.0000000 0.0000000 0.0000000 0.0000000 0.0000000 0.0000000 0.0000000 0.0000000 0.0000000 0.0000000 0.0000000 0.0000000 0.0000000 0.0000000 0.0000000 0.0000000 0.0000000 0.0000000 0.0000000 0.0000000 0.0000000 0.0000000 0.0000000 0.0000000 0.0000000 0.0000000 0.0000000 0.0000000 0.0000000 0.0000000 0.0000000 0.0000000 0.0000000 0.0000000 0.0000000 0.0000000 0.0000000 0.0000000 0.0000000 0.0000000 0.0000000 0.0000000 0.0000000 0.0000000 0.0000000 0.0000000 0.0000000 0.0000000 0.0000000 0.0000000 0.0000000 0.0000000 0.0000000 0.0000000 0.0000000 0.0000000 0.0000000 0.0000000 0.0000000 0.0000000 0.0000000 0.0000000 0.0000000 0.0000000 0.0000000 0.0000000 0.0000000 0.0000000 0.0000000 0.0000000 0.0000000 0.0000000 0.0000000 0.0000000 0.0000000 0.0000000 0.0000000 0.0000000 0.0000000 0.0000000 0.0000000 0.0000000 0.0000000 0.0000000 0.0000000 0.0000000 0.0000000 
0.0000000 0.0000000 0.0000000 0.0000000 0.0000000 0.0000000 0.0000000 0.0000000 0.0000000 0.0000000 0.0000000 0.0000000 0.0000000 0.0000000 0.0000000 0.0000000 0.0000000 0.0000000 0.0000000 0.0000000 0.0000000 0.0000000 0.0000000 0.0000000 0.0000000 0.0000000 0.0000000 0.0000000 0.0000000 0.0000000 0.0000000 0.0000000 0.0000000 0.0000000 0.0000000 0.0000000 0.0000000 0.0000000 0.0000000 0.0000000 0.0000000 0.0000000 0.0000000 0.0000000 0.0000000 0.0000000 0.0000000 0.0000000 0.0000000 0.0000000 0.0000000 0.0000000 0.0000000 0.0000000 0.0000000 0.0000000 0.0000000 0.0000000 0.0000000 0.0000000 0.0000000 0.0000000 0.0000000 0.0000000 0.0000000 0.0000000 0.0000000 0.0000000 0.0000000 0.0000000 0.0000000 0.0000000 0.0000000 0.0000000 0.0000000 0.0000000 0.0000000 0.0000000 0.0000000 0.0000000 0.0000000 0.0000000 0.0000000 0.0000000 0.0000000 0.0000000 0.0000000 0.0000000 0.0000000 0.0000000 0.0000000 0.0000000 0.0000000 0.0000000 0.0000000 0.0000000 0.0000000 0.0000000 0.0000000 0.0000000 0.0000000 0.0000000 0.0000000 0.0000000 0.0000000 0.0000000 0.0000000 0.0000000 0.0000000 0.0000000 0.0000000 0.0000000 0.0000000 0.0000000 0.0000000 0.0000000 0.0000000 0.0000000 0.0000000 0.0000000 0.0000000 0.0000000 0.0000000 0.0000000 0.0000000 0.0000000 0.0000000 0.0000000 0.0000000 0.0000000 0.0000000 0.0000000 0.0000000 0.0000000 0.0000000 0.0000000 0.0000000 0.0000000 0.0000000 0.0000000 0.0000000 0.0000000 0.0000000 0.0000000 0.0000000 0.0000000 0.0000000 0.0000000 0.0000000 0.0000000 0.0000000 0.0000000 0.0000000 0.0000000 0.0000000 0.0000000 0.0000000 0.0000000 0.0000000 0.0000000 0.0000000 0.0000000 0.0000000 0.0000000 0.0000000 0.0000000 0.0000000 0.0000000 0.0000000 0.0000000 0.0000000 0.0000000 0.0000000 0.0000000 0.0000000 0.0000000 0.0000000 0.0000000 0.0000000 0.0000000 0.0000000 0.0000000 0.0000000 0.0000000 0.0000000 0.0000000 0.0000000 0.0000000 0.0000000 0.0000000 0.0000000 0.0000000 0.0000000 0.0000000 0.0000000 0.0000000 0.0000000 0.0000000 0.0000000 0.0000000 0.0000000 0.0000000 0.0000000 0.0000000 0.0000000 0.0000000 0.0000000 0.0000000 0.0000000 0.0000000 0.0000000 0.0000000 0.0000000 0.0000000 0.0000000 0.0000000 0.0000000 0.0000000 0.0000000 0.0000000 0.0000000 0.0000000 0.0000000 0.0000000 0.0000000 0.0000000 0.0000000 0.0000000 0.0000000 0.0000000 0.0000000 0.0000000 0.0000000 0.0000000 0.0000000 0.0000000 0.0000000 0.0000000 0.0000000 0.0000000 0.0000000 0.0000000 0.0000000 0.0000000 0.0000000 0.0000000 0.0000000 0.0000000 0.0000000 0.0000000 0.0000000 0.0000000 0.0000000 0.0000000 0.0000000 0.0000000 0.0000000 0.0000000 0.0000000 0.0000000 0.0000000 0.0000000 0.0000000 0.0000000 0.0000000 0.0000000 0.0000000 0.0000000 0.0000000 0.0000000 0.0000000 0.0000000 0.0000000 0.0000000 0.0000000 0.0000000 0.0000000 0.0000000 0.0000000 0.0000000 0.0000000 0.0000000 0.0000000 0.0000000 0.0000000 0.0000000 0.0000000 0.0000000 0.0000000 0.0000000 0.0000000 0.0000000 0.0000000 0.0000000 0.0000000 0.0000000 0.0000000 0.0000000 0.0000000 0.0000000 0.0000000 0.0000000 0.0000000 0.0000000 0.0000000 0.0000000 0.0000000 0.0000000 0.0000000 0.0000000 0.0000000 0.0000000 0.0000000 0.0000000 0.0000000 0.0000000 0.0000000 0.0000000 0.0000000 0.0000000 
0.0000000 0.0000000 0.0000000 0.0000000 0.0000000 0.0000000 0.0000000 0.0000000 0.0000000 0.0000000 0.0000000 0.0000000 0.0000000 0.0000000 0.0000000 0.0000000 0.0000000 0.0000000 0.0000000 0.0000000 0.0000000 0.0000000 0.0000000 0.0000000 0.0000000 0.0000000 0.0000000 0.0000000 0.0000000 0.0000000 0.0000000 0.0000000 0.0000000 0.0000000 0.0000000 0.0000000 0.0000000 0.0000000 0.0000000 0.0000000 0.0000000 0.0000000 0.0000000 0.0000000 0.0000000 0.0000000 0.0000000 0.0000000 0.0000000 0.0000000 0.0000000 0.0000000 0.0000000 0.0000000 0.0000000 0.0000000 0.0000000 0.0000000 0.0000000 0.0000000 0.0000000 0.0000000 0.0000000 0.0000000 0.0000000 0.0000000 0.0000000 0.0000000 0.0000000 0.0000000 0.0000000 0.0000000 0.0000000 0.0000000 0.0000000 0.0000000 0.0000000 0.0000000 0.0000000 0.0000000 0.0000000 0.0000000 0.0000000 0.0000000 0.0000000 0.0000000 0.0000000 0.0000000 0.0000000 0.0000000 0.0000000 0.0000000 0.0000000 0.0000000 0.0000000 0.0000000 0.0000000 0.0000000 0.0000000 0.0000000 0.0000000 0.0000000 0.0000000 0.0000000 0.0000000 0.0000000 0.0000000 0.0000000 0.0000000 0.0000000 0.0000000 0.0000000 0.0000000 0.0000000 0.0000000 0.0000000 0.0000000 0.0000000 0.0000000 0.0000000 0.0000000 0.0000000 0.0000000 0.0000000 0.0000000 0.0000000 0.0000000 0.0000000 0.0000000 0.0000000 0.0000000 0.0000000 0.0000000 0.0000000 0.0000000 0.0000000 0.0000000 0.0000000 0.0000000 0.0000000 0.0000000 0.0000000 0.0000000 0.0000000 0.0000000 0.0000000 0.0000000 0.0000000 0.0000000 0.0000000 0.0000000 0.0000000 0.0000000 0.0000000 0.0000000 0.0000000 0.0000000 0.0000000 0.0000000 0.0000000 0.0000000 0.0000000 0.0000000 0.0000000 0.0000000 0.0000000 0.0000000 0.0000000 0.0000000 0.0000000 0.0000000 0.0000000 0.0000000 0.0000000 0.0000000 0.0000000 0.0000000 0.0000000 0.0000000 0.0000000 0.0000000 0.0000000 0.0000000 0.0000000 0.0000000 0.0000000 0.0000000 0.0000000 0.0000000 0.0000000 0.0000000 0.0000000 0.0000000 0.0000000 0.0000000 0.0000000 0.0000000 0.0000000 0.0000000 0.0000000 0.0000000 0.0000000 0.0000000 0.0000000 0.0000000 0.0000000 0.0000000 0.0000000 0.0000000 0.0000000 0.0000000 0.0000000 0.0000000 0.0000000 0.0000000 0.0000000 0.0000000 0.0000000 0.0000000 0.0000000 0.0000000 0.0000000 0.0000000 0.0000000 0.0000000 0.0000000 0.0000000 0.0000000 0.0000000 0.0000000 0.0000000 0.0000000 0.0000000 0.0000000 0.0000000 0.0000000 0.0000000 0.0000000 0.0000000 0.0000000 0.0000000 0.0000000 0.0000000 0.0000000 0.0000000 0.0000000 0.0000000 0.0000000 0.0000000 0.0000000 0.0000000 0.0000000 0.0000000 0.0000000 0.0000000 0.0000000 0.0000000 0.0000000 0.0000000 0.0000000 0.0000000 0.0000000 0.0000000 0.0000000 0.0000000 0.0000000 0.0000000 0.0000000 0.0000000 0.0000000 0.0000000 0.0000000 0.0000000 0.0000000 0.0000000 0.0000000 0.0000000 0.0000000 0.0000000 0.0000000 0.0000000 0.0000000 0.0000000 0.0000000 0.0000000 0.0000000 0.0000000 0.0000000 0.0000000 0.0000000 0.0000000 0.0000000 0.0000000 0.0000000 0.0000000 0.0000000 0.0000000 0.0000000 0.0000000 0.0000000 0.0000000 0.0000000 0.0000000 0.0000000 0.0000000 0.0000000 0.0000000 0.0000000 0.0000000 0.0000000 0.0000000 0.0000000 0.0000000 0.0000000 0.0000000 0.0000000 0.0000000 0.0000000 0.0000000 0.0000000 
0.0000000 0.0000000 0.0000000 0.0000000 0.0000000 0.0000000 0.0000000 0.0000000 0.0000000 0.0000000 0.0000000 0.0000000 0.0000000 0.0000000 0.0000000 0.0000000 0.0000000 0.0000000 0.0000000 0.0000000 0.0000000 0.0000000 0.0000000 0.0000000 0.0000000 0.0000000 0.0000000 0.0000000 0.0000000 0.0000000 0.0000000 0.0000000 0.0000000 0.0000000 0.0000000 0.0000000 0.0000000 0.0000000 0.0000000 0.0000000 0.0000000 0.0000000 0.0000000 0.0000000 0.0000000 0.0000000 0.0000000 0.0000000 0.0000000 0.0000000 0.0000000 0.0000000 0.0000000 0.0000000 0.0000000 0.0000000 0.0000000 0.0000000 0.0000000 0.0000000 0.0000000 0.0000000 0.0000000 0.0000000 0.0000000 0.0000000 0.0000000 0.0000000 0.0000000 0.0000000 0.0000000 0.0000000 0.0000000 0.0000000 0.0000000 0.0000000 0.0000000 0.0000000 0.0000000 0.0000000 0.0000000 0.0000000 0.0000000 0.0000000 0.0000000 0.0000000 0.0000000 0.0000000 0.0000000 0.0000000 0.0000000 0.0000000 0.0000000 0.0000000 0.0000000 0.0000000 0.0000000 0.0000000 0.0000000 0.0000000 0.0000000 0.0000000 0.0000000 0.0000000 0.0000000 0.0000000 0.0000000 0.0000000 0.0000000 0.0000000 0.0000000 0.0000000 0.0000000 0.0000000 0.0000000 0.0000000 0.0000000 0.0000000 0.0000000 0.0000000 0.0000000 0.0000000 0.0000000 0.0000000 0.0000000 0.0000000 0.0000000 0.0000000 0.0000000 0.0000000 0.0000000 0.0000000 0.0000000 0.0000000 0.0000000 0.0000000 0.0000000 0.0000000 0.0000000 0.0000000 0.0000000 0.0000000 0.0000000 0.0000000 0.0000000 0.0000000 0.0000000 0.0000000 0.0000000 0.0000000 0.0000000 0.0000000 0.0000000 0.0000000 0.0000000 0.0000000 0.0000000 0.0000000 0.0000000 0.0000000 0.0000000 0.0000000 0.0000000 0.0000000 0.0000000 0.0000000 0.0000000 0.0000000 0.0000000 0.0000000 0.0000000 0.0000000 0.0000000 0.0000000 0.0000000 0.0000000 0.0000000 0.0000000 0.0000000 0.0000000 0.0000000 0.0000000 0.0000000 0.0000000 0.0000000 0.0000000 0.0000000 0.0000000 0.0000000 0.0000000 0.0000000 0.0000000 0.0000000 0.0000000 0.0000000 0.0000000 0.0000000 0.0000000 0.0000000 0.0000000 0.0000000 0.0000000 0.0000000 0.0000000 0.0000000 0.0000000 0.0000000 0.0000000 0.0000000 0.0000000 0.0000000 0.0000000 0.0000000 0.0000000 0.0000000 0.0000000 0.0000000 0.0000000 0.0000000 0.0000000 0.0000000 0.0000000 0.0000000 0.0000000 0.0000000 0.0000000 0.0000000 0.0000000 0.0000000 0.0000000 0.0000000 0.0000000 0.0000000 0.0000000 0.0000000 0.0000000 0.0000000 0.0000000 0.0000000 0.0000000 0.0000000 0.0000000 0.0000000 0.0000000 0.0000000 0.0000000 0.0000000 0.0000000 0.0000000 0.0000000 0.0000000 0.0000000 0.0000000 0.0000000 0.0000000 0.0000000 0.0000000 0.0000000 0.0000000 0.0000000 0.0000000 0.0000000 0.0000000 0.0000000 0.0000000 0.0000000 0.0000000 0.0000000 0.0000000 0.0000000 0.0000000 0.0000000 0.0000000 0.0000000 0.0000000 0.0000000 0.0000000 0.0000000 0.0000000 0.0000000 0.0000000 0.0000000 0.0000000 0.0000000 0.0000000 0.0000000 0.0000000 0.0000000 0.0000000 0.0000000 0.0000000 0.0000000 0.0000000 0.0000000 0.0000000 0.0000000 0.0000000 0.0000000 0.0000000 0.0000000 0.0000000 0.0000000 0.0000000 0.0000000 0.0000000 0.0000000 0.0000000 0.0000000 0.0000000 0.0000000 0.0000000 0.0000000 0.0000000 0.0000000 0.0000000 0.0000000 0.0000000 0.0000000 0.0000000 0.0000000 
0.0000000 0.0000000 0.0000000 0.0000000 0.0000000 0.0000000 0.0000000 0.0000000 0.0000000 0.0000000 0.0000000 0.0000000 0.0000000 0.0000000 0.0000000 0.0000000 0.0000000 0.0000000 0.0000000 0.0000000 0.0000000 0.0000000 0.0000000 0.0000000 0.0000000 0.0000000 0.0000000 0.0000000 0.0000000 0.0000000 0.0000000 0.0000000 0.0000000 0.0000000 0.0000000 0.0000000 0.0000000 0.0000000 0.0000000 0.0000000 0.0000000 0.0000000 0.0000000 0.0000000 0.0000000 0.0000000 0.0000000 0.0000000 0.0000000 0.0000000 0.0000000 0.0000000 0.0000000 0.0000000 0.0000000 0.0000000 0.0000000 0.0000000 0.0000000 0.0000000 0.0000000 0.0000000 0.0000000 0.0000000 0.0000000 0.0000000 0.0000000 0.0000000 0.0000000 0.0000000 0.0000000 0.0000000 0.0000000 0.0000000 0.0000000 0.0000000 0.0000000 0.0000000 0.0000000 0.0000000 0.0000000 0.0000000 0.0000000 0.0000000 0.0000000 0.0000000 0.0000000 0.0000000 0.0000000 0.0000000 0.0000000 0.0000000 0.0000000 0.0000000 0.0000000 0.0000000 0.0000000 0.0000000 0.0000000 0.0000000 0.0000000 0.0000000 0.0000000 0.0000000 0.0000000 0.0000000 0.0000000 0.0000000 0.0000000 0.0000000 0.0000000 0.0000000 0.0000000 0.0000000 0.0000000 0.0000000 0.0000000 0.0000000 0.0000000 0.0000000 0.0000000 0.0000000 0.0000000 0.0000000 0.0000000 0.0000000 0.0000000 0.0000000 0.0000000 0.0000000 0.0000000 0.0000000 0.0000000 0.0000000 0.0000000 0.0000000 0.0000000 0.0000000 0.0000000 0.0000000 0.0000000 0.0000000 0.0000000 0.0000000 0.0000000 0.0000000 0.0011538 0.0019231 0.0015385 0.0000000 0.0000000 0.0000000 0.0000000 0.0000000 0.0000000 0.0000000 0.0000000 0.0000000 0.0000000 0.0000000 0.0000000 0.0000000 0.0000000 0.0000000 0.0011538 0.0019231 0.0023077 0.0023077 0.0023077 0.0023077 0.0023077 0.0011538 0.0000000 0.0000000 0.0000000 0.0000000 0.0000000 0.0000000 0.0000000 0.0000000 0.0000000 0.0000000 0.0000000 0.0000000 0.0000000 0.0000000 0.0000000 0.0000000 0.0000000 0.0000000 0.0000000 0.0000000 0.0000000 0.0000000 0.0000000 0.0000000 0.0000000 0.0000000 0.0000000 0.0000000 0.0000000 0.0000000 0.0000000 0.0000000 0.0000000 0.0000000 0.0000000 0.0000000 0.0000000 0.0000000 0.0000000 0.0000000 0.0000000 0.0000000 0.0000000 0.0000000 0.0000000 0.0000000 0.0000000 0.0000000 0.0000000 0.0000000 0.0000000 0.0000000 0.0000000 0.0000000 0.0000000 0.0000000 0.0000000 0.0000000 0.0000000 0.0000000 0.0000000 0.0000000 0.0000000 0.0000000 0.0000000 0.0000000 0.0000000 0.0000000 0.0000000 0.0000000 0.0000000 0.0000000 0.0000000 0.0000000 0.0000000 0.0000000 0.0000000 0.0000000 0.0000000 0.0000000 0.0000000 0.0000000 0.0000000 0.0000000 0.0000000 0.0000000 0.0000000 0.0000000 0.0000000 0.0000000 0.0000000 0.0000000 0.0000000 0.0000000 0.0000000 0.0000000 0.0000000 0.0000000 0.0000000 0.0000000 0.0000000 0.0000000 0.0000000 0.0000000 0.0000000 0.0000000 0.0000000 0.0000000 0.0000000 0.0000000 0.0000000 0.0000000 0.0000000 0.0000000 0.0000000 0.0000000 0.0000000 0.0000000 0.0000000 0.0000000 0.0000000 0.0000000 0.0000000 0.0000000 0.0000000 0.0000000 0.0000000 0.0000000 0.0000000 0.0000000 0.0000000 0.0000000 0.0000000 0.0000000 0.0000000 0.0000000 0.0000000 0.0000000 0.0000000 0.0000000 0.0000000 0.0000000 0.0000000 0.0000000 0.0000000 0.0000000 0.0000000 0.0000000 
0.0000000 0.0000000 0.0000000 0.0000000 0.0000000 0.0000000 0.0000000 0.0000000 0.0000000 0.0000000 0.0000000 0.0000000 0.0000000 0.0000000 0.0000000 0.0000000 0.0000000 0.0000000 0.0000000 0.0000000 0.0000000 0.0000000 0.0000000 0.0000000 0.0000000 0.0000000 0.0000000 0.0000000 0.0000000 0.0000000 0.0000000 0.0000000 0.0000000 0.0000000 0.0000000 0.0000000 0.0000000 0.0000000 0.0000000 0.0000000 0.0000000 0.0000000 0.0000000 0.0000000 0.0000000 0.0000000 0.0000000 0.0000000 0.0000000 0.0000000 0.0000000 0.0000000 0.0000000 0.0000000 0.0000000 0.0000000 0.0000000 0.0000000 0.0000000 0.0000000 0.0000000 0.0000000 0.0000000 0.0000000 0.0000000 0.0000000 0.0000000 0.0000000 0.0000000 0.0000000 0.0000000 0.0000000 0.0000000 0.0000000 0.0000000 0.0000000 0.0000000 0.0000000 0.0000000 0.0000000 0.0000000 0.0000000 0.0000000 0.0000000 0.0000000 0.0000000 0.0000000 0.0000000 0.0000000 0.0000000 0.0000000 0.0000000 0.0000000 0.0000000 0.0000000 0.0000000 0.0000000 0.0000000 0.0000000 0.0000000 0.0000000 0.0000000 0.0000000 0.0000000 0.0000000 0.0000000 0.0000000 0.0000000 0.0000000 0.0000000 0.0000000 0.0000000 0.0000000 0.0000000 0.0000000 0.0000000 0.0000000 0.0000000 0.0000000 0.0000000 0.0000000 0.0000000 0.0000000 0.0000000 0.0000000 0.0000000 0.0000000 0.0000000 0.0000000 0.0000000 0.0000000 0.0000000 0.0000000 0.0000000 0.0000000 0.0000000 0.0000000 0.0000000 0.0000000 0.0000000 0.0000000 0.0000000 0.0011538 0.0019231 0.0019231 0.0023077 0.0030769 0.0026923 0.0023077 0.0011538 0.0000000 0.0000000 0.0000000 0.0000000 0.0000000 0.0000000 0.0000000 0.0000000 0.0000000 0.0000000 0.0000000 0.0000000 0.0019231 0.0034615 0.0038462 0.0042308 0.0042308 0.0038462 0.0038462 0.0038462 0.0038462 0.0034615 0.0019231 0.0000000 0.0000000 0.0000000 0.0000000 0.0000000 0.0000000 0.0000000 0.0000000 0.0000000 0.0000000 0.0000000 0.0000000 0.0000000 0.0000000 0.0000000 0.0000000 0.0000000 0.0000000 0.0000000 0.0000000 0.0000000 0.0000000 0.0000000 0.0000000 0.0000000 0.0000000 0.0000000 0.0000000 0.0000000 0.0000000 0.0000000 0.0000000 0.0000000 0.0000000 0.0000000 0.0000000 0.0000000 0.0000000 0.0000000 0.0000000 0.0000000 0.0000000 0.0000000 0.0000000 0.0000000 0.0000000 0.0000000 0.0000000 0.0000000 0.0000000 0.0000000 0.0000000 0.0000000 0.0000000 0.0000000 0.0000000 0.0000000 0.0000000 0.0000000 0.0000000 0.0000000 0.0000000 0.0000000 0.0000000 0.0000000 0.0000000 0.0000000 0.0000000 0.0000000 0.0000000 0.0000000 0.0000000 0.0000000 0.0000000 0.0000000 0.0000000 0.0000000 0.0000000 0.0000000 0.0000000 0.0000000 0.0000000 0.0000000 0.0000000 0.0000000 0.0000000 0.0000000 0.0000000 0.0000000 0.0000000 0.0000000 0.0000000 0.0000000 0.0000000 0.0000000 0.0000000 0.0000000 0.0000000 0.0000000 0.0000000 0.0000000 0.0000000 0.0000000 0.0000000 0.0000000 0.0000000 0.0000000 0.0000000 0.0000000 0.0000000 0.0000000 0.0000000 0.0000000 0.0000000 0.0000000 0.0000000 0.0000000 0.0000000 0.0000000 0.0000000 0.0000000 0.0000000 0.0000000 0.0000000 0.0000000 0.0000000 0.0000000 0.0000000 0.0000000 0.0000000 0.0000000 0.0000000 0.0000000 0.0000000 0.0000000 0.0000000 0.0000000 0.0000000 0.0000000 0.0000000 0.0000000 0.0000000 0.0000000 0.0000000 0.0000000 0.0000000 0.0000000 
0.0000000 0.0000000 0.0000000 0.0000000 0.0000000 0.0000000 0.0000000 0.0000000 0.0000000 0.0000000 0.0000000 0.0000000 0.0000000 0.0000000 0.0000000 0.0000000 0.0000000 0.0000000 0.0000000 0.0000000 0.0000000 0.0000000 0.0000000 0.0000000 0.0000000 0.0000000 0.0000000 0.0000000 0.0000000 0.0000000 0.0000000 0.0000000 0.0000000 0.0000000 0.0000000 0.0000000 0.0000000 0.0000000 0.0000000 0.0000000 0.0000000 0.0000000 0.0000000 0.0000000 0.0000000 0.0000000 0.0000000 0.0000000 0.0000000 0.0000000 0.0000000 0.0000000 0.0000000 0.0000000 0.0000000 0.0000000 0.0000000 0.0000000 0.0000000 0.0000000 0.0000000 0.0000000 0.0000000 0.0000000 0.0000000 0.0000000 0.0000000 0.0000000 0.0000000 0.0000000 0.0000000 0.0000000 0.0000000 0.0000000 0.0000000 0.0000000 0.0000000 0.0000000 0.0000000 0.0000000 0.0000000 0.0000000 0.0000000 0.0000000 0.0000000 0.0000000 0.0000000 0.0000000 0.0000000 0.0000000 0.0000000 0.0000000 0.0000000 0.0000000 0.0000000 0.0000000 0.0000000 0.0000000 0.0000000 0.0000000 0.0000000 0.0000000 0.0000000 0.0000000 0.0000000 0.0000000 0.0000000 0.0000000 0.0000000 0.0000000 0.0000000 0.0000000 0.0000000 0.0000000 0.0000000 0.0000000 0.0000000 0.0000000 0.0000000 0.0000000 0.0000000 0.0000000 0.0000000 0.0000000 0.0000000 0.0000000 0.0000000 0.0000000 0.0000000 0.0000000 0.0000000 0.0000000 0.0000000 0.0000000 0.0000000 0.0000000 0.0000000 0.0000000 0.0000000 0.0000000 0.0000000 0.0023077 0.0030769 0.0030769 0.0030769 0.0034615 0.0030769 0.0030769 0.0023077 0.0019231 0.0015385 0.0019231 0.0019231 0.0019231 0.0019231 0.0011538 0.0000000 0.0011538 0.0030769 0.0038462 0.0038462 0.0038462 0.0046154 0.0053846 0.0057692 0.0053846 0.0053846 0.0053846 0.0053846 0.0050000 0.0046154 0.0042308 0.0030769 0.0011538 0.0000000 0.0000000 0.0000000 0.0000000 0.0000000 0.0000000 0.0000000 0.0000000 0.0000000 0.0000000 0.0000000 0.0000000 0.0000000 0.0000000 0.0000000 0.0000000 0.0000000 0.0000000 0.0000000 0.0000000 0.0000000 0.0000000 0.0000000 0.0000000 0.0000000 0.0000000 0.0000000 0.0000000 0.0000000 0.0000000 0.0000000 0.0000000 0.0000000 0.0000000 0.0000000 0.0000000 0.0000000 0.0000000 0.0000000 0.0000000 0.0000000 0.0000000 0.0000000 0.0000000 0.0000000 0.0000000 0.0000000 0.0000000 0.0000000 0.0000000 0.0000000 0.0000000 0.0000000 0.0000000 0.0000000 0.0000000 0.0000000 0.0000000 0.0000000 0.0000000 0.0000000 0.0000000 0.0000000 0.0000000 0.0000000 0.0000000 0.0000000 0.0000000 0.0000000 0.0000000 0.0000000 0.0000000 0.0000000 0.0000000 0.0000000 0.0000000 0.0000000 0.0000000 0.0000000 0.0000000 0.0000000 0.0000000 0.0000000 0.0000000 0.0000000 0.0000000 0.0000000 0.0000000 0.0000000 0.0000000 0.0000000 0.0000000 0.0000000 0.0000000 0.0000000 0.0000000 0.0000000 0.0000000 0.0000000 0.0000000 0.0000000 0.0000000 0.0000000 0.0000000 0.0000000 0.0000000 0.0000000 0.0000000 0.0000000 0.0000000 0.0000000 0.0000000 0.0000000 0.0000000 0.0000000 0.0000000 0.0000000 0.0000000 0.0000000 0.0000000 0.0000000 0.0000000 0.0000000 0.0000000 0.0000000 0.0000000 0.0000000 0.0000000 0.0000000 0.0000000 0.0000000 0.0000000 0.0000000 0.0000000 0.0000000 0.0000000 0.0000000 0.0000000 0.0000000 0.0000000 0.0000000 0.0000000 0.0000000 0.0000000 0.0000000 0.0000000 
0.0000000 0.0000000 0.0000000 0.0000000 0.0000000 0.0000000 0.0000000 0.0000000 0.0000000 0.0000000 0.0000000 0.0000000 0.0000000 0.0000000 0.0000000 0.0000000 0.0000000 0.0000000 0.0000000 0.0000000 0.0000000 0.0000000 0.0000000 0.0000000 0.0000000 0.0000000 0.0000000 0.0000000 0.0000000 0.0000000 0.0000000 0.0000000 0.0000000 0.0000000 0.0000000 0.0000000 0.0000000 0.0000000 0.0000000 0.0000000 0.0000000 0.0000000 0.0000000 0.0000000 0.0000000 0.0000000 0.0000000 0.0000000 0.0000000 0.0000000 0.0000000 0.0000000 0.0000000 0.0000000 0.0000000 0.0000000 0.0000000 0.0000000 0.0000000 0.0000000 0.0000000 0.0000000 0.0000000 0.0000000 0.0000000 0.0000000 0.0000000 0.0000000 0.0000000 0.0000000 0.0000000 0.0000000 0.0000000 0.0000000 0.0000000 0.0000000 0.0000000 0.0000000 0.0000000 0.0000000 0.0000000 0.0000000 0.0000000 0.0000000 0.0000000 0.0000000 0.0000000 0.0000000 0.0000000 0.0000000 0.0000000 0.0000000 0.0000000 0.0000000 0.0000000 0.0000000 0.0000000 0.0000000 0.0000000 0.0000000 0.0000000 0.0000000 0.0000000 0.0000000 0.0000000 0.0000000 0.0000000 0.0000000 0.0000000 0.0000000 0.0000000 0.0000000 0.0000000 0.0000000 0.0000000 0.0000000 0.0000000 0.0000000 0.0000000 0.0000000 0.0000000 0.0000000 0.0000000 0.0000000 0.0000000 0.0000000 0.0000000 0.0000000 0.0000000 0.0000000 0.0000000 0.0000000 0.0000000 0.0000000 0.0000000 0.0000000 0.0000000 0.0000000 0.0000000 0.0000000 0.0015385 0.0030769 0.0034615 0.0034615 0.0034615 0.0034615 0.0030769 0.0023077 0.0019231 0.0026923 0.0034615 0.0034615 0.0034615 0.0034615 0.0026923 0.0026923 0.0042308 0.0038462 0.0050000 0.0050000 0.0050000 0.0053846 0.0061538 0.0061538 0.0065385 0.0061538 0.0057692 0.0053846 0.0053846 0.0053846 0.0053846 0.0046154 0.0034615 0.0026923 0.0000000 0.0000000 0.0000000 0.0000000 0.0000000 0.0000000 0.0000000 0.0000000 0.0000000 0.0000000 0.0000000 0.0000000 0.0000000 0.0000000 0.0000000 0.0000000 0.0000000 0.0000000 0.0000000 0.0000000 0.0000000 0.0000000 0.0000000 0.0000000 0.0000000 0.0000000 0.0000000 0.0000000 0.0000000 0.0000000 0.0000000 0.0000000 0.0000000 0.0000000 0.0000000 0.0000000 0.0000000 0.0000000 0.0000000 0.0000000 0.0000000 0.0000000 0.0000000 0.0000000 0.0000000 0.0000000 0.0000000 0.0000000 0.0000000 0.0000000 0.0000000 0.0000000 0.0000000 0.0000000 0.0000000 0.0000000 0.0000000 0.0000000 0.0000000 0.0000000 0.0000000 0.0000000 0.0000000 0.0000000 0.0000000 0.0000000 0.0000000 0.0000000 0.0000000 0.0000000 0.0000000 0.0000000 0.0000000 0.0000000 0.0000000 0.0000000 0.0000000 0.0000000 0.0000000 0.0000000 0.0000000 0.0000000 0.0000000 0.0000000 0.0000000 0.0000000 0.0000000 0.0000000 0.0000000 0.0000000 0.0000000 0.0000000 0.0000000 0.0000000 0.0000000 0.0000000 0.0000000 0.0000000 0.0000000 0.0000000 0.0000000 0.0000000 0.0000000 0.0000000 0.0000000 0.0000000 0.0000000 0.0000000 0.0000000 0.0000000 0.0000000 0.0000000 0.0000000 0.0000000 0.0000000 0.0000000 0.0000000 0.0000000 0.0000000 0.0000000 0.0000000 0.0000000 0.0000000 0.0000000 0.0000000 0.0000000 0.0000000 0.0000000 0.0000000 0.0000000 0.0000000 0.0000000 0.0000000 0.0000000 0.0000000 0.0000000 0.0000000 0.0000000 0.0000000 0.0000000 0.0000000 0.0000000 0.0000000 0.0000000 0.0000000 0.0000000 
0.0000000 0.0000000 0.0000000 0.0000000 0.0000000 0.0000000 0.0000000 0.0000000 0.0000000 0.0000000 0.0000000 0.0000000 0.0000000 0.0000000 0.0000000 0.0000000 0.0000000 0.0000000 0.0000000 0.0000000 0.0000000 0.0000000 0.0000000 0.0000000 0.0000000 0.0000000 0.0000000 0.0000000 0.0000000 0.0000000 0.0000000 0.0000000 0.0000000 0.0000000 0.0000000 0.0000000 0.0000000 0.0000000 0.0000000 0.0000000 0.0000000 0.0000000 0.0000000 0.0000000 0.0000000 0.0000000 0.0000000 0.0000000 0.0000000 0.0000000 0.0000000 0.0000000 0.0000000 0.0000000 0.0000000 0.0000000 0.0000000 0.0000000 0.0000000 0.0000000 0.0000000 0.0000000 0.0000000 0.0000000 0.0000000 0.0000000 0.0000000 0.0000000 0.0000000 0.0000000 0.0000000 0.0000000 0.0000000 0.0000000 0.0000000 0.0000000 0.0000000 0.0000000 0.0000000 0.0000000 0.0000000 0.0000000 0.0000000 0.0000000 0.0000000 0.0000000 0.0000000 0.0000000 0.0000000 0.0000000 0.0000000 0.0000000 0.0000000 0.0000000 0.0000000 0.0000000 0.0000000 0.0000000 0.0000000 0.0000000 0.0000000 0.0000000 0.0000000 0.0000000 0.0000000 0.0000000 0.0000000 0.0000000 0.0000000 0.0000000 0.0000000 0.0000000 0.0000000 0.0000000 0.0000000 0.0000000 0.0000000 0.0000000 0.0000000 0.0000000 0.0000000 0.0000000 0.0000000 0.0000000 0.0000000 0.0000000 0.0000000 0.0000000 0.0000000 0.0000000 0.0000000 0.0000000 0.0000000 0.0000000 0.0000000 0.0000000 0.0000000 0.0000000 0.0000000 0.0000000 0.0023077 0.0030769 0.0034615 0.0034615 0.0034615 0.0030769 0.0026923 0.0023077 0.0019231 0.0038462 0.0046154 0.0046154 0.0046154 0.0050000 0.0050000 0.0038462 0.0061538 0.0050000 0.0061538 0.0061538 0.0061538 0.0061538 0.0065385 0.0065385 0.0065385 0.0061538 0.0061538 0.0053846 0.0053846 0.0053846 0.0053846 0.0042308 0.0038462 0.0026923 0.0011538 0.0000000 0.0000000 0.0000000 0.0000000 0.0000000 0.0000000 0.0000000 0.0000000 0.0000000 0.0000000 0.0000000 0.0000000 0.0000000 0.0000000 0.0000000 0.0000000 0.0000000 0.0000000 0.0000000 0.0000000 0.0000000 0.0000000 0.0000000 0.0000000 0.0000000 0.0000000 0.0000000 0.0000000 0.0000000 0.0000000 0.0000000 0.0000000 0.0000000 0.0000000 0.0000000 0.0000000 0.0000000 0.0000000 0.0000000 0.0000000 0.0000000 0.0000000 0.0000000 0.0000000 0.0000000 0.0000000 0.0000000 0.0000000 0.0000000 0.0000000 0.0000000 0.0000000 0.0000000 0.0000000 0.0000000 0.0000000 0.0000000 0.0000000 0.0000000 0.0000000 0.0000000 0.0000000 0.0000000 0.0000000 0.0000000 0.0000000 0.0000000 0.0000000 0.0000000 0.0000000 0.0000000 0.0000000 0.0000000 0.0000000 0.0000000 0.0000000 0.0000000 0.0000000 0.0000000 0.0000000 0.0000000 0.0000000 0.0000000 0.0000000 0.0000000 0.0000000 0.0000000 0.0000000 0.0000000 0.0000000 0.0000000 0.0000000 0.0000000 0.0000000 0.0000000 0.0000000 0.0000000 0.0000000 0.0000000 0.0000000 0.0000000 0.0000000 0.0000000 0.0000000 0.0000000 0.0000000 0.0000000 0.0000000 0.0000000 0.0000000 0.0000000 0.0000000 0.0000000 0.0000000 0.0000000 0.0000000 0.0000000 0.0000000 0.0000000 0.0000000 0.0000000 0.0000000 0.0000000 0.0000000 0.0000000 0.0000000 0.0000000 0.0000000 0.0000000 0.0000000 0.0000000 0.0000000 0.0000000 0.0000000 0.0000000 0.0000000 0.0000000 0.0000000 0.0000000 0.0000000 0.0000000 0.0000000 0.0000000 0.0000000 0.0000000 
0.0000000 0.0000000 0.0000000 0.0000000 0.0000000 0.0000000 0.0000000 0.0000000 0.0000000 0.0000000 0.0000000 0.0000000 0.0000000 0.0000000 0.0000000 0.0000000 0.0000000 0.0000000 0.0000000 0.0000000 0.0000000 0.0000000 0.0000000 0.0000000 0.0000000 0.0000000 0.0000000 0.0000000 0.0000000 0.0000000 0.0000000 0.0000000 0.0000000 0.0000000 0.0000000 0.0000000 0.0000000 0.0000000 0.0000000 0.0000000 0.0000000 0.0000000 0.0000000 0.0000000 0.0000000 0.0000000 0.0000000 0.0000000 0.0000000 0.0000000 0.0000000 0.0000000 0.0000000 0.0000000 0.0000000 0.0000000 0.0000000 0.0000000 0.0000000 0.0000000 0.0000000 0.0000000 0.0000000 0.0000000 0.0000000 0.0000000 0.0000000 0.0000000 0.0000000 0.0000000 0.0000000 0.0000000 0.0000000 0.0000000 0.0000000 0.0000000 0.0000000 0.0000000 0.0000000 0.0000000 0.0000000 0.0000000 0.0000000 0.0000000 0.0000000 0.0000000 0.0000000 0.0000000 0.0000000 0.0000000 0.0000000 0.0000000 0.0000000 0.0000000 0.0000000 0.0000000 0.0000000 0.0000000 0.0000000 0.0000000 0.0000000 0.0000000 0.0000000 0.0000000 0.0000000 0.0000000 0.0000000 0.0000000 0.0000000 0.0000000 0.0000000 0.0000000 0.0000000 0.0000000 0.0000000 0.0000000 0.0000000 0.0000000 0.0000000 0.0000000 0.0000000 0.0000000 0.0000000 0.0000000 0.0000000 0.0000000 0.0000000 0.0000000 0.0000000 0.0000000 0.0000000 0.0000000 0.0000000 0.0000000 0.0000000 0.0000000 0.0000000 0.0000000 0.0000000 0.0000000 0.0026923 0.0034615 0.0034615 0.0034615 0.0034615 0.0030769 0.0026923 0.0023077 0.0019231 0.0042308 0.0053846 0.0057692 0.0057692 0.0053846 0.0057692 0.0050000 0.0065385 0.0053846 0.0057692 0.0065385 0.0065385 0.0069231 0.0073077 0.0069231 0.0069231 0.0061538 0.0057692 0.0057692 0.0057692 0.0057692 0.0050000 0.0046154 0.0034615 0.0026923 0.0015385 0.0000000 0.0000000 0.0000000 0.0000000 0.0000000 0.0000000 0.0000000 0.0000000 0.0000000 0.0000000 0.0000000 0.0000000 0.0000000 0.0000000 0.0000000 0.0000000 0.0000000 0.0000000 0.0000000 0.0000000 0.0000000 0.0000000 0.0000000 0.0000000 0.0000000 0.0000000 0.0000000 0.0000000 0.0000000 0.0000000 0.0000000 0.0000000 0.0000000 0.0000000 0.0000000 0.0000000 0.0000000 0.0000000 0.0000000 0.0000000 0.0000000 0.0000000 0.0000000 0.0000000 0.0000000 0.0000000 0.0000000 0.0000000 0.0000000 0.0000000 0.0000000 0.0000000 0.0000000 0.0000000 0.0000000 0.0000000 0.0000000 0.0000000 0.0000000 0.0000000 0.0000000 0.0000000 0.0000000 0.0000000 0.0000000 0.0000000 0.0000000 0.0000000 0.0000000 0.0000000 0.0000000 0.0000000 0.0000000 0.0000000 0.0000000 0.0000000 0.0000000 0.0000000 0.0000000 0.0000000 0.0000000 0.0000000 0.0000000 0.0000000 0.0000000 0.0000000 0.0000000 0.0000000 0.0000000 0.0000000 0.0000000 0.0000000 0.0000000 0.0000000 0.0000000 0.0000000 0.0000000 0.0000000 0.0000000 0.0000000 0.0000000 0.0000000 0.0000000 0.0000000 0.0000000 0.0000000 0.0000000 0.0000000 0.0000000 0.0000000 0.0000000 0.0000000 0.0000000 0.0000000 0.0000000 0.0000000 0.0000000 0.0000000 0.0000000 0.0000000 0.0000000 0.0000000 0.0000000 0.0000000 0.0000000 0.0000000 0.0000000 0.0000000 0.0000000 0.0000000 0.0000000 0.0000000 0.0000000 0.0000000 0.0000000 0.0000000 0.0000000 0.0000000 0.0000000 0.0000000 0.0000000 0.0000000 0.0000000 0.0000000 0.0000000 
0.0000000 0.0000000 0.0000000 0.0000000 0.0000000 0.0000000 0.0000000 0.0000000 0.0000000 0.0000000 0.0000000 0.0000000 0.0000000 0.0000000 0.0000000 0.0000000 0.0000000 0.0000000 0.0000000 0.0000000 0.0000000 0.0000000 0.0000000 0.0000000 0.0000000 0.0000000 0.0000000 0.0000000 0.0000000 0.0000000 0.0000000 0.0000000 0.0000000 0.0000000 0.0000000 0.0000000 0.0000000 0.0000000 0.0000000 0.0000000 0.0000000 0.0000000 0.0000000 0.0000000 0.0000000 0.0000000 0.0000000 0.0000000 0.0000000 0.0000000 0.0000000 0.0000000 0.0000000 0.0000000 0.0000000 0.0000000 0.0000000 0.0000000 0.0000000 0.0000000 0.0000000 0.0000000 0.0000000 0.0000000 0.0000000 0.0000000 0.0000000 0.0000000 0.0000000 0.0000000 0.0000000 0.0000000 0.0000000 0.0000000 0.0000000 0.0000000 0.0000000 0.0000000 0.0000000 0.0000000 0.0000000 0.0000000 0.0000000 0.0000000 0.0000000 0.0000000 0.0000000 0.0000000 0.0000000 0.0000000 0.0000000 0.0000000 0.0000000 0.0000000 0.0000000 0.0000000 0.0000000 0.0000000 0.0000000 0.0000000 0.0000000 0.0000000 0.0000000 0.0000000 0.0000000 0.0000000 0.0000000 0.0000000 0.0000000 0.0000000 0.0000000 0.0000000 0.0000000 0.0000000 0.0000000 0.0000000 0.0000000 0.0000000 0.0000000 0.0000000 0.0000000 0.0000000 0.0000000 0.0000000 0.0000000 0.0000000 0.0000000 0.0000000 0.0000000 0.0000000 0.0000000 0.0000000 0.0000000 0.0000000 0.0000000 0.0000000 0.0000000 0.0000000 0.0000000 0.0000000 0.0026923 0.0034615 0.0034615 0.0034615 0.0034615 0.0030769 0.0026923 0.0023077 0.0019231 0.0042308 0.0053846 0.0057692 0.0057692 0.0053846 0.0057692 0.0050000 0.0065385 0.0053846 0.0057692 0.0065385 0.0065385 0.0069231 0.0073077 0.0069231 0.0069231 0.0061538 0.0057692 0.0057692 0.0057692 0.0057692 0.0050000 0.0046154 0.0034615 0.0026923 0.0015385 0.0000000 0.0000000 0.0000000 0.0000000 0.0000000 0.0000000 0.0000000 0.0000000 0.0000000 0.0000000 0.0000000 0.0000000 0.0000000 0.0000000 0.0000000 0.0000000 0.0000000 0.0000000 0.0000000 0.0000000 0.0000000 0.0000000 0.0000000 0.0000000 0.0000000 0.0000000 0.0000000 0.0000000 0.0000000 0.0000000 0.0000000 0.0000000 0.0000000 0.0000000 0.0000000 0.0000000 0.0000000 0.0000000 0.0000000 0.0000000 0.0000000 0.0000000 0.0000000 0.0000000 0.0000000 0.0000000 0.0000000 0.0000000 0.0000000 0.0000000 0.0000000 0.0000000 0.0000000 0.0000000 0.0000000 0.0000000 0.0000000 0.0000000 0.0000000 0.0000000 0.0000000 0.0000000 0.0000000 0.0000000 0.0000000 0.0000000 0.0000000 0.0000000 0.0000000 0.0000000 0.0000000 0.0000000 0.0000000 0.0000000 0.0000000 0.0000000 0.0000000 0.0000000 0.0000000 0.0000000 0.0000000 0.0000000 0.0000000 0.0000000 0.0000000 0.0000000 0.0000000 0.0000000 0.0000000 0.0000000 0.0000000 0.0000000 0.0000000 0.0000000 0.0000000 0.0000000 0.0000000 0.0000000 0.0000000 0.0000000 0.0000000 0.0000000 0.0000000 0.0000000 0.0000000 0.0000000 0.0000000 0.0000000 0.0000000 0.0000000 0.0000000 0.0000000 0.0000000 0.0000000 0.0000000 0.0000000 0.0000000 0.0000000 0.0000000 0.0000000 0.0000000 0.0000000 0.0000000 0.0000000 0.0000000 0.0000000 0.0000000 0.0000000 0.0000000 0.0000000 0.0000000 0.0000000 0.0000000 0.0000000 0.0000000 0.0000000 0.0000000 0.0000000 0.0000000 0.0000000 0.0000000 0.0000000 0.0000000 0.0000000 0.0000000 
0.0000000 0.0000000 0.0000000 0.0000000 0.0000000 0.0000000 0.0000000 0.0000000 0.0000000 0.0000000 0.0000000 0.0000000 0.0000000 0.0000000 0.0000000 0.0000000 0.0000000 0.0000000 0.0000000 0.0000000 0.0000000 0.0000000 0.0000000 0.0000000 0.0000000 0.0000000 0.0000000 0.0000000 0.0000000 0.0000000 0.0000000 0.0000000 0.0000000 0.0000000 0.0000000 0.0000000 0.0000000 0.0000000 0.0000000 0.0000000 0.0000000 0.0000000 0.0000000 0.0000000 0.0000000 0.0000000 0.0000000 0.0000000 0.0000000 0.0000000 0.0000000 0.0000000 0.0000000 0.0000000 0.0000000 0.0000000 0.0000000 0.0000000 0.0000000 0.0000000 0.0000000 0.0000000 0.0000000 0.0000000 0.0000000 0.0000000 0.0000000 0.0000000 0.0000000 0.0000000 0.0000000 0.0000000 0.0000000 0.0000000 0.0000000 0.0000000 0.0000000 0.0000000 0.0000000 0.0000000 0.0000000 0.0000000 0.0000000 0.0000000 0.0000000 0.0000000 0.0000000 0.0000000 0.0000000 0.0000000 0.0000000 0.0000000 0.0000000 0.0000000 0.0000000 0.0000000 0.0000000 0.0000000 0.0000000 0.0000000 0.0000000 0.0000000 0.0000000 0.0000000 0.0000000 0.0000000 0.0000000 0.0000000 0.0000000 0.0000000 0.0000000 0.0000000 0.0000000 0.0000000 0.0000000 0.0000000 0.0000000 0.0000000 0.0000000 0.0000000 0.0000000 0.0000000 0.0000000 0.0000000 0.0000000 0.0000000 0.0000000 0.0000000 0.0000000 0.0000000 0.0000000 0.0000000 0.0000000 0.0000000 0.0000000 0.0000000 0.0000000 0.0000000 0.0000000 0.0011538 0.0030769 0.0034615 0.0030769 0.0030769 0.0030769 0.0030769 0.0026923 0.0019231 0.0019231 0.0042308 0.0050000 0.0053846 0.0053846 0.0057692 0.0061538 0.0061538 0.0069231 0.0057692 0.0061538 0.0061538 0.0061538 0.0065385 0.0073077 0.0073077 0.0065385 0.0065385 0.0057692 0.0057692 0.0057692 0.0053846 0.0050000 0.0042308 0.0038462 0.0030769 0.0015385 0.0000000 0.0000000 0.0000000 0.0000000 0.0000000 0.0000000 0.0000000 0.0000000 0.0000000 0.0000000 0.0000000 0.0000000 0.0000000 0.0000000 0.0000000 0.0000000 0.0000000 0.0000000 0.0000000 0.0000000 0.0000000 0.0000000 0.0000000 0.0000000 0.0000000 0.0000000 0.0000000 0.0000000 0.0000000 0.0000000 0.0000000 0.0000000 0.0000000 0.0000000 0.0000000 0.0000000 0.0000000 0.0000000 0.0000000 0.0000000 0.0000000 0.0000000 0.0000000 0.0000000 0.0000000 0.0000000 0.0000000 0.0000000 0.0000000 0.0000000 0.0000000 0.0000000 0.0000000 0.0000000 0.0000000 0.0000000 0.0000000 0.0000000 0.0000000 0.0000000 0.0000000 0.0000000 0.0000000 0.0000000 0.0000000 0.0000000 0.0000000 0.0000000 0.0000000 0.0000000 0.0000000 0.0000000 0.0000000 0.0000000 0.0000000 0.0000000 0.0000000 0.0000000 0.0000000 0.0000000 0.0000000 0.0000000 0.0000000 0.0000000 0.0000000 0.0000000 0.0000000 0.0000000 0.0000000 0.0000000 0.0000000 0.0000000 0.0000000 0.0000000 0.0000000 0.0000000 0.0000000 0.0000000 0.0000000 0.0000000 0.0000000 0.0000000 0.0000000 0.0000000 0.0000000 0.0000000 0.0000000 0.0000000 0.0000000 0.0000000 0.0000000 0.0000000 0.0000000 0.0000000 0.0000000 0.0000000 0.0000000 0.0000000 0.0000000 0.0000000 0.0000000 0.0000000 0.0000000 0.0000000 0.0000000 0.0000000 0.0000000 0.0000000 0.0000000 0.0000000 0.0000000 0.0000000 0.0000000 0.0000000 0.0000000 0.0000000 0.0000000 0.0000000 0.0000000 0.0000000 0.0000000 0.0000000 0.0000000 0.0000000 0.0000000 
0.0000000 0.0000000 0.0000000 0.0000000 0.0000000 0.0000000 0.0000000 0.0000000 0.0000000 0.0000000 0.0000000 0.0000000 0.0000000 0.0000000 0.0000000 0.0000000 0.0000000 0.0000000 0.0000000 0.0000000 0.0000000 0.0000000 0.0000000 0.0000000 0.0000000 0.0000000 0.0000000 0.0000000 0.0000000 0.0000000 0.0000000 0.0000000 0.0000000 0.0000000 0.0000000 0.0000000 0.0000000 0.0000000 0.0000000 0.0000000 0.0000000 0.0000000 0.0000000 0.0000000 0.0000000 0.0000000 0.0000000 0.0000000 0.0000000 0.0000000 0.0000000 0.0000000 0.0000000 0.0000000 0.0000000 0.0000000 0.0000000 0.0000000 0.0000000 0.0000000 0.0000000 0.0000000 0.0000000 0.0000000 0.0000000 0.0000000 0.0000000 0.0000000 0.0000000 0.0000000 0.0000000 0.0000000 0.0000000 0.0000000 0.0000000 0.0000000 0.0000000 0.0000000 0.0000000 0.0000000 0.0000000 0.0000000 0.0000000 0.0000000 0.0000000 0.0000000 0.0000000 0.0000000 0.0000000 0.0000000 0.0000000 0.0000000 0.0000000 0.0000000 0.0000000 0.0000000 0.0000000 0.0000000 0.0000000 0.0000000 0.0000000 0.0000000 0.0000000 0.0000000 0.0000000 0.0000000 0.0000000 0.0000000 0.0000000 0.0000000 0.0000000 0.0000000 0.0000000 0.0000000 0.0000000 0.0000000 0.0000000 0.0000000 0.0000000 0.0000000 0.0000000 0.0000000 0.0000000 0.0000000 0.0000000 0.0000000 0.0000000 0.0000000 0.0000000 0.0000000 0.0000000 0.0000000 0.0000000 0.0000000 0.0000000 0.0000000 0.0000000 0.0000000 0.0000000 0.0019231 0.0030769 0.0030769 0.0030769 0.0026923 0.0026923 0.0023077 0.0019231 0.0015385 0.0030769 0.0053846 0.0053846 0.0057692 0.0057692 0.0061538 0.0076923 0.0080769 0.0073077 0.0057692 0.0069231 0.0076923 0.0076923 0.0076923 0.0076923 0.0080769 0.0069231 0.0061538 0.0053846 0.0053846 0.0053846 0.0050000 0.0042308 0.0038462 0.0034615 0.0026923 0.0015385 0.0003846 0.0003846 0.0000000 0.0000000 0.0000000 0.0000000 0.0000000 0.0000000 0.0000000 0.0000000 0.0000000 0.0000000 0.0000000 0.0000000 0.0000000 0.0000000 0.0000000 0.0000000 0.0000000 0.0000000 0.0000000 0.0000000 0.0000000 0.0000000 0.0000000 0.0000000 0.0000000 0.0000000 0.0000000 0.0000000 0.0000000 0.0000000 0.0000000 0.0000000 0.0000000 0.0000000 0.0000000 0.0000000 0.0000000 0.0000000 0.0000000 0.0000000 0.0000000 0.0000000 0.0000000 0.0000000 0.0000000 0.0000000 0.0000000 0.0000000 0.0000000 0.0000000 0.0000000 0.0000000 0.0000000 0.0000000 0.0000000 0.0000000 0.0000000 0.0000000 0.0000000 0.0000000 0.0000000 0.0000000 0.0000000 0.0000000 0.0000000 0.0000000 0.0000000 0.0000000 0.0000000 0.0000000 0.0000000 0.0000000 0.0000000 0.0000000 0.0000000 0.0000000 0.0000000 0.0000000 0.0000000 0.0000000 0.0000000 0.0000000 0.0000000 0.0000000 0.0000000 0.0000000 0.0000000 0.0000000 0.0000000 0.0000000 0.0000000 0.0000000 0.0000000 0.0000000 0.0000000 0.0000000 0.0000000 0.0000000 0.0000000 0.0000000 0.0000000 0.0000000 0.0000000 0.0000000 0.0000000 0.0000000 0.0000000 0.0000000 0.0000000 0.0000000 0.0000000 0.0000000 0.0000000 0.0000000 0.0000000 0.0000000 0.0000000 0.0000000 0.0000000 0.0000000 0.0000000 0.0000000 0.0000000 0.0000000 0.0000000 0.0000000 0.0000000 0.0000000 0.0000000 0.0000000 0.0000000 0.0000000 0.0000000 0.0000000 0.0000000 0.0000000 0.0000000 0.0000000 0.0000000 0.0000000 0.0000000 0.0000000 0.0000000 
0.0000000 0.0000000 0.0000000 0.0000000 0.0000000 0.0000000 0.0000000 0.0000000 0.0000000 0.0000000 0.0000000 0.0000000 0.0000000 0.0000000 0.0000000 0.0000000 0.0000000 0.0000000 0.0000000 0.0000000 0.0000000 0.0000000 0.0000000 0.0000000 0.0000000 0.0000000 0.0000000 0.0000000 0.0000000 0.0000000 0.0000000 0.0000000 0.0000000 0.0000000 0.0000000 0.0000000 0.0000000 0.0000000 0.0000000 0.0000000 0.0000000 0.0000000 0.0000000 0.0000000 0.0000000 0.0000000 0.0000000 0.0000000 0.0000000 0.0000000 0.0000000 0.0000000 0.0000000 0.0000000 0.0000000 0.0000000 0.0000000 0.0000000 0.0000000 0.0000000 0.0000000 0.0000000 0.0000000 0.0000000 0.0000000 0.0000000 0.0000000 0.0000000 0.0000000 0.0000000 0.0000000 0.0000000 0.0000000 0.0000000 0.0000000 0.0000000 0.0000000 0.0000000 0.0000000 0.0000000 0.0000000 0.0000000 0.0000000 0.0000000 0.0000000 0.0000000 0.0000000 0.0000000 0.0000000 0.0000000 0.0000000 0.0000000 0.0000000 0.0000000 0.0000000 0.0000000 0.0000000 0.0000000 0.0000000 0.0000000 0.0000000 0.0000000 0.0000000 0.0000000 0.0000000 0.0000000 0.0000000 0.0000000 0.0000000 0.0000000 0.0000000 0.0000000 0.0000000 0.0000000 0.0000000 0.0000000 0.0000000 0.0000000 0.0000000 0.0000000 0.0000000 0.0000000 0.0000000 0.0000000 0.0000000 0.0000000 0.0000000 0.0000000 0.0000000 0.0000000 0.0000000 0.0000000 0.0000000 0.0000000 0.0000000 0.0000000 0.0000000 0.0000000 0.0003846 0.0023077 0.0034615 0.0030769 0.0023077 0.0023077 0.0023077 0.0019231 0.0050000 0.0057692 0.0069231 0.0100000 0.0096154 0.0084615 0.0084615 0.0076923 0.0092308 0.0107692 0.0073077 0.0065385 0.0073077 0.0080769 0.0080769 0.0080769 0.0084615 0.0080769 0.0073077 0.0046154 0.0038462 0.0034615 0.0034615 0.0030769 0.0053846 0.0061538 0.0050000 0.0026923 0.0015385 0.0007692 0.0007692 0.0000000 0.0000000 0.0000000 0.0000000 0.0000000 0.0000000 0.0000000 0.0000000 0.0000000 0.0000000 0.0000000 0.0000000 0.0000000 0.0000000 0.0000000 0.0000000 0.0000000 0.0000000 0.0000000 0.0000000 0.0000000 0.0000000 0.0000000 0.0000000 0.0000000 0.0000000 0.0000000 0.0000000 0.0000000 0.0000000 0.0000000 0.0000000 0.0000000 0.0000000 0.0000000 0.0000000 0.0000000 0.0000000 0.0000000 0.0000000 0.0000000 0.0000000 0.0000000 0.0000000 0.0000000 0.0000000 0.0000000 0.0000000 0.0000000 0.0000000 0.0000000 0.0000000 0.0000000 0.0000000 0.0000000 0.0000000 0.0000000 0.0000000 0.0000000 0.0000000 0.0000000 0.0000000 0.0000000 0.0000000 0.0000000 0.0000000 0.0000000 0.0000000 0.0000000 0.0000000 0.0000000 0.0000000 0.0000000 0.0000000 0.0000000 0.0000000 0.0000000 0.0000000 0.0000000 0.0000000 0.0000000 0.0000000 0.0000000 0.0000000 0.0000000 0.0000000 0.0000000 0.0000000 0.0000000 0.0000000 0.0000000 0.0000000 0.0000000 0.0000000 0.0000000 0.0000000 0.0000000 0.0000000 0.0000000 0.0000000 0.0000000 0.0000000 0.0000000 0.0000000 0.0000000 0.0000000 0.0000000 0.0000000 0.0000000 0.0000000 0.0000000 0.0000000 0.0000000 0.0000000 0.0000000 0.0000000 0.0000000 0.0000000 0.0000000 0.0000000 0.0000000 0.0000000 0.0000000 0.0000000 0.0000000 0.0000000 0.0000000 0.0000000 0.0000000 0.0000000 0.0000000 0.0000000 0.0000000 0.0000000 0.0000000 0.0000000 0.0000000 0.0000000 0.0000000 0.0000000 0.0000000 0.0000000 0.0000000 
0.0000000 0.0000000 0.0000000 0.0000000 0.0000000 0.0000000 0.0000000 0.0000000 0.0000000 0.0000000 0.0000000 0.0000000 0.0000000 0.0000000 0.0000000 0.0000000 0.0000000 0.0000000 0.0000000 0.0000000 0.0000000 0.0000000 0.0000000 0.0000000 0.0000000 0.0000000 0.0000000 0.0000000 0.0000000 0.0000000 0.0000000 0.0000000 0.0000000 0.0000000 0.0000000 0.0000000 0.0000000 0.0000000 0.0000000 0.0000000 0.0000000 0.0000000 0.0000000 0.0000000 0.0000000 0.0000000 0.0000000 0.0000000 0.0000000 0.0000000 0.0000000 0.0000000 0.0000000 0.0000000 0.0000000 0.0000000 0.0000000 0.0000000 0.0000000 0.0000000 0.0000000 0.0000000 0.0000000 0.0000000 0.0000000 0.0000000 0.0000000 0.0000000 0.0000000 0.0000000 0.0000000 0.0000000 0.0000000 0.0000000 0.0000000 0.0000000 0.0000000 0.0000000 0.0000000 0.0000000 0.0000000 0.0000000 0.0000000 0.0000000 0.0000000 0.0000000 0.0000000 0.0000000 0.0000000 0.0000000 0.0000000 0.0000000 0.0000000 0.0000000 0.0000000 0.0000000 0.0000000 0.0000000 0.0000000 0.0000000 0.0000000 0.0000000 0.0000000 0.0000000 0.0000000 0.0000000 0.0000000 0.0000000 0.0000000 0.0000000 0.0000000 0.0000000 0.0000000 0.0000000 0.0000000 0.0000000 0.0000000 0.0000000 0.0000000 0.0000000 0.0000000 0.0000000 0.0000000 0.0000000 0.0000000 0.0000000 0.0000000 0.0000000 0.0000000 0.0000000 0.0000000 0.0000000 0.0000000 0.0000000 0.0000000 0.0000000 0.0000000 0.0000000 0.0019231 0.0030769 0.0030769 0.0065385 0.0096154 0.0092308 0.0092308 0.0088462 0.0088462 0.0107692 0.0142308 0.0130769 0.0126923 0.0119231 0.0119231 0.0111538 0.0107692 0.0103846 0.0065385 0.0069231 0.0073077 0.0073077 0.0073077 0.0076923 0.0080769 0.0076923 0.0057692 0.0042308 0.0030769 0.0046154 0.0046154 0.0050000 0.0057692 0.0061538 0.0050000 0.0023077 0.0011538 0.0000000 0.0000000 0.0000000 0.0000000 0.0019231 0.0050000 0.0061538 0.0061538 0.0057692 0.0057692 0.0057692 0.0050000 0.0023077 0.0000000 0.0000000 0.0000000 0.0000000 0.0000000 0.0000000 0.0000000 0.0000000 0.0000000 0.0000000 0.0000000 0.0000000 0.0000000 0.0000000 0.0000000 0.0000000 0.0000000 0.0000000 0.0000000 0.0000000 0.0000000 0.0000000 0.0000000 0.0000000 0.0000000 0.0000000 0.0000000 0.0000000 0.0000000 0.0000000 0.0000000 0.0000000 0.0000000 0.0000000 0.0000000 0.0000000 0.0000000 0.0000000 0.0000000 0.0000000 0.0000000 0.0000000 0.0000000 0.0000000 0.0000000 0.0000000 0.0000000 0.0000000 0.0000000 0.0000000 0.0000000 0.0000000 0.0000000 0.0000000 0.0000000 0.0000000 0.0000000 0.0000000 0.0000000 0.0000000 0.0000000 0.0000000 0.0000000 0.0000000 0.0000000 0.0000000 0.0000000 0.0000000 0.0000000 0.0000000 0.0000000 0.0000000 0.0000000 0.0000000 0.0000000 0.0000000 0.0000000 0.0000000 0.0000000 0.0000000 0.0000000 0.0000000 0.0000000 0.0000000 0.0000000 0.0000000 0.0000000 0.0000000 0.0000000 0.0000000 0.0000000 0.0000000 0.0000000 0.0000000 0.0000000 0.0000000 0.0000000 0.0000000 0.0000000 0.0000000 0.0000000 0.0000000 0.0000000 0.0000000 0.0000000 0.0000000 0.0000000 0.0000000 0.0000000 0.0000000 0.0000000 0.0000000 0.0000000 0.0000000 0.0000000 0.0000000 0.0000000 0.0000000 0.0000000 0.0000000 0.0000000 0.0000000 0.0000000 0.0000000 0.0000000 0.0000000 0.0000000 0.0000000 0.0000000 0.0000000 0.0000000 0.0000000 
0.0000000 0.0000000 0.0000000 0.0000000 0.0000000 0.0000000 0.0000000 0.0000000 0.0000000 0.0000000 0.0000000 0.0000000 0.0000000 0.0000000 0.0000000 0.0000000 0.0000000 0.0000000 0.0000000 0.0000000 0.0000000 0.0000000 0.0000000 0.0000000 0.0000000 0.0000000 0.0000000 0.0000000 0.0000000 0.0000000 0.0000000 0.0000000 0.0000000 0.0000000 0.0000000 0.0000000 0.0000000 0.0000000 0.0000000 0.0000000 0.0000000 0.0000000 0.0000000 0.0000000 0.0000000 0.0000000 0.0000000 0.0000000 0.0000000 0.0000000 0.0000000 0.0000000 0.0000000 0.0000000 0.0000000 0.0000000 0.0000000 0.0000000 0.0000000 0.0000000 0.0000000 0.0000000 0.0000000 0.0000000 0.0000000 0.0000000 0.0000000 0.0000000 0.0000000 0.0000000 0.0000000 0.0000000 0.0000000 0.0000000 0.0000000 0.0000000 0.0000000 0.0000000 0.0000000 0.0000000 0.0000000 0.0000000 0.0000000 0.0000000 0.0000000 0.0000000 0.0000000 0.0000000 0.0000000 0.0000000 0.0000000 0.0000000 0.0000000 0.0000000 0.0000000 0.0000000 0.0000000 0.0000000 0.0000000 0.0000000 0.0000000 0.0000000 0.0000000 0.0000000 0.0000000 0.0000000 0.0000000 0.0000000 0.0000000 0.0000000 0.0000000 0.0000000 0.0000000 0.0000000 0.0000000 0.0000000 0.0000000 0.0000000 0.0000000 0.0000000 0.0000000 0.0000000 0.0000000 0.0000000 0.0000000 0.0000000 0.0000000 0.0000000 0.0000000 0.0000000 0.0000000 0.0000000 0.0000000 0.0000000 0.0000000 0.0000000 0.0000000 0.0007692 0.0023077 0.0026923 0.0080769 0.0115385 0.0103846 0.0107692 0.0107692 0.0107692 0.0119231 0.0134615 0.0142308 0.0146154 0.0146154 0.0146154 0.0146154 0.0142308 0.0107692 0.0092308 0.0084615 0.0080769 0.0092308 0.0092308 0.0092308 0.0092308 0.0096154 0.0076923 0.0069231 0.0034615 0.0038462 0.0046154 0.0046154 0.0050000 0.0057692 0.0057692 0.0030769 0.0015385 0.0000000 0.0000000 0.0000000 0.0000000 0.0023077 0.0069231 0.0076923 0.0073077 0.0073077 0.0069231 0.0069231 0.0069231 0.0061538 0.0050000 0.0011538 0.0000000 0.0000000 0.0000000 0.0000000 0.0000000 0.0000000 0.0000000 0.0000000 0.0000000 0.0000000 0.0000000 0.0000000 0.0000000 0.0000000 0.0000000 0.0000000 0.0000000 0.0000000 0.0000000 0.0000000 0.0000000 0.0000000 0.0000000 0.0000000 0.0000000 0.0000000 0.0000000 0.0000000 0.0000000 0.0000000 0.0000000 0.0000000 0.0000000 0.0000000 0.0000000 0.0000000 0.0000000 0.0000000 0.0000000 0.0000000 0.0000000 0.0000000 0.0000000 0.0000000 0.0000000 0.0000000 0.0000000 0.0000000 0.0000000 0.0000000 0.0000000 0.0000000 0.0000000 0.0000000 0.0000000 0.0000000 0.0000000 0.0000000 0.0000000 0.0000000 0.0000000 0.0000000 0.0000000 0.0000000 0.0000000 0.0000000 0.0000000 0.0000000 0.0000000 0.0000000 0.0000000 0.0000000 0.0000000 0.0000000 0.0000000 0.0000000 0.0000000 0.0000000 0.0000000 0.0000000 0.0000000 0.0000000 0.0000000 0.0000000 0.0000000 0.0000000 0.0000000 0.0000000 0.0000000 0.0000000 0.0000000 0.0000000 0.0000000 0.0000000 0.0000000 0.0000000 0.0000000 0.0000000 0.0000000 0.0000000 0.0000000 0.0000000 0.0000000 0.0000000 0.0000000 0.0000000 0.0000000 0.0000000 0.0000000 0.0000000 0.0000000 0.0000000 0.0000000 0.0000000 0.0000000 0.0000000 0.0000000 0.0000000 0.0000000 0.0000000 0.0000000 0.0000000 0.0000000 0.0000000 0.0000000 0.0000000 0.0000000 0.0000000 0.0000000 0.0000000 0.0000000 
0.0000000 0.0000000 0.0000000 0.0000000 0.0000000 0.0000000 0.0000000 0.0000000 0.0000000 0.0000000 0.0000000 0.0000000 0.0000000 0.0000000 0.0000000 0.0000000 0.0000000 0.0000000 0.0000000 0.0000000 0.0000000 0.0000000 0.0000000 0.0000000 0.0000000 0.0000000 0.0000000 0.0000000 0.0000000 0.0000000 0.0000000 0.0000000 0.0000000 0.0000000 0.0000000 0.0000000 0.0000000 0.0000000 0.0000000 0.0000000 0.0000000 0.0000000 0.0000000 0.0000000 0.0000000 0.0000000 0.0000000 0.0000000 0.0000000 0.0000000 0.0000000 0.0000000 0.0000000 0.0000000 0.0000000 0.0000000 0.0000000 0.0000000 0.0000000 0.0000000 0.0000000 0.0000000 0.0000000 0.0000000 0.0000000 0.0000000 0.0000000 0.0000000 0.0000000 0.0000000 0.0000000 0.0000000 0.0000000 0.0000000 0.0000000 0.0000000 0.0000000 0.0000000 0.0000000 0.0000000 0.0000000 0.0000000 0.0000000 0.0000000 0.0000000 0.0000000 0.0000000 0.0000000 0.0000000 0.0000000 0.0000000 0.0000000 0.0000000 0.0000000 0.0000000 0.0000000 0.0000000 0.0000000 0.0000000 0.0000000 0.0000000 0.0000000 0.0000000 0.0000000 0.0000000 0.0000000 0.0000000 0.0000000 0.0000000 0.0000000 0.0000000 0.0000000 0.0000000 0.0000000 0.0000000 0.0000000 0.0000000 0.0000000 0.0000000 0.0000000 0.0000000 0.0000000 0.0000000 0.0000000 0.0000000 0.0000000 0.0000000 0.0000000 0.0000000 0.0000000 0.0000000 0.0000000 0.0000000 0.0000000 0.0000000 0.0000000 0.0000000 0.0015385 0.0026923 0.0046154 0.0100000 0.0126923 0.0123077 0.0123077 0.0123077 0.0123077 0.0134615 0.0146154 0.0150000 0.0146154 0.0153846 0.0161538 0.0161538 0.0161538 0.0142308 0.0096154 0.0107692 0.0115385 0.0123077 0.0119231 0.0119231 0.0107692 0.0103846 0.0080769 0.0065385 0.0042308 0.0061538 0.0061538 0.0061538 0.0057692 0.0050000 0.0046154 0.0011538 0.0007692 0.0000000 0.0011538 0.0011538 0.0019231 0.0053846 0.0088462 0.0084615 0.0084615 0.0076923 0.0073077 0.0073077 0.0073077 0.0065385 0.0053846 0.0034615 0.0000000 0.0000000 0.0000000 0.0000000 0.0000000 0.0000000 0.0000000 0.0000000 0.0000000 0.0000000 0.0000000 0.0000000 0.0000000 0.0000000 0.0000000 0.0000000 0.0000000 0.0000000 0.0000000 0.0000000 0.0000000 0.0000000 0.0000000 0.0000000 0.0000000 0.0000000 0.0000000 0.0000000 0.0000000 0.0000000 0.0000000 0.0000000 0.0000000 0.0000000 0.0000000 0.0000000 0.0000000 0.0000000 0.0000000 0.0000000 0.0000000 0.0000000 0.0000000 0.0000000 0.0000000 0.0000000 0.0000000 0.0000000 0.0000000 0.0000000 0.0000000 0.0000000 0.0000000 0.0000000 0.0000000 0.0000000 0.0000000 0.0000000 0.0000000 0.0000000 0.0000000 0.0000000 0.0000000 0.0000000 0.0000000 0.0000000 0.0000000 0.0000000 0.0000000 0.0000000 0.0000000 0.0000000 0.0000000 0.0000000 0.0000000 0.0000000 0.0000000 0.0000000 0.0000000 0.0000000 0.0000000 0.0000000 0.0000000 0.0000000 0.0000000 0.0000000 0.0000000 0.0000000 0.0000000 0.0000000 0.0000000 0.0000000 0.0000000 0.0000000 0.0000000 0.0000000 0.0000000 0.0000000 0.0000000 0.0000000 0.0000000 0.0000000 0.0000000 0.0000000 0.0000000 0.0000000 0.0000000 0.0000000 0.0000000 0.0000000 0.0000000 0.0000000 0.0000000 0.0000000 0.0000000 0.0000000 0.0000000 0.0000000 0.0000000 0.0000000 0.0000000 0.0000000 0.0000000 0.0000000 0.0000000 0.0000000 0.0000000 0.0000000 0.0000000 0.0000000 0.0000000 
0.0000000 0.0000000 0.0000000 0.0000000 0.0000000 0.0000000 0.0000000 0.0000000 0.0000000 0.0000000 0.0000000 0.0000000 0.0000000 0.0000000 0.0000000 0.0000000 0.0000000 0.0000000 0.0000000 0.0000000 0.0000000 0.0000000 0.0000000 0.0000000 0.0000000 0.0000000 0.0000000 0.0000000 0.0000000 0.0000000 0.0000000 0.0000000 0.0000000 0.0000000 0.0000000 0.0000000 0.0000000 0.0000000 0.0000000 0.0000000 0.0000000 0.0000000 0.0000000 0.0000000 0.0000000 0.0000000 0.0000000 0.0000000 0.0000000 0.0000000 0.0000000 0.0000000 0.0000000 0.0000000 0.0000000 0.0000000 0.0000000 0.0000000 0.0000000 0.0000000 0.0000000 0.0000000 0.0000000 0.0000000 0.0000000 0.0000000 0.0000000 0.0000000 0.0000000 0.0000000 0.0000000 0.0000000 0.0000000 0.0000000 0.0000000 0.0000000 0.0000000 0.0000000 0.0000000 0.0000000 0.0000000 0.0000000 0.0000000 0.0000000 0.0000000 0.0000000 0.0000000 0.0000000 0.0000000 0.0000000 0.0000000 0.0000000 0.0000000 0.0000000 0.0000000 0.0000000 0.0000000 0.0000000 0.0000000 0.0000000 0.0000000 0.0000000 0.0000000 0.0000000 0.0000000 0.0000000 0.0000000 0.0000000 0.0000000 0.0000000 0.0000000 0.0000000 0.0000000 0.0000000 0.0000000 0.0000000 0.0000000 0.0000000 0.0000000 0.0000000 0.0000000 0.0000000 0.0000000 0.0000000 0.0000000 0.0000000 0.0000000 0.0000000 0.0000000 0.0000000 0.0000000 0.0000000 0.0000000 0.0000000 0.0000000 0.0011538 0.0011538 0.0019231 0.0023077 0.0076923 0.0107692 0.0134615 0.0126923 0.0126923 0.0126923 0.0130769 0.0138462 0.0150000 0.0153846 0.0150000 0.0165385 0.0169231 0.0169231 0.0173077 0.0153846 0.0096154 0.0111538 0.0126923 0.0126923 0.0126923 0.0126923 0.0123077 0.0115385 0.0084615 0.0069231 0.0034615 0.0065385 0.0073077 0.0073077 0.0073077 0.0050000 0.0042308 0.0011538 0.0000000 0.0003846 0.0019231 0.0019231 0.0023077 0.0065385 0.0088462 0.0088462 0.0084615 0.0076923 0.0076923 0.0076923 0.0076923 0.0069231 0.0057692 0.0038462 0.0000000 0.0000000 0.0000000 0.0000000 0.0000000 0.0000000 0.0000000 0.0000000 0.0000000 0.0000000 0.0000000 0.0000000 0.0000000 0.0000000 0.0000000 0.0000000 0.0000000 0.0000000 0.0000000 0.0000000 0.0000000 0.0000000 0.0000000 0.0000000 0.0000000 0.0000000 0.0000000 0.0000000 0.0000000 0.0000000 0.0000000 0.0000000 0.0000000 0.0000000 0.0000000 0.0000000 0.0000000 0.0000000 0.0000000 0.0000000 0.0000000 0.0000000 0.0000000 0.0000000 0.0000000 0.0000000 0.0000000 0.0000000 0.0000000 0.0000000 0.0000000 0.0000000 0.0000000 0.0000000 0.0000000 0.0000000 0.0000000 0.0000000 0.0000000 0.0000000 0.0000000 0.0000000 0.0000000 0.0000000 0.0000000 0.0000000 0.0000000 0.0000000 0.0000000 0.0000000 0.0000000 0.0000000 0.0000000 0.0000000 0.0000000 0.0000000 0.0000000 0.0000000 0.0000000 0.0000000 0.0000000 0.0000000 0.0000000 0.0000000 0.0000000 0.0000000 0.0000000 0.0000000 0.0000000 0.0000000 0.0000000 0.0000000 0.0000000 0.0000000 0.0000000 0.0000000 0.0000000 0.0000000 0.0000000 0.0000000 0.0000000 0.0000000 0.0000000 0.0000000 0.0000000 0.0000000 0.0000000 0.0000000 0.0000000 0.0000000 0.0000000 0.0000000 0.0000000 0.0000000 0.0000000 0.0000000 0.0000000 0.0000000 0.0000000 0.0000000 0.0000000 0.0000000 0.0000000 0.0000000 0.0000000 0.0000000 0.0000000 0.0000000 0.0000000 0.0000000 0.0000000 
0.0000000 0.0000000 0.0000000 0.0000000 0.0000000 0.0000000 0.0000000 0.0000000 0.0000000 0.0000000 0.0000000 0.0000000 0.0000000 0.0000000 0.0000000 0.0000000 0.0000000 0.0000000 0.0000000 0.0000000 0.0000000 0.0000000 0.0000000 0.0000000 0.0000000 0.0000000 0.0000000 0.0000000 0.0000000 0.0000000 0.0000000 0.0000000 0.0000000 0.0000000 0.0000000 0.0000000 0.0000000 0.0000000 0.0000000 0.0000000 0.0000000 0.0000000 0.0000000 0.0000000 0.0000000 0.0000000 0.0000000 0.0000000 0.0000000 0.0000000 0.0000000 0.0000000 0.0000000 0.0000000 0.0000000 0.0000000 0.0000000 0.0000000 0.0000000 0.0000000 0.0000000 0.0000000 0.0000000 0.0000000 0.0000000 0.0000000 0.0000000 0.0000000 0.0000000 0.0000000 0.0000000 0.0000000 0.0000000 0.0000000 0.0000000 0.0000000 0.0000000 0.0000000 0.0000000 0.0000000 0.0000000 0.0000000 0.0000000 0.0000000 0.0000000 0.0000000 0.0000000 0.0000000 0.0000000 0.0000000 0.0000000 0.0000000 0.0000000 0.0000000 0.0000000 0.0000000 0.0000000 0.0000000 0.0000000 0.0000000 0.0000000 0.0000000 0.0000000 0.0000000 0.0000000 0.0000000 0.0000000 0.0000000 0.0000000 0.0000000 0.0000000 0.0000000 0.0000000 0.0000000 0.0000000 0.0000000 0.0000000 0.0000000 0.0000000 0.0000000 0.0000000 0.0000000 0.0000000 0.0000000 0.0000000 0.0000000 0.0000000 0.0000000 0.0000000 0.0000000 0.0000000 0.0000000 0.0000000 0.0000000 0.0000000 0.0011538 0.0011538 0.0019231 0.0023077 0.0076923 0.0107692 0.0134615 0.0126923 0.0126923 0.0126923 0.0130769 0.0138462 0.0150000 0.0153846 0.0150000 0.0165385 0.0169231 0.0169231 0.0173077 0.0153846 0.0096154 0.0111538 0.0126923 0.0126923 0.0126923 0.0126923 0.0123077 0.0115385 0.0084615 0.0069231 0.0034615 0.0065385 0.0073077 0.0073077 0.0073077 0.0050000 0.0042308 0.0011538 0.0000000 0.0003846 0.0019231 0.0019231 0.0023077 0.0065385 0.0088462 0.0088462 0.0084615 0.0076923 0.0076923 0.0076923 0.0076923 0.0069231 0.0057692 0.0038462 0.0000000 0.0000000 0.0000000 0.0000000 0.0000000 0.0000000 0.0000000 0.0000000 0.0000000 0.0000000 0.0000000 0.0000000 0.0000000 0.0000000 0.0000000 0.0000000 0.0000000 0.0000000 0.0000000 0.0000000 0.0000000 0.0000000 0.0000000 0.0000000 0.0000000 0.0000000 0.0000000 0.0000000 0.0000000 0.0000000 0.0000000 0.0000000 0.0000000 0.0000000 0.0000000 0.0000000 0.0000000 0.0000000 0.0000000 0.0000000 0.0000000 0.0000000 0.0000000 0.0000000 0.0000000 0.0000000 0.0000000 0.0000000 0.0000000 0.0000000 0.0000000 0.0000000 0.0000000 0.0000000 0.0000000 0.0000000 0.0000000 0.0000000 0.0000000 0.0000000 0.0000000 0.0000000 0.0000000 0.0000000 0.0000000 0.0000000 0.0000000 0.0000000 0.0000000 0.0000000 0.0000000 0.0000000 0.0000000 0.0000000 0.0000000 0.0000000 0.0000000 0.0000000 0.0000000 0.0000000 0.0000000 0.0000000 0.0000000 0.0000000 0.0000000 0.0000000 0.0000000 0.0000000 0.0000000 0.0000000 0.0000000 0.0000000 0.0000000 0.0000000 0.0000000 0.0000000 0.0000000 0.0000000 0.0000000 0.0000000 0.0000000 0.0000000 0.0000000 0.0000000 0.0000000 0.0000000 0.0000000 0.0000000 0.0000000 0.0000000 0.0000000 0.0000000 0.0000000 0.0000000 0.0000000 0.0000000 0.0000000 0.0000000 0.0000000 0.0000000 0.0000000 0.0000000 0.0000000 0.0000000 0.0000000 0.0000000 0.0000000 0.0000000 0.0000000 0.0000000 0.0000000 
0.0000000 0.0000000 0.0000000 0.0000000 0.0000000 0.0000000 0.0000000 0.0000000 0.0000000 0.0000000 0.0000000 0.0000000 0.0000000 0.0000000 0.0000000 0.0000000 0.0000000 0.0000000 0.0000000 0.0000000 0.0000000 0.0000000 0.0000000 0.0000000 0.0000000 0.0000000 0.0000000 0.0000000 0.0000000 0.0000000 0.0000000 0.0000000 0.0000000 0.0000000 0.0000000 0.0000000 0.0000000 0.0000000 0.0000000 0.0000000 0.0000000 0.0000000 0.0000000 0.0000000 0.0000000 0.0000000 0.0000000 0.0000000 0.0000000 0.0000000 0.0000000 0.0000000 0.0000000 0.0000000 0.0000000 0.0000000 0.0000000 0.0000000 0.0000000 0.0000000 0.0000000 0.0000000 0.0000000 0.0000000 0.0000000 0.0000000 0.0000000 0.0000000 0.0000000 0.0000000 0.0000000 0.0000000 0.0000000 0.0000000 0.0000000 0.0000000 0.0000000 0.0000000 0.0000000 0.0000000 0.0000000 0.0000000 0.0000000 0.0000000 0.0000000 0.0000000 0.0000000 0.0000000 0.0000000 0.0000000 0.0000000 0.0000000 0.0000000 0.0000000 0.0000000 0.0000000 0.0000000 0.0000000 0.0000000 0.0000000 0.0000000 0.0000000 0.0000000 0.0000000 0.0000000 0.0000000 0.0000000 0.0000000 0.0000000 0.0000000 0.0000000 0.0000000 0.0000000 0.0000000 0.0000000 0.0000000 0.0000000 0.0000000 0.0000000 0.0000000 0.0000000 0.0000000 0.0000000 0.0000000 0.0000000 0.0000000 0.0000000 0.0000000 0.0000000 0.0000000 0.0000000 0.0000000 0.0000000 0.0000000 0.0000000 0.0015385 0.0015385 0.0019231 0.0026923 0.0084615 0.0103846 0.0130769 0.0134615 0.0134615 0.0134615 0.0138462 0.0150000 0.0157692 0.0153846 0.0150000 0.0173077 0.0176923 0.0176923 0.0180769 0.0165385 0.0100000 0.0115385 0.0126923 0.0126923 0.0130769 0.0130769 0.0130769 0.0115385 0.0084615 0.0061538 0.0053846 0.0073077 0.0080769 0.0080769 0.0073077 0.0065385 0.0023077 0.0007692 0.0000000 0.0015385 0.0023077 0.0023077 0.0046154 0.0076923 0.0092308 0.0092308 0.0084615 0.0080769 0.0076923 0.0076923 0.0073077 0.0069231 0.0057692 0.0042308 0.0000000 0.0000000 0.0000000 0.0000000 0.0000000 0.0000000 0.0000000 0.0000000 0.0000000 0.0000000 0.0000000 0.0000000 0.0000000 0.0000000 0.0000000 0.0000000 0.0000000 0.0000000 0.0000000 0.0000000 0.0000000 0.0000000 0.0000000 0.0000000 0.0000000 0.0000000 0.0000000 0.0000000 0.0000000 0.0000000 0.0000000 0.0000000 0.0000000 0.0000000 0.0000000 0.0000000 0.0000000 0.0000000 0.0000000 0.0000000 0.0000000 0.0000000 0.0000000 0.0000000 0.0000000 0.0000000 0.0000000 0.0000000 0.0000000 0.0000000 0.0000000 0.0000000 0.0000000 0.0000000 0.0000000 0.0000000 0.0000000 0.0000000 0.0000000 0.0000000 0.0000000 0.0000000 0.0000000 0.0000000 0.0000000 0.0000000 0.0000000 0.0000000 0.0000000 0.0000000 0.0000000 0.0000000 0.0000000 0.0000000 0.0000000 0.0000000 0.0000000 0.0000000 0.0000000 0.0000000 0.0000000 0.0000000 0.0000000 0.0000000 0.0000000 0.0000000 0.0000000 0.0000000 0.0000000 0.0000000 0.0000000 0.0000000 0.0000000 0.0000000 0.0000000 0.0000000 0.0000000 0.0000000 0.0000000 0.0000000 0.0000000 0.0000000 0.0000000 0.0000000 0.0000000 0.0000000 0.0000000 0.0000000 0.0000000 0.0000000 0.0000000 0.0000000 0.0000000 0.0000000 0.0000000 0.0000000 0.0000000 0.0000000 0.0000000 0.0000000 0.0000000 0.0000000 0.0000000 0.0000000 0.0000000 0.0000000 0.0000000 0.0000000 0.0000000 0.0000000 0.0000000 
0.0000000 0.0000000 0.0000000 0.0000000 0.0000000 0.0000000 0.0000000 0.0000000 0.0000000 0.0000000 0.0000000 0.0000000 0.0000000 0.0000000 0.0000000 0.0000000 0.0000000 0.0000000 0.0000000 0.0000000 0.0000000 0.0000000 0.0000000 0.0000000 0.0000000 0.0000000 0.0000000 0.0000000 0.0000000 0.0000000 0.0000000 0.0000000 0.0000000 0.0000000 0.0000000 0.0000000 0.0000000 0.0000000 0.0000000 0.0000000 0.0000000 0.0000000 0.0000000 0.0000000 0.0000000 0.0000000 0.0000000 0.0000000 0.0000000 0.0000000 0.0000000 0.0000000 0.0000000 0.0000000 0.0000000 0.0000000 0.0000000 0.0000000 0.0000000 0.0000000 0.0000000 0.0000000 0.0000000 0.0000000 0.0000000 0.0000000 0.0000000 0.0000000 0.0000000 0.0000000 0.0000000 0.0000000 0.0000000 0.0000000 0.0000000 0.0000000 0.0000000 0.0000000 0.0000000 0.0000000 0.0000000 0.0000000 0.0000000 0.0000000 0.0000000 0.0000000 0.0000000 0.0000000 0.0000000 0.0000000 0.0000000 0.0000000 0.0000000 0.0000000 0.0000000 0.0000000 0.0000000 0.0000000 0.0000000 0.0000000 0.0000000 0.0000000 0.0000000 0.0000000 0.0000000 0.0000000 0.0000000 0.0000000 0.0000000 0.0000000 0.0000000 0.0000000 0.0000000 0.0000000 0.0000000 0.0000000 0.0000000 0.0000000 0.0000000 0.0000000 0.0000000 0.0000000 0.0000000 0.0000000 0.0000000 0.0000000 0.0000000 0.0000000 0.0000000 0.0000000 0.0000000 0.0000000 0.0000000 0.0000000 0.0011538 0.0019231 0.0019231 0.0023077 0.0076923 0.0123077 0.0126923 0.0134615 0.0142308 0.0142308 0.0142308 0.0142308 0.0153846 0.0161538 0.0161538 0.0153846 0.0180769 0.0188462 0.0188462 0.0192308 0.0180769 0.0107692 0.0126923 0.0173077 0.0184615 0.0180769 0.0180769 0.0176923 0.0150000 0.0103846 0.0065385 0.0061538 0.0073077 0.0076923 0.0076923 0.0076923 0.0061538 0.0011538 0.0000000 0.0000000 0.0034615 0.0046154 0.0046154 0.0061538 0.0096154 0.0100000 0.0096154 0.0088462 0.0084615 0.0080769 0.0080769 0.0076923 0.0073077 0.0061538 0.0042308 0.0000000 0.0000000 0.0000000 0.0000000 0.0000000 0.0000000 0.0000000 0.0000000 0.0000000 0.0000000 0.0000000 0.0000000 0.0000000 0.0000000 0.0000000 0.0000000 0.0000000 0.0000000 0.0000000 0.0000000 0.0000000 0.0000000 0.0000000 0.0000000 0.0000000 0.0000000 0.0000000 0.0000000 0.0000000 0.0000000 0.0000000 0.0000000 0.0000000 0.0000000 0.0000000 0.0000000 0.0000000 0.0000000 0.0000000 0.0000000 0.0000000 0.0000000 0.0000000 0.0000000 0.0000000 0.0000000 0.0000000 0.0000000 0.0000000 0.0000000 0.0000000 0.0000000 0.0000000 0.0000000 0.0000000 0.0000000 0.0000000 0.0000000 0.0000000 0.0000000 0.0000000 0.0000000 0.0000000 0.0000000 0.0000000 0.0000000 0.0000000 0.0000000 0.0000000 0.0000000 0.0000000 0.0000000 0.0000000 0.0000000 0.0000000 0.0000000 0.0000000 0.0000000 0.0000000 0.0000000 0.0000000 0.0000000 0.0000000 0.0000000 0.0000000 0.0000000 0.0000000 0.0000000 0.0000000 0.0000000 0.0000000 0.0000000 0.0000000 0.0000000 0.0000000 0.0000000 0.0000000 0.0000000 0.0000000 0.0000000 0.0000000 0.0000000 0.0000000 0.0000000 0.0000000 0.0000000 0.0000000 0.0000000 0.0000000 0.0000000 0.0000000 0.0000000 0.0000000 0.0000000 0.0000000 0.0000000 0.0000000 0.0000000 0.0000000 0.0000000 0.0000000 0.0000000 0.0000000 0.0000000 0.0000000 0.0000000 0.0000000 0.0000000 0.0000000 0.0000000 0.0000000 
0.0000000 0.0000000 0.0000000 0.0000000 0.0000000 0.0000000 0.0000000 0.0000000 0.0000000 0.0000000 0.0000000 0.0000000 0.0000000 0.0000000 0.0000000 0.0000000 0.0000000 0.0000000 0.0000000 0.0000000 0.0000000 0.0000000 0.0000000 0.0000000 0.0000000 0.0000000 0.0000000 0.0000000 0.0000000 0.0000000 0.0000000 0.0000000 0.0000000 0.0000000 0.0000000 0.0000000 0.0000000 0.0000000 0.0000000 0.0000000 0.0000000 0.0000000 0.0000000 0.0000000 0.0000000 0.0000000 0.0000000 0.0000000 0.0000000 0.0000000 0.0000000 0.0000000 0.0000000 0.0000000 0.0000000 0.0000000 0.0000000 0.0000000 0.0000000 0.0000000 0.0000000 0.0000000 0.0000000 0.0000000 0.0000000 0.0000000 0.0000000 0.0000000 0.0000000 0.0000000 0.0000000 0.0000000 0.0000000 0.0000000 0.0000000 0.0000000 0.0000000 0.0000000 0.0000000 0.0000000 0.0000000 0.0000000 0.0000000 0.0000000 0.0000000 0.0000000 0.0000000 0.0000000 0.0000000 0.0000000 0.0000000 0.0000000 0.0000000 0.0000000 0.0000000 0.0000000 0.0000000 0.0000000 0.0000000 0.0000000 0.0000000 0.0000000 0.0000000 0.0000000 0.0000000 0.0000000 0.0000000 0.0000000 0.0000000 0.0000000 0.0000000 0.0000000 0.0000000 0.0000000 0.0000000 0.0000000 0.0000000 0.0000000 0.0000000 0.0000000 0.0000000 0.0000000 0.0000000 0.0000000 0.0000000 0.0000000 0.0000000 0.0000000 0.0000000 0.0000000 0.0000000 0.0000000 0.0000000 0.0000000 0.0019231 0.0030769 0.0030769 0.0053846 0.0115385 0.0134615 0.0142308 0.0146154 0.0150000 0.0146154 0.0146154 0.0146154 0.0150000 0.0169231 0.0169231 0.0176923 0.0200000 0.0200000 0.0200000 0.0200000 0.0203846 0.0111538 0.0188462 0.0207692 0.0196154 0.0196154 0.0196154 0.0180769 0.0157692 0.0134615 0.0100000 0.0076923 0.0076923 0.0065385 0.0065385 0.0061538 0.0053846 0.0053846 0.0023077 0.0038462 0.0088462 0.0107692 0.0107692 0.0115385 0.0150000 0.0138462 0.0126923 0.0107692 0.0088462 0.0080769 0.0080769 0.0080769 0.0069231 0.0057692 0.0046154 0.0000000 0.0000000 0.0000000 0.0000000 0.0000000 0.0000000 0.0000000 0.0000000 0.0000000 0.0000000 0.0000000 0.0000000 0.0000000 0.0000000 0.0000000 0.0000000 0.0000000 0.0000000 0.0000000 0.0000000 0.0000000 0.0000000 0.0000000 0.0000000 0.0000000 0.0000000 0.0000000 0.0000000 0.0000000 0.0000000 0.0000000 0.0000000 0.0000000 0.0000000 0.0000000 0.0000000 0.0000000 0.0000000 0.0000000 0.0000000 0.0000000 0.0000000 0.0000000 0.0000000 0.0000000 0.0000000 0.0000000 0.0000000 0.0000000 0.0000000 0.0000000 0.0000000 0.0000000 0.0000000 0.0000000 0.0000000 0.0000000 0.0000000 0.0000000 0.0000000 0.0000000 0.0000000 0.0000000 0.0000000 0.0000000 0.0000000 0.0000000 0.0000000 0.0000000 0.0000000 0.0000000 0.0000000 0.0000000 0.0000000 0.0000000 0.0000000 0.0000000 0.0000000 0.0000000 0.0000000 0.0000000 0.0000000 0.0000000 0.0000000 0.0000000 0.0000000 0.0000000 0.0000000 0.0000000 0.0000000 0.0000000 0.0000000 0.0000000 0.0000000 0.0000000 0.0000000 0.0000000 0.0000000 0.0000000 0.0000000 0.0000000 0.0000000 0.0000000 0.0000000 0.0000000 0.0000000 0.0000000 0.0000000 0.0000000 0.0000000 0.0000000 0.0000000 0.0000000 0.0000000 0.0000000 0.0000000 0.0000000 0.0000000 0.0000000 0.0000000 0.0000000 0.0000000 0.0000000 0.0000000 0.0000000 0.0000000 0.0000000 0.0000000 0.0000000 0.0000000 0.0000000 
0.0000000 0.0000000 0.0000000 0.0000000 0.0000000 0.0000000 0.0000000 0.0000000 0.0000000 0.0000000 0.0000000 0.0000000 0.0000000 0.0000000 0.0000000 0.0000000 0.0000000 0.0000000 0.0000000 0.0000000 0.0000000 0.0000000 0.0000000 0.0000000 0.0000000 0.0000000 0.0000000 0.0000000 0.0000000 0.0000000 0.0000000 0.0000000 0.0000000 0.0000000 0.0000000 0.0000000 0.0000000 0.0000000 0.0000000 0.0000000 0.0000000 0.0000000 0.0000000 0.0000000 0.0000000 0.0000000 0.0000000 0.0000000 0.0000000 0.0000000 0.0000000 0.0000000 0.0000000 0.0000000 0.0000000 0.0000000 0.0000000 0.0000000 0.0000000 0.0000000 0.0000000 0.0000000 0.0000000 0.0000000 0.0000000 0.0000000 0.0000000 0.0000000 0.0000000 0.0000000 0.0000000 0.0000000 0.0000000 0.0000000 0.0000000 0.0000000 0.0000000 0.0000000 0.0000000 0.0000000 0.0000000 0.0000000 0.0000000 0.0000000 0.0000000 0.0000000 0.0000000 0.0000000 0.0000000 0.0000000 0.0000000 0.0000000 0.0000000 0.0000000 0.0000000 0.0000000 0.0000000 0.0000000 0.0000000 0.0000000 0.0000000 0.0000000 0.0000000 0.0000000 0.0000000 0.0000000 0.0000000 0.0000000 0.0000000 0.0000000 0.0000000 0.0000000 0.0000000 0.0000000 0.0000000 0.0000000 0.0000000 0.0000000 0.0000000 0.0000000 0.0000000 0.0000000 0.0000000 0.0000000 0.0000000 0.0000000 0.0000000 0.0000000 0.0000000 0.0000000 0.0000000 0.0000000 0.0000000 0.0000000 0.0046154 0.0061538 0.0061538 0.0084615 0.0123077 0.0146154 0.0146154 0.0153846 0.0153846 0.0150000 0.0150000 0.0150000 0.0169231 0.0173077 0.0173077 0.0192308 0.0207692 0.0211538 0.0211538 0.0215385 0.0219231 0.0184615 0.0230769 0.0226923 0.0207692 0.0200000 0.0200000 0.0180769 0.0165385 0.0142308 0.0126923 0.0107692 0.0084615 0.0076923 0.0076923 0.0076923 0.0073077 0.0061538 0.0050000 0.0073077 0.0084615 0.0092308 0.0092308 0.0100000 0.0146154 0.0169231 0.0146154 0.0134615 0.0111538 0.0103846 0.0103846 0.0096154 0.0065385 0.0057692 0.0050000 0.0019231 0.0019231 0.0015385 0.0015385 0.0015385 0.0000000 0.0000000 0.0000000 0.0000000 0.0000000 0.0000000 0.0000000 0.0000000 0.0000000 0.0000000 0.0000000 0.0000000 0.0000000 0.0000000 0.0000000 0.0000000 0.0000000 0.0000000 0.0000000 0.0000000 0.0000000 0.0000000 0.0000000 0.0000000 0.0000000 0.0000000 0.0000000 0.0000000 0.0000000 0.0000000 0.0000000 0.0000000 0.0000000 0.0000000 0.0000000 0.0000000 0.0000000 0.0000000 0.0000000 0.0000000 0.0000000 0.0000000 0.0000000 0.0000000 0.0000000 0.0000000 0.0000000 0.0000000 0.0000000 0.0000000 0.0000000 0.0000000 0.0000000 0.0000000 0.0000000 0.0000000 0.0000000 0.0000000 0.0000000 0.0000000 0.0000000 0.0000000 0.0000000 0.0000000 0.0000000 0.0000000 0.0000000 0.0000000 0.0000000 0.0000000 0.0000000 0.0000000 0.0000000 0.0000000 0.0000000 0.0000000 0.0000000 0.0000000 0.0000000 0.0000000 0.0000000 0.0000000 0.0000000 0.0000000 0.0000000 0.0000000 0.0000000 0.0000000 0.0000000 0.0000000 0.0000000 0.0000000 0.0000000 0.0000000 0.0000000 0.0000000 0.0000000 0.0000000 0.0000000 0.0000000 0.0000000 0.0000000 0.0000000 0.0000000 0.0000000 0.0000000 0.0000000 0.0000000 0.0000000 0.0000000 0.0000000 0.0000000 0.0000000 0.0000000 0.0000000 0.0000000 0.0000000 0.0000000 0.0000000 0.0000000 0.0000000 0.0000000 0.0000000 0.0000000 0.0000000 0.0000000 
0.0000000 0.0000000 0.0000000 0.0000000 0.0000000 0.0000000 0.0000000 0.0000000 0.0000000 0.0000000 0.0000000 0.0000000 0.0000000 0.0000000 0.0000000 0.0000000 0.0000000 0.0000000 0.0000000 0.0000000 0.0000000 0.0000000 0.0000000 0.0000000 0.0000000 0.0000000 0.0000000 0.0000000 0.0000000 0.0000000 0.0000000 0.0000000 0.0000000 0.0000000 0.0000000 0.0000000 0.0000000 0.0000000 0.0000000 0.0000000 0.0000000 0.0000000 0.0000000 0.0000000 0.0000000 0.0000000 0.0000000 0.0000000 0.0000000 0.0000000 0.0000000 0.0000000 0.0000000 0.0000000 0.0000000 0.0000000 0.0000000 0.0000000 0.0000000 0.0000000 0.0000000 0.0000000 0.0000000 0.0000000 0.0000000 0.0000000 0.0000000 0.0000000 0.0000000 0.0000000 0.0000000 0.0000000 0.0000000 0.0000000 0.0000000 0.0000000 0.0000000 0.0000000 0.0000000 0.0000000 0.0000000 0.0000000 0.0000000 0.0000000 0.0000000 0.0000000 0.0000000 0.0000000 0.0000000 0.0000000 0.0000000 0.0000000 0.0000000 0.0000000 0.0000000 0.0000000 0.0000000 0.0000000 0.0000000 0.0000000 0.0000000 0.0000000 0.0000000 0.0000000 0.0000000 0.0000000 0.0000000 0.0000000 0.0000000 0.0000000 0.0000000 0.0000000 0.0000000 0.0000000 0.0000000 0.0000000 0.0000000 0.0000000 0.0000000 0.0000000 0.0000000 0.0000000 0.0000000 0.0000000 0.0000000 0.0000000 0.0000000 0.0000000 0.0000000 0.0000000 0.0000000 0.0000000 0.0000000 0.0023077 0.0057692 0.0076923 0.0076923 0.0096154 0.0130769 0.0146154 0.0150000 0.0157692 0.0153846 0.0153846 0.0153846 0.0157692 0.0169231 0.0173077 0.0173077 0.0200000 0.0211538 0.0219231 0.0219231 0.0219231 0.0226923 0.0223077 0.0238462 0.0234615 0.0196154 0.0184615 0.0184615 0.0176923 0.0165385 0.0153846 0.0134615 0.0123077 0.0100000 0.0092308 0.0092308 0.0088462 0.0088462 0.0107692 0.0111538 0.0123077 0.0142308 0.0146154 0.0146154 0.0150000 0.0150000 0.0176923 0.0165385 0.0130769 0.0111538 0.0107692 0.0107692 0.0092308 0.0073077 0.0061538 0.0065385 0.0030769 0.0030769 0.0030769 0.0030769 0.0026923 0.0023077 0.0011538 0.0000000 0.0000000 0.0000000 0.0000000 0.0000000 0.0000000 0.0000000 0.0000000 0.0000000 0.0000000 0.0000000 0.0000000 0.0000000 0.0000000 0.0000000 0.0000000 0.0000000 0.0000000 0.0000000 0.0000000 0.0000000 0.0000000 0.0000000 0.0000000 0.0000000 0.0000000 0.0000000 0.0000000 0.0000000 0.0000000 0.0000000 0.0000000 0.0000000 0.0000000 0.0000000 0.0000000 0.0000000 0.0000000 0.0000000 0.0000000 0.0000000 0.0000000 0.0000000 0.0000000 0.0000000 0.0000000 0.0000000 0.0000000 0.0000000 0.0000000 0.0000000 0.0000000 0.0000000 0.0000000 0.0000000 0.0000000 0.0000000 0.0000000 0.0000000 0.0000000 0.0000000 0.0000000 0.0000000 0.0000000 0.0000000 0.0000000 0.0000000 0.0000000 0.0000000 0.0000000 0.0000000 0.0000000 0.0000000 0.0000000 0.0000000 0.0000000 0.0000000 0.0000000 0.0000000 0.0000000 0.0000000 0.0000000 0.0000000 0.0000000 0.0000000 0.0000000 0.0000000 0.0000000 0.0000000 0.0000000 0.0000000 0.0000000 0.0000000 0.0000000 0.0000000 0.0000000 0.0000000 0.0000000 0.0000000 0.0000000 0.0000000 0.0000000 0.0000000 0.0000000 0.0000000 0.0000000 0.0000000 0.0000000 0.0000000 0.0000000 0.0000000 0.0000000 0.0000000 0.0000000 0.0000000 0.0000000 0.0000000 0.0000000 0.0000000 0.0000000 0.0000000 0.0000000 0.0000000 0.0000000 
0.0000000 0.0000000 0.0000000 0.0000000 0.0000000 0.0000000 0.0000000 0.0000000 0.0000000 0.0000000 0.0000000 0.0000000 0.0000000 0.0000000 0.0000000 0.0000000 0.0000000 0.0000000 0.0000000 0.0000000 0.0000000 0.0000000 0.0000000 0.0000000 0.0000000 0.0000000 0.0000000 0.0000000 0.0000000 0.0000000 0.0000000 0.0000000 0.0000000 0.0000000 0.0000000 0.0000000 0.0000000 0.0000000 0.0000000 0.0000000 0.0000000 0.0000000 0.0000000 0.0000000 0.0000000 0.0000000 0.0000000 0.0000000 0.0000000 0.0000000 0.0000000 0.0000000 0.0000000 0.0000000 0.0000000 0.0000000 0.0000000 0.0000000 0.0000000 0.0000000 0.0000000 0.0000000 0.0000000 0.0000000 0.0000000 0.0000000 0.0000000 0.0000000 0.0000000 0.0000000 0.0000000 0.0000000 0.0000000 0.0000000 0.0000000 0.0000000 0.0000000 0.0000000 0.0000000 0.0000000 0.0000000 0.0000000 0.0000000 0.0000000 0.0000000 0.0000000 0.0000000 0.0000000 0.0000000 0.0000000 0.0000000 0.0000000 0.0000000 0.0000000 0.0000000 0.0000000 0.0000000 0.0000000 0.0000000 0.0000000 0.0000000 0.0000000 0.0000000 0.0000000 0.0000000 0.0000000 0.0000000 0.0000000 0.0000000 0.0000000 0.0000000 0.0000000 0.0000000 0.0000000 0.0000000 0.0000000 0.0000000 0.0000000 0.0000000 0.0000000 0.0000000 0.0000000 0.0000000 0.0000000 0.0000000 0.0000000 0.0000000 0.0000000 0.0000000 0.0000000 0.0000000 0.0000000 0.0000000 0.0038462 0.0057692 0.0076923 0.0076923 0.0096154 0.0134615 0.0138462 0.0153846 0.0157692 0.0153846 0.0157692 0.0157692 0.0161538 0.0169231 0.0173077 0.0169231 0.0200000 0.0215385 0.0223077 0.0223077 0.0223077 0.0234615 0.0238462 0.0242308 0.0215385 0.0184615 0.0180769 0.0180769 0.0146154 0.0150000 0.0150000 0.0138462 0.0126923 0.0103846 0.0103846 0.0103846 0.0103846 0.0100000 0.0146154 0.0146154 0.0150000 0.0165385 0.0169231 0.0169231 0.0173077 0.0173077 0.0161538 0.0150000 0.0134615 0.0111538 0.0107692 0.0107692 0.0088462 0.0065385 0.0069231 0.0061538 0.0034615 0.0034615 0.0034615 0.0034615 0.0038462 0.0030769 0.0023077 0.0003846 0.0000000 0.0000000 0.0000000 0.0000000 0.0000000 0.0000000 0.0000000 0.0000000 0.0000000 0.0000000 0.0000000 0.0000000 0.0000000 0.0000000 0.0000000 0.0000000 0.0000000 0.0000000 0.0000000 0.0000000 0.0000000 0.0000000 0.0000000 0.0000000 0.0000000 0.0000000 0.0000000 0.0000000 0.0000000 0.0000000 0.0000000 0.0000000 0.0000000 0.0000000 0.0000000 0.0000000 0.0000000 0.0000000 0.0000000 0.0000000 0.0000000 0.0000000 0.0000000 0.0000000 0.0000000 0.0000000 0.0000000 0.0000000 0.0000000 0.0000000 0.0000000 0.0000000 0.0000000 0.0000000 0.0000000 0.0000000 0.0000000 0.0000000 0.0000000 0.0000000 0.0000000 0.0000000 0.0000000 0.0000000 0.0000000 0.0000000 0.0000000 0.0000000 0.0000000 0.0000000 0.0000000 0.0000000 0.0000000 0.0000000 0.0000000 0.0000000 0.0000000 0.0000000 0.0000000 0.0000000 0.0000000 0.0000000 0.0000000 0.0000000 0.0000000 0.0000000 0.0000000 0.0000000 0.0000000 0.0000000 0.0000000 0.0000000 0.0000000 0.0000000 0.0000000 0.0000000 0.0000000 0.0000000 0.0000000 0.0000000 0.0000000 0.0000000 0.0000000 0.0000000 0.0000000 0.0000000 0.0000000 0.0000000 0.0000000 0.0000000 0.0000000 0.0000000 0.0000000 0.0000000 0.0000000 0.0000000 0.0000000 0.0000000 0.0000000 0.0000000 0.0000000 0.0000000 0.0000000 
0.0000000 0.0000000 0.0000000 0.0000000 0.0000000 0.0000000 0.0000000 0.0000000 0.0000000 0.0000000 0.0000000 0.0000000 0.0000000 0.0000000 0.0000000 0.0000000 0.0000000 0.0000000 0.0000000 0.0000000 0.0000000 0.0000000 0.0000000 0.0000000 0.0000000 0.0000000 0.0000000 0.0000000 0.0000000 0.0000000 0.0000000 0.0000000 0.0000000 0.0000000 0.0000000 0.0000000 0.0000000 0.0000000 0.0000000 0.0000000 0.0000000 0.0000000 0.0000000 0.0000000 0.0000000 0.0000000 0.0000000 0.0000000 0.0000000 0.0000000 0.0000000 0.0000000 0.0000000 0.0000000 0.0000000 0.0000000 0.0000000 0.0000000 0.0000000 0.0000000 0.0000000 0.0000000 0.0000000 0.0000000 0.0000000 0.0000000 0.0000000 0.0000000 0.0000000 0.0000000 0.0000000 0.0000000 0.0000000 0.0000000 0.0000000 0.0000000 0.0000000 0.0000000 0.0000000 0.0000000 0.0000000 0.0000000 0.0000000 0.0000000 0.0000000 0.0000000 0.0000000 0.0000000 0.0000000 0.0000000 0.0000000 0.0000000 0.0000000 0.0000000 0.0000000 0.0000000 0.0000000 0.0000000 0.0000000 0.0000000 0.0000000 0.0000000 0.0000000 0.0000000 0.0000000 0.0000000 0.0000000 0.0000000 0.0000000 0.0000000 0.0000000 0.0000000 0.0000000 0.0000000 0.0000000 0.0000000 0.0000000 0.0000000 0.0000000 0.0000000 0.0000000 0.0000000 0.0000000 0.0000000 0.0000000 0.0000000 0.0000000 0.0000000 0.0000000 0.0000000 0.0000000 0.0000000 0.0000000 0.0030769 0.0061538 0.0076923 0.0076923 0.0092308 0.0134615 0.0142308 0.0157692 0.0169231 0.0173077 0.0176923 0.0176923 0.0180769 0.0180769 0.0169231 0.0169231 0.0200000 0.0215385 0.0215385 0.0215385 0.0223077 0.0230769 0.0226923 0.0242308 0.0219231 0.0142308 0.0123077 0.0123077 0.0119231 0.0142308 0.0142308 0.0096154 0.0100000 0.0103846 0.0103846 0.0103846 0.0103846 0.0107692 0.0165385 0.0157692 0.0165385 0.0180769 0.0184615 0.0184615 0.0180769 0.0180769 0.0176923 0.0157692 0.0138462 0.0119231 0.0100000 0.0100000 0.0092308 0.0061538 0.0069231 0.0061538 0.0034615 0.0038462 0.0038462 0.0038462 0.0038462 0.0034615 0.0030769 0.0019231 0.0000000 0.0000000 0.0000000 0.0000000 0.0000000 0.0000000 0.0000000 0.0000000 0.0000000 0.0000000 0.0000000 0.0000000 0.0000000 0.0000000 0.0000000 0.0000000 0.0000000 0.0000000 0.0000000 0.0000000 0.0000000 0.0000000 0.0000000 0.0000000 0.0000000 0.0000000 0.0000000 0.0000000 0.0000000 0.0000000 0.0000000 0.0000000 0.0000000 0.0000000 0.0000000 0.0000000 0.0000000 0.0000000 0.0000000 0.0000000 0.0000000 0.0000000 0.0000000 0.0000000 0.0000000 0.0000000 0.0000000 0.0000000 0.0000000 0.0000000 0.0000000 0.0000000 0.0000000 0.0000000 0.0000000 0.0000000 0.0000000 0.0000000 0.0000000 0.0000000 0.0000000 0.0000000 0.0000000 0.0000000 0.0000000 0.0000000 0.0000000 0.0000000 0.0000000 0.0000000 0.0000000 0.0000000 0.0000000 0.0000000 0.0000000 0.0000000 0.0000000 0.0000000 0.0000000 0.0000000 0.0000000 0.0000000 0.0000000 0.0000000 0.0000000 0.0000000 0.0000000 0.0000000 0.0000000 0.0000000 0.0000000 0.0000000 0.0000000 0.0000000 0.0000000 0.0000000 0.0000000 0.0000000 0.0000000 0.0000000 0.0000000 0.0000000 0.0000000 0.0000000 0.0000000 0.0000000 0.0000000 0.0000000 0.0000000 0.0000000 0.0000000 0.0000000 0.0000000 0.0000000 0.0000000 0.0000000 0.0000000 0.0000000 0.0000000 0.0000000 0.0000000 0.0000000 0.0000000 
0.0000000 0.0000000 0.0000000 0.0000000 0.0000000 0.0000000 0.0000000 0.0000000 0.0000000 0.0000000 0.0000000 0.0000000 0.0000000 0.0000000 0.0000000 0.0000000 0.0000000 0.0000000 0.0000000 0.0000000 0.0000000 0.0000000 0.0000000 0.0000000 0.0000000 0.0000000 0.0000000 0.0000000 0.0000000 0.0000000 0.0000000 0.0000000 0.0000000 0.0000000 0.0000000 0.0000000 0.0000000 0.0000000 0.0000000 0.0000000 0.0000000 0.0000000 0.0000000 0.0000000 0.0000000 0.0000000 0.0000000 0.0000000 0.0000000 0.0000000 0.0000000 0.0000000 0.0000000 0.0000000 0.0000000 0.0000000 0.0000000 0.0000000 0.0000000 0.0000000 0.0000000 0.0000000 0.0000000 0.0000000 0.0000000 0.0000000 0.0000000 0.0000000 0.0000000 0.0000000 0.0000000 0.0000000 0.0000000 0.0000000 0.0000000 0.0000000 0.0000000 0.0000000 0.0000000 0.0000000 0.0000000 0.0000000 0.0000000 0.0000000 0.0000000 0.0000000 0.0000000 0.0000000 0.0000000 0.0000000 0.0000000 0.0000000 0.0000000 0.0000000 0.0000000 0.0000000 0.0000000 0.0000000 0.0000000 0.0000000 0.0000000 0.0000000 0.0000000 0.0000000 0.0000000 0.0000000 0.0000000 0.0000000 0.0000000 0.0000000 0.0000000 0.0000000 0.0000000 0.0000000 0.0000000 0.0000000 0.0000000 0.0000000 0.0000000 0.0000000 0.0000000 0.0000000 0.0000000 0.0000000 0.0000000 0.0000000 0.0000000 0.0000000 0.0000000 0.0000000 0.0000000 0.0000000 0.0000000 0.0030769 0.0061538 0.0076923 0.0076923 0.0092308 0.0134615 0.0142308 0.0157692 0.0169231 0.0173077 0.0176923 0.0176923 0.0180769 0.0180769 0.0169231 0.0169231 0.0200000 0.0215385 0.0215385 0.0215385 0.0223077 0.0230769 0.0226923 0.0242308 0.0219231 0.0142308 0.0123077 0.0123077 0.0119231 0.0142308 0.0142308 0.0096154 0.0100000 0.0103846 0.0103846 0.0103846 0.0103846 0.0107692 0.0165385 0.0157692 0.0165385 0.0180769 0.0184615 0.0184615 0.0180769 0.0180769 0.0176923 0.0157692 0.0138462 0.0119231 0.0100000 0.0100000 0.0092308 0.0061538 0.0069231 0.0061538 0.0034615 0.0038462 0.0038462 0.0038462 0.0038462 0.0034615 0.0030769 0.0019231 0.0000000 0.0000000 0.0000000 0.0000000 0.0000000 0.0000000 0.0000000 0.0000000 0.0000000 0.0000000 0.0000000 0.0000000 0.0000000 0.0000000 0.0000000 0.0000000 0.0000000 0.0000000 0.0000000 0.0000000 0.0000000 0.0000000 0.0000000 0.0000000 0.0000000 0.0000000 0.0000000 0.0000000 0.0000000 0.0000000 0.0000000 0.0000000 0.0000000 0.0000000 0.0000000 0.0000000 0.0000000 0.0000000 0.0000000 0.0000000 0.0000000 0.0000000 0.0000000 0.0000000 0.0000000 0.0000000 0.0000000 0.0000000 0.0000000 0.0000000 0.0000000 0.0000000 0.0000000 0.0000000 0.0000000 0.0000000 0.0000000 0.0000000 0.0000000 0.0000000 0.0000000 0.0000000 0.0000000 0.0000000 0.0000000 0.0000000 0.0000000 0.0000000 0.0000000 0.0000000 0.0000000 0.0000000 0.0000000 0.0000000 0.0000000 0.0000000 0.0000000 0.0000000 0.0000000 0.0000000 0.0000000 0.0000000 0.0000000 0.0000000 0.0000000 0.0000000 0.0000000 0.0000000 0.0000000 0.0000000 0.0000000 0.0000000 0.0000000 0.0000000 0.0000000 0.0000000 0.0000000 0.0000000 0.0000000 0.0000000 0.0000000 0.0000000 0.0000000 0.0000000 0.0000000 0.0000000 0.0000000 0.0000000 0.0000000 0.0000000 0.0000000 0.0000000 0.0000000 0.0000000 0.0000000 0.0000000 0.0000000 0.0000000 0.0000000 0.0000000 0.0000000 0.0000000 0.0000000 
0.0000000 0.0000000 0.0000000 0.0000000 0.0000000 0.0000000 0.0000000 0.0000000 0.0000000 0.0000000 0.0000000 0.0000000 0.0000000 0.0000000 0.0000000 0.0000000 0.0000000 0.0000000 0.0000000 0.0000000 0.0000000 0.0000000 0.0000000 0.0000000 0.0000000 0.0000000 0.0000000 0.0000000 0.0000000 0.0000000 0.0000000 0.0000000 0.0000000 0.0000000 0.0000000 0.0000000 0.0000000 0.0000000 0.0000000 0.0000000 0.0000000 0.0000000 0.0000000 0.0000000 0.0000000 0.0000000 0.0000000 0.0000000 0.0000000 0.0000000 0.0000000 0.0000000 0.0000000 0.0000000 0.0000000 0.0000000 0.0000000 0.0000000 0.0000000 0.0000000 0.0000000 0.0000000 0.0000000 0.0000000 0.0000000 0.0000000 0.0000000 0.0000000 0.0000000 0.0000000 0.0000000 0.0000000 0.0000000 0.0000000 0.0000000 0.0000000 0.0000000 0.0000000 0.0000000 0.0000000 0.0000000 0.0000000 0.0000000 0.0000000 0.0000000 0.0000000 0.0000000 0.0000000 0.0000000 0.0000000 0.0000000 0.0000000 0.0000000 0.0000000 0.0000000 0.0000000 0.0000000 0.0000000 0.0000000 0.0000000 0.0000000 0.0000000 0.0000000 0.0000000 0.0000000 0.0000000 0.0000000 0.0000000 0.0000000 0.0000000 0.0000000 0.0000000 0.0000000 0.0000000 0.0000000 0.0000000 0.0000000 0.0000000 0.0000000 0.0000000 0.0000000 0.0000000 0.0000000 0.0000000 0.0000000 0.0000000 0.0000000 0.0000000 0.0000000 0.0000000 0.0000000 0.0000000 0.0000000 0.0038462 0.0053846 0.0069231 0.0069231 0.0084615 0.0130769 0.0150000 0.0169231 0.0180769 0.0184615 0.0188462 0.0188462 0.0196154 0.0200000 0.0188462 0.0176923 0.0200000 0.0203846 0.0215385 0.0215385 0.0219231 0.0238462 0.0207692 0.0246154 0.0192308 0.0123077 0.0111538 0.0111538 0.0107692 0.0134615 0.0142308 0.0080769 0.0096154 0.0111538 0.0111538 0.0111538 0.0111538 0.0123077 0.0184615 0.0169231 0.0173077 0.0188462 0.0192308 0.0192308 0.0196154 0.0203846 0.0184615 0.0161538 0.0142308 0.0111538 0.0092308 0.0092308 0.0084615 0.0061538 0.0065385 0.0061538 0.0038462 0.0038462 0.0042308 0.0042308 0.0042308 0.0042308 0.0042308 0.0030769 0.0011538 0.0007692 0.0003846 0.0003846 0.0000000 0.0000000 0.0000000 0.0000000 0.0000000 0.0000000 0.0000000 0.0000000 0.0000000 0.0000000 0.0000000 0.0000000 0.0000000 0.0000000 0.0000000 0.0000000 0.0000000 0.0000000 0.0000000 0.0000000 0.0000000 0.0000000 0.0000000 0.0000000 0.0000000 0.0000000 0.0000000 0.0000000 0.0000000 0.0000000 0.0000000 0.0000000 0.0000000 0.0000000 0.0000000 0.0000000 0.0000000 0.0000000 0.0000000 0.0000000 0.0000000 0.0000000 0.0000000 0.0000000 0.0000000 0.0000000 0.0000000 0.0000000 0.0000000 0.0000000 0.0000000 0.0000000 0.0000000 0.0000000 0.0000000 0.0000000 0.0000000 0.0000000 0.0000000 0.0000000 0.0000000 0.0000000 0.0000000 0.0000000 0.0000000 0.0000000 0.0000000 0.0000000 0.0000000 0.0000000 0.0000000 0.0000000 0.0000000 0.0000000 0.0000000 0.0000000 0.0000000 0.0000000 0.0000000 0.0000000 0.0000000 0.0000000 0.0000000 0.0000000 0.0000000 0.0000000 0.0000000 0.0000000 0.0000000 0.0000000 0.0000000 0.0000000 0.0000000 0.0000000 0.0000000 0.0000000 0.0000000 0.0000000 0.0000000 0.0000000 0.0000000 0.0000000 0.0000000 0.0000000 0.0000000 0.0000000 0.0000000 0.0000000 0.0000000 0.0000000 0.0000000 0.0000000 0.0000000 0.0000000 0.0000000 0.0000000 0.0000000 0.0000000 0.0000000 
0.0000000 0.0000000 0.0000000 0.0000000 0.0000000 0.0000000 0.0000000 0.0000000 0.0000000 0.0000000 0.0000000 0.0000000 0.0000000 0.0000000 0.0000000 0.0000000 0.0000000 0.0000000 0.0000000 0.0000000 0.0000000 0.0000000 0.0000000 0.0000000 0.0000000 0.0000000 0.0000000 0.0000000 0.0000000 0.0000000 0.0000000 0.0000000 0.0000000 0.0000000 0.0000000 0.0000000 0.0000000 0.0000000 0.0000000 0.0000000 0.0000000 0.0000000 0.0000000 0.0000000 0.0000000 0.0000000 0.0000000 0.0000000 0.0000000 0.0000000 0.0000000 0.0000000 0.0000000 0.0000000 0.0000000 0.0000000 0.0000000 0.0000000 0.0000000 0.0000000 0.0000000 0.0000000 0.0000000 0.0000000 0.0000000 0.0000000 0.0000000 0.0000000 0.0000000 0.0000000 0.0000000 0.0000000 0.0000000 0.0000000 0.0000000 0.0000000 0.0000000 0.0000000 0.0000000 0.0000000 0.0000000 0.0000000 0.0000000 0.0000000 0.0000000 0.0000000 0.0000000 0.0000000 0.0000000 0.0000000 0.0000000 0.0000000 0.0000000 0.0000000 0.0000000 0.0000000 0.0000000 0.0000000 0.0000000 0.0000000 0.0000000 0.0000000 0.0000000 0.0000000 0.0000000 0.0000000 0.0000000 0.0000000 0.0000000 0.0000000 0.0000000 0.0000000 0.0000000 0.0000000 0.0000000 0.0000000 0.0000000 0.0000000 0.0000000 0.0000000 0.0000000 0.0000000 0.0000000 0.0000000 0.0000000 0.0000000 0.0000000 0.0000000 0.0000000 0.0000000 0.0000000 0.0000000 0.0000000 0.0034615 0.0053846 0.0061538 0.0061538 0.0084615 0.0146154 0.0180769 0.0192308 0.0192308 0.0192308 0.0196154 0.0196154 0.0200000 0.0207692 0.0203846 0.0196154 0.0211538 0.0200000 0.0196154 0.0196154 0.0196154 0.0196154 0.0173077 0.0192308 0.0119231 0.0096154 0.0096154 0.0096154 0.0107692 0.0115385 0.0119231 0.0096154 0.0115385 0.0123077 0.0123077 0.0123077 0.0126923 0.0173077 0.0215385 0.0207692 0.0207692 0.0226923 0.0238462 0.0238462 0.0238462 0.0223077 0.0200000 0.0173077 0.0150000 0.0123077 0.0111538 0.0111538 0.0100000 0.0080769 0.0065385 0.0053846 0.0042308 0.0050000 0.0050000 0.0050000 0.0053846 0.0053846 0.0057692 0.0046154 0.0030769 0.0019231 0.0019231 0.0019231 0.0015385 0.0011538 0.0000000 0.0000000 0.0000000 0.0000000 0.0000000 0.0000000 0.0000000 0.0000000 0.0000000 0.0000000 0.0000000 0.0000000 0.0000000 0.0000000 0.0000000 0.0000000 0.0000000 0.0000000 0.0000000 0.0000000 0.0000000 0.0000000 0.0000000 0.0000000 0.0000000 0.0000000 0.0000000 0.0000000 0.0000000 0.0000000 0.0000000 0.0000000 0.0000000 0.0000000 0.0000000 0.0000000 0.0000000 0.0000000 0.0000000 0.0000000 0.0000000 0.0000000 0.0000000 0.0000000 0.0000000 0.0000000 0.0000000 0.0000000 0.0000000 0.0000000 0.0000000 0.0000000 0.0000000 0.0000000 0.0000000 0.0000000 0.0000000 0.0000000 0.0000000 0.0000000 0.0000000 0.0000000 0.0000000 0.0000000 0.0000000 0.0000000 0.0000000 0.0000000 0.0000000 0.0000000 0.0000000 0.0000000 0.0000000 0.0000000 0.0000000 0.0000000 0.0000000 0.0000000 0.0000000 0.0000000 0.0000000 0.0000000 0.0000000 0.0000000 0.0000000 0.0000000 0.0000000 0.0000000 0.0000000 0.0000000 0.0000000 0.0000000 0.0000000 0.0000000 0.0000000 0.0000000 0.0000000 0.0000000 0.0000000 0.0000000 0.0000000 0.0000000 0.0000000 0.0000000 0.0000000 0.0000000 0.0000000 0.0000000 0.0000000 0.0000000 0.0000000 0.0000000 0.0000000 0.0000000 0.0000000 0.0000000 0.0000000 
0.0000000 0.0000000 0.0000000 0.0000000 0.0000000 0.0000000 0.0000000 0.0000000 0.0000000 0.0000000 0.0000000 0.0000000 0.0000000 0.0000000 0.0000000 0.0000000 0.0000000 0.0000000 0.0000000 0.0000000 0.0000000 0.0000000 0.0000000 0.0000000 0.0000000 0.0000000 0.0000000 0.0000000 0.0000000 0.0000000 0.0000000 0.0000000 0.0000000 0.0000000 0.0000000 0.0000000 0.0000000 0.0000000 0.0000000 0.0000000 0.0000000 0.0000000 0.0000000 0.0000000 0.0000000 0.0000000 0.0000000 0.0000000 0.0000000 0.0000000 0.0000000 0.0000000 0.0000000 0.0000000 0.0000000 0.0000000 0.0000000 0.0000000 0.0000000 0.0000000 0.0000000 0.0000000 0.0000000 0.0000000 0.0000000 0.0000000 0.0000000 0.0000000 0.0000000 0.0000000 0.0000000 0.0000000 0.0000000 0.0000000 0.0000000 0.0000000 0.0000000 0.0000000 0.0000000 0.0000000 0.0000000 0.0000000 0.0000000 0.0000000 0.0000000 0.0000000 0.0000000 0.0000000 0.0000000 0.0000000 0.0000000 0.0000000 0.0000000 0.0000000 0.0000000 0.0000000 0.0000000 0.0000000 0.0000000 0.0000000 0.0000000 0.0000000 0.0000000 0.0000000 0.0000000 0.0000000 0.0000000 0.0000000 0.0000000 0.0000000 0.0000000 0.0000000 0.0000000 0.0000000 0.0000000 0.0000000 0.0000000 0.0000000 0.0000000 0.0000000 0.0000000 0.0000000 0.0000000 0.0000000 0.0000000 0.0000000 0.0000000 0.0000000 0.0000000 0.0000000 0.0000000 0.0000000 0.0000000 0.0030769 0.0053846 0.0073077 0.0073077 0.0080769 0.0150000 0.0192308 0.0196154 0.0196154 0.0192308 0.0192308 0.0192308 0.0192308 0.0188462 0.0196154 0.0196154 0.0219231 0.0203846 0.0200000 0.0200000 0.0203846 0.0176923 0.0161538 0.0126923 0.0088462 0.0084615 0.0076923 0.0076923 0.0084615 0.0096154 0.0103846 0.0107692 0.0138462 0.0153846 0.0161538 0.0161538 0.0169231 0.0180769 0.0176923 0.0165385 0.0165385 0.0173077 0.0180769 0.0180769 0.0192308 0.0200000 0.0207692 0.0184615 0.0157692 0.0146154 0.0119231 0.0119231 0.0111538 0.0111538 0.0076923 0.0053846 0.0046154 0.0053846 0.0053846 0.0053846 0.0053846 0.0057692 0.0057692 0.0061538 0.0050000 0.0026923 0.0023077 0.0023077 0.0023077 0.0023077 0.0015385 0.0000000 0.0000000 0.0000000 0.0000000 0.0000000 0.0000000 0.0000000 0.0000000 0.0000000 0.0000000 0.0000000 0.0000000 0.0000000 0.0000000 0.0000000 0.0000000 0.0000000 0.0000000 0.0000000 0.0000000 0.0000000 0.0000000 0.0000000 0.0000000 0.0000000 0.0000000 0.0000000 0.0000000 0.0000000 0.0000000 0.0000000 0.0000000 0.0000000 0.0000000 0.0000000 0.0000000 0.0000000 0.0000000 0.0000000 0.0000000 0.0000000 0.0000000 0.0000000 0.0000000 0.0000000 0.0000000 0.0000000 0.0000000 0.0000000 0.0000000 0.0000000 0.0000000 0.0000000 0.0000000 0.0000000 0.0000000 0.0000000 0.0000000 0.0000000 0.0000000 0.0000000 0.0000000 0.0000000 0.0000000 0.0000000 0.0000000 0.0000000 0.0000000 0.0000000 0.0000000 0.0000000 0.0000000 0.0000000 0.0000000 0.0000000 0.0000000 0.0000000 0.0000000 0.0000000 0.0000000 0.0000000 0.0000000 0.0000000 0.0000000 0.0000000 0.0000000 0.0000000 0.0000000 0.0000000 0.0000000 0.0000000 0.0000000 0.0000000 0.0000000 0.0000000 0.0000000 0.0000000 0.0000000 0.0000000 0.0000000 0.0000000 0.0000000 0.0000000 0.0000000 0.0000000 0.0000000 0.0000000 0.0000000 0.0000000 0.0000000 0.0000000 0.0000000 0.0000000 0.0000000 0.0000000 0.0000000 
0.0000000 0.0000000 0.0000000 0.0000000 0.0000000 0.0000000 0.0000000 0.0000000 0.0000000 0.0000000 0.0000000 0.0000000 0.0000000 0.0000000 0.0000000 0.0000000 0.0000000 0.0000000 0.0000000 0.0000000 0.0000000 0.0000000 0.0000000 0.0000000 0.0000000 0.0000000 0.0000000 0.0000000 0.0000000 0.0000000 0.0000000 0.0000000 0.0000000 0.0000000 0.0000000 0.0000000 0.0000000 0.0000000 0.0000000 0.0000000 0.0000000 0.0000000 0.0000000 0.0000000 0.0000000 0.0000000 0.0000000 0.0000000 0.0000000 0.0000000 0.0000000 0.0000000 0.0000000 0.0000000 0.0000000 0.0000000 0.0000000 0.0000000 0.0000000 0.0000000 0.0000000 0.0000000 0.0000000 0.0000000 0.0000000 0.0000000 0.0000000 0.0000000 0.0000000 0.0000000 0.0000000 0.0000000 0.0000000 0.0000000 0.0000000 0.0000000 0.0000000 0.0000000 0.0000000 0.0000000 0.0000000 0.0000000 0.0000000 0.0000000 0.0000000 0.0000000 0.0000000 0.0000000 0.0000000 0.0000000 0.0000000 0.0000000 0.0000000 0.0000000 0.0000000 0.0000000 0.0000000 0.0000000 0.0000000 0.0000000 0.0000000 0.0000000 0.0000000 0.0000000 0.0000000 0.0000000 0.0000000 0.0000000 0.0000000 0.0000000 0.0000000 0.0000000 0.0000000 0.0000000 0.0000000 0.0000000 0.0000000 0.0000000 0.0000000 0.0000000 0.0000000 0.0000000 0.0000000 0.0000000 0.0000000 0.0000000 0.0000000 0.0000000 0.0000000 0.0000000 0.0011538 0.0019231 0.0015385 0.0061538 0.0073077 0.0073077 0.0073077 0.0088462 0.0173077 0.0196154 0.0196154 0.0176923 0.0169231 0.0173077 0.0173077 0.0173077 0.0169231 0.0169231 0.0192308 0.0196154 0.0169231 0.0165385 0.0165385 0.0161538 0.0134615 0.0138462 0.0111538 0.0096154 0.0088462 0.0076923 0.0076923 0.0084615 0.0096154 0.0111538 0.0142308 0.0153846 0.0157692 0.0169231 0.0169231 0.0180769 0.0169231 0.0157692 0.0157692 0.0165385 0.0157692 0.0165385 0.0165385 0.0169231 0.0161538 0.0169231 0.0165385 0.0153846 0.0138462 0.0115385 0.0115385 0.0123077 0.0119231 0.0103846 0.0073077 0.0046154 0.0057692 0.0057692 0.0057692 0.0053846 0.0057692 0.0057692 0.0061538 0.0061538 0.0057692 0.0038462 0.0038462 0.0030769 0.0030769 0.0026923 0.0003846 0.0000000 0.0000000 0.0000000 0.0000000 0.0000000 0.0000000 0.0000000 0.0000000 0.0000000 0.0000000 0.0000000 0.0000000 0.0000000 0.0000000 0.0000000 0.0000000 0.0000000 0.0000000 0.0000000 0.0000000 0.0000000 0.0000000 0.0000000 0.0000000 0.0000000 0.0000000 0.0000000 0.0000000 0.0000000 0.0000000 0.0000000 0.0000000 0.0000000 0.0000000 0.0000000 0.0000000 0.0000000 0.0000000 0.0000000 0.0000000 0.0000000 0.0000000 0.0000000 0.0000000 0.0000000 0.0000000 0.0000000 0.0000000 0.0000000 0.0000000 0.0000000 0.0000000 0.0000000 0.0000000 0.0000000 0.0000000 0.0000000 0.0000000 0.0000000 0.0000000 0.0000000 0.0000000 0.0000000 0.0000000 0.0000000 0.0000000 0.0000000 0.0000000 0.0000000 0.0000000 0.0000000 0.0000000 0.0000000 0.0000000 0.0000000 0.0000000 0.0000000 0.0000000 0.0000000 0.0000000 0.0000000 0.0000000 0.0000000 0.0000000 0.0000000 0.0000000 0.0000000 0.0000000 0.0000000 0.0000000 0.0000000 0.0000000 0.0000000 0.0000000 0.0000000 0.0000000 0.0000000 0.0000000 0.0000000 0.0000000 0.0000000 0.0000000 0.0000000 0.0000000 0.0000000 0.0000000 0.0000000 0.0000000 0.0000000 0.0000000 0.0000000 0.0000000 0.0000000 0.0000000 0.0000000 
0.0000000 0.0000000 0.0000000 0.0000000 0.0000000 0.0000000 0.0000000 0.0000000 0.0000000 0.0000000 0.0000000 0.0000000 0.0000000 0.0000000 0.0000000 0.0000000 0.0000000 0.0000000 0.0000000 0.0000000 0.0000000 0.0000000 0.0000000 0.0000000 0.0000000 0.0000000 0.0000000 0.0000000 0.0000000 0.0000000 0.0000000 0.0000000 0.0000000 0.0000000 0.0000000 0.0000000 0.0000000 0.0000000 0.0000000 0.0000000 0.0000000 0.0000000 0.0000000 0.0000000 0.0000000 0.0000000 0.0000000 0.0000000 0.0000000 0.0000000 0.0000000 0.0000000 0.0000000 0.0000000 0.0000000 0.0000000 0.0000000 0.0000000 0.0000000 0.0000000 0.0000000 0.0000000 0.0000000 0.0000000 0.0000000 0.0000000 0.0000000 0.0000000 0.0000000 0.0000000 0.0000000 0.0000000 0.0000000 0.0000000 0.0000000 0.0000000 0.0000000 0.0000000 0.0000000 0.0000000 0.0000000 0.0000000 0.0000000 0.0000000 0.0000000 0.0000000 0.0000000 0.0000000 0.0000000 0.0000000 0.0000000 0.0000000 0.0000000 0.0000000 0.0000000 0.0000000 0.0000000 0.0000000 0.0000000 0.0000000 0.0000000 0.0000000 0.0000000 0.0000000 0.0000000 0.0000000 0.0000000 0.0000000 0.0000000 0.0000000 0.0000000 0.0000000 0.0000000 0.0000000 0.0000000 0.0000000 0.0000000 0.0000000 0.0000000 0.0000000 0.0000000 0.0000000 0.0000000 0.0000000 0.0000000 0.0000000 0.0000000 0.0000000 0.0000000 0.0011538 0.0023077 0.0057692 0.0069231 0.0073077 0.0084615 0.0096154 0.0096154 0.0103846 0.0184615 0.0207692 0.0188462 0.0184615 0.0169231 0.0157692 0.0157692 0.0165385 0.0169231 0.0161538 0.0200000 0.0173077 0.0126923 0.0123077 0.0123077 0.0138462 0.0169231 0.0165385 0.0115385 0.0107692 0.0080769 0.0061538 0.0061538 0.0061538 0.0100000 0.0142308 0.0150000 0.0161538 0.0153846 0.0153846 0.0153846 0.0146154 0.0150000 0.0150000 0.0150000 0.0161538 0.0165385 0.0165385 0.0165385 0.0161538 0.0153846 0.0153846 0.0161538 0.0138462 0.0111538 0.0096154 0.0096154 0.0103846 0.0100000 0.0092308 0.0061538 0.0046154 0.0050000 0.0050000 0.0050000 0.0050000 0.0057692 0.0057692 0.0057692 0.0057692 0.0057692 0.0053846 0.0053846 0.0038462 0.0034615 0.0030769 0.0019231 0.0000000 0.0000000 0.0000000 0.0000000 0.0000000 0.0000000 0.0000000 0.0000000 0.0000000 0.0000000 0.0000000 0.0000000 0.0000000 0.0000000 0.0000000 0.0000000 0.0000000 0.0000000 0.0000000 0.0000000 0.0000000 0.0000000 0.0000000 0.0000000 0.0000000 0.0000000 0.0000000 0.0000000 0.0000000 0.0000000 0.0000000 0.0000000 0.0000000 0.0000000 0.0000000 0.0000000 0.0000000 0.0000000 0.0000000 0.0000000 0.0000000 0.0000000 0.0000000 0.0000000 0.0000000 0.0000000 0.0000000 0.0000000 0.0000000 0.0000000 0.0000000 0.0000000 0.0000000 0.0000000 0.0000000 0.0000000 0.0000000 0.0000000 0.0000000 0.0000000 0.0000000 0.0000000 0.0000000 0.0000000 0.0000000 0.0000000 0.0000000 0.0000000 0.0000000 0.0000000 0.0000000 0.0000000 0.0000000 0.0000000 0.0000000 0.0000000 0.0000000 0.0000000 0.0000000 0.0000000 0.0000000 0.0000000 0.0000000 0.0000000 0.0000000 0.0000000 0.0000000 0.0000000 0.0000000 0.0000000 0.0000000 0.0000000 0.0000000 0.0000000 0.0000000 0.0000000 0.0000000 0.0000000 0.0000000 0.0000000 0.0000000 0.0000000 0.0000000 0.0000000 0.0000000 0.0000000 0.0000000 0.0000000 0.0000000 0.0000000 0.0000000 0.0000000 0.0000000 0.0000000 0.0000000 
0.0000000 0.0000000 0.0000000 0.0000000 0.0000000 0.0000000 0.0000000 0.0000000 0.0000000 0.0000000 0.0000000 0.0000000 0.0000000 0.0000000 0.0000000 0.0000000 0.0000000 0.0000000 0.0000000 0.0000000 0.0000000 0.0000000 0.0000000 0.0000000 0.0000000 0.0000000 0.0000000 0.0000000 0.0000000 0.0000000 0.0000000 0.0000000 0.0000000 0.0000000 0.0000000 0.0000000 0.0000000 0.0000000 0.0000000 0.0000000 0.0000000 0.0000000 0.0000000 0.0000000 0.0000000 0.0000000 0.0000000 0.0000000 0.0000000 0.0000000 0.0000000 0.0000000 0.0000000 0.0000000 0.0000000 0.0000000 0.0000000 0.0000000 0.0000000 0.0000000 0.0000000 0.0000000 0.0000000 0.0000000 0.0000000 0.0000000 0.0000000 0.0000000 0.0000000 0.0000000 0.0000000 0.0000000 0.0000000 0.0000000 0.0000000 0.0000000 0.0000000 0.0000000 0.0000000 0.0000000 0.0000000 0.0000000 0.0000000 0.0000000 0.0000000 0.0000000 0.0000000 0.0000000 0.0000000 0.0000000 0.0000000 0.0000000 0.0000000 0.0000000 0.0000000 0.0000000 0.0000000 0.0000000 0.0000000 0.0000000 0.0000000 0.0000000 0.0000000 0.0000000 0.0000000 0.0000000 0.0000000 0.0000000 0.0000000 0.0000000 0.0000000 0.0000000 0.0000000 0.0000000 0.0000000 0.0000000 0.0000000 0.0000000 0.0000000 0.0000000 0.0000000 0.0000000 0.0000000 0.0000000 0.0000000 0.0000000 0.0000000 0.0011538 0.0011538 0.0019231 0.0023077 0.0065385 0.0080769 0.0088462 0.0092308 0.0103846 0.0103846 0.0107692 0.0207692 0.0211538 0.0223077 0.0192308 0.0184615 0.0188462 0.0188462 0.0192308 0.0196154 0.0211538 0.0215385 0.0176923 0.0157692 0.0157692 0.0157692 0.0165385 0.0192308 0.0188462 0.0142308 0.0134615 0.0115385 0.0057692 0.0057692 0.0061538 0.0073077 0.0134615 0.0150000 0.0157692 0.0123077 0.0123077 0.0123077 0.0123077 0.0134615 0.0134615 0.0134615 0.0161538 0.0161538 0.0169231 0.0169231 0.0161538 0.0130769 0.0150000 0.0153846 0.0096154 0.0088462 0.0080769 0.0080769 0.0073077 0.0076923 0.0076923 0.0053846 0.0046154 0.0050000 0.0050000 0.0050000 0.0053846 0.0053846 0.0053846 0.0053846 0.0053846 0.0053846 0.0050000 0.0050000 0.0038462 0.0034615 0.0030769 0.0019231 0.0000000 0.0000000 0.0000000 0.0000000 0.0000000 0.0000000 0.0000000 0.0000000 0.0000000 0.0000000 0.0000000 0.0000000 0.0000000 0.0000000 0.0000000 0.0000000 0.0000000 0.0000000 0.0000000 0.0000000 0.0000000 0.0000000 0.0000000 0.0000000 0.0000000 0.0000000 0.0000000 0.0000000 0.0000000 0.0000000 0.0000000 0.0019231 0.0011538 0.0000000 0.0000000 0.0000000 0.0000000 0.0000000 0.0000000 0.0000000 0.0000000 0.0000000 0.0000000 0.0000000 0.0000000 0.0000000 0.0000000 0.0000000 0.0000000 0.0000000 0.0000000 0.0000000 0.0000000 0.0000000 0.0000000 0.0000000 0.0000000 0.0000000 0.0000000 0.0000000 0.0000000 0.0000000 0.0000000 0.0000000 0.0000000 0.0000000 0.0000000 0.0000000 0.0000000 0.0000000 0.0000000 0.0000000 0.0000000 0.0000000 0.0000000 0.0000000 0.0000000 0.0000000 0.0000000 0.0000000 0.0000000 0.0000000 0.0000000 0.0000000 0.0000000 0.0000000 0.0000000 0.0000000 0.0000000 0.0000000 0.0000000 0.0000000 0.0000000 0.0000000 0.0000000 0.0000000 0.0000000 0.0000000 0.0000000 0.0000000 0.0000000 0.0000000 0.0000000 0.0000000 0.0000000 0.0000000 0.0000000 0.0000000 0.0000000 0.0000000 0.0000000 0.0000000 0.0000000 0.0000000 0.0000000 
0.0000000 0.0000000 0.0000000 0.0000000 0.0000000 0.0000000 0.0000000 0.0000000 0.0000000 0.0000000 0.0000000 0.0000000 0.0000000 0.0000000 0.0000000 0.0000000 0.0000000 0.0000000 0.0000000 0.0000000 0.0000000 0.0000000 0.0000000 0.0000000 0.0000000 0.0000000 0.0000000 0.0000000 0.0000000 0.0000000 0.0000000 0.0000000 0.0000000 0.0000000 0.0000000 0.0000000 0.0000000 0.0000000 0.0000000 0.0000000 0.0000000 0.0000000 0.0000000 0.0000000 0.0000000 0.0000000 0.0000000 0.0000000 0.0000000 0.0000000 0.0000000 0.0000000 0.0000000 0.0000000 0.0000000 0.0000000 0.0000000 0.0000000 0.0000000 0.0000000 0.0000000 0.0000000 0.0000000 0.0000000 0.0000000 0.0000000 0.0000000 0.0000000 0.0000000 0.0000000 0.0000000 0.0000000 0.0000000 0.0000000 0.0000000 0.0000000 0.0000000 0.0000000 0.0000000 0.0000000 0.0000000 0.0000000 0.0000000 0.0000000 0.0000000 0.0000000 0.0000000 0.0000000 0.0000000 0.0000000 0.0000000 0.0000000 0.0000000 0.0000000 0.0000000 0.0000000 0.0000000 0.0000000 0.0000000 0.0000000 0.0000000 0.0000000 0.0000000 0.0000000 0.0000000 0.0000000 0.0000000 0.0000000 0.0000000 0.0000000 0.0000000 0.0000000 0.0000000 0.0000000 0.0000000 0.0000000 0.0000000 0.0000000 0.0000000 0.0000000 0.0000000 0.0000000 0.0000000 0.0000000 0.0007692 0.0003846 0.0000000 0.0007692 0.0007692 0.0011538 0.0015385 0.0061538 0.0088462 0.0084615 0.0080769 0.0076923 0.0076923 0.0092308 0.0192308 0.0211538 0.0211538 0.0211538 0.0203846 0.0200000 0.0200000 0.0203846 0.0196154 0.0203846 0.0200000 0.0176923 0.0161538 0.0165385 0.0165385 0.0173077 0.0192308 0.0188462 0.0138462 0.0146154 0.0138462 0.0084615 0.0084615 0.0061538 0.0057692 0.0130769 0.0169231 0.0169231 0.0119231 0.0119231 0.0119231 0.0115385 0.0111538 0.0123077 0.0138462 0.0153846 0.0169231 0.0157692 0.0157692 0.0150000 0.0103846 0.0103846 0.0138462 0.0080769 0.0084615 0.0073077 0.0073077 0.0065385 0.0069231 0.0073077 0.0046154 0.0046154 0.0050000 0.0050000 0.0050000 0.0050000 0.0053846 0.0053846 0.0053846 0.0053846 0.0050000 0.0050000 0.0050000 0.0042308 0.0038462 0.0030769 0.0019231 0.0000000 0.0000000 0.0000000 0.0000000 0.0000000 0.0000000 0.0000000 0.0000000 0.0000000 0.0000000 0.0000000 0.0000000 0.0000000 0.0000000 0.0000000 0.0000000 0.0000000 0.0000000 0.0000000 0.0000000 0.0000000 0.0000000 0.0000000 0.0000000 0.0000000 0.0000000 0.0000000 0.0000000 0.0000000 0.0000000 0.0011538 0.0023077 0.0015385 0.0007692 0.0000000 0.0000000 0.0000000 0.0000000 0.0000000 0.0000000 0.0000000 0.0000000 0.0000000 0.0000000 0.0000000 0.0000000 0.0000000 0.0000000 0.0000000 0.0000000 0.0000000 0.0000000 0.0000000 0.0000000 0.0000000 0.0000000 0.0000000 0.0000000 0.0000000 0.0000000 0.0000000 0.0000000 0.0000000 0.0000000 0.0000000 0.0000000 0.0000000 0.0000000 0.0000000 0.0000000 0.0000000 0.0000000 0.0000000 0.0000000 0.0000000 0.0000000 0.0000000 0.0000000 0.0000000 0.0000000 0.0000000 0.0000000 0.0000000 0.0000000 0.0000000 0.0000000 0.0000000 0.0000000 0.0000000 0.0000000 0.0000000 0.0000000 0.0000000 0.0000000 0.0000000 0.0000000 0.0000000 0.0000000 0.0000000 0.0000000 0.0000000 0.0000000 0.0000000 0.0000000 0.0000000 0.0000000 0.0000000 0.0000000 0.0000000 0.0000000 0.0000000 0.0000000 0.0000000 0.0000000 0.0000000 
0.0000000 0.0000000 0.0000000 0.0000000 0.0000000 0.0000000 0.0000000 0.0000000 0.0000000 0.0000000 0.0000000 0.0000000 0.0000000 0.0000000 0.0000000 0.0000000 0.0000000 0.0000000 0.0000000 0.0000000 0.0000000 0.0000000 0.0000000 0.0000000 0.0000000 0.0000000 0.0000000 0.0000000 0.0000000 0.0000000 0.0000000 0.0000000 0.0000000 0.0000000 0.0000000 0.0000000 0.0000000 0.0000000 0.0000000 0.0000000 0.0000000 0.0000000 0.0000000 0.0000000 0.0000000 0.0000000 0.0000000 0.0000000 0.0000000 0.0000000 0.0000000 0.0000000 0.0000000 0.0000000 0.0000000 0.0000000 0.0000000 0.0000000 0.0000000 0.0000000 0.0000000 0.0000000 0.0000000 0.0000000 0.0000000 0.0000000 0.0000000 0.0000000 0.0000000 0.0000000 0.0000000 0.0000000 0.0000000 0.0000000 0.0000000 0.0000000 0.0000000 0.0000000 0.0000000 0.0000000 0.0000000 0.0000000 0.0000000 0.0000000 0.0000000 0.0000000 0.0000000 0.0000000 0.0000000 0.0000000 0.0000000 0.0000000 0.0000000 0.0000000 0.0000000 0.0000000 0.0000000 0.0000000 0.0000000 0.0000000 0.0000000 0.0000000 0.0000000 0.0000000 0.0000000 0.0000000 0.0000000 0.0000000 0.0000000 0.0000000 0.0000000 0.0000000 0.0000000 0.0000000 0.0000000 0.0000000 0.0000000 0.0000000 0.0000000 0.0000000 0.0000000 0.0000000 0.0000000 0.0000000 0.0007692 0.0003846 0.0000000 0.0007692 0.0007692 0.0011538 0.0015385 0.0061538 0.0088462 0.0084615 0.0080769 0.0076923 0.0076923 0.0092308 0.0192308 0.0211538 0.0211538 0.0211538 0.0203846 0.0200000 0.0200000 0.0203846 0.0196154 0.0203846 0.0200000 0.0176923 0.0161538 0.0165385 0.0165385 0.0173077 0.0192308 0.0188462 0.0138462 0.0146154 0.0138462 0.0084615 0.0084615 0.0061538 0.0057692 0.0130769 0.0169231 0.0169231 0.0119231 0.0119231 0.0119231 0.0115385 0.0111538 0.0123077 0.0138462 0.0153846 0.0169231 0.0157692 0.0157692 0.0150000 0.0103846 0.0103846 0.0138462 0.0080769 0.0084615 0.0073077 0.0073077 0.0065385 0.0069231 0.0073077 0.0046154 0.0046154 0.0050000 0.0050000 0.0050000 0.0050000 0.0053846 0.0053846 0.0053846 0.0053846 0.0050000 0.0050000 0.0050000 0.0042308 0.0038462 0.0030769 0.0019231 0.0000000 0.0000000 0.0000000 0.0000000 0.0000000 0.0000000 0.0000000 0.0000000 0.0000000 0.0000000 0.0000000 0.0000000 0.0000000 0.0000000 0.0000000 0.0000000 0.0000000 0.0000000 0.0000000 0.0000000 0.0000000 0.0000000 0.0000000 0.0000000 0.0000000 0.0000000 0.0000000 0.0000000 0.0000000 0.0000000 0.0011538 0.0023077 0.0015385 0.0007692 0.0000000 0.0000000 0.0000000 0.0000000 0.0000000 0.0000000 0.0000000 0.0000000 0.0000000 0.0000000 0.0000000 0.0000000 0.0000000 0.0000000 0.0000000 0.0000000 0.0000000 0.0000000 0.0000000 0.0000000 0.0000000 0.0000000 0.0000000 0.0000000 0.0000000 0.0000000 0.0000000 0.0000000 0.0000000 0.0000000 0.0000000 0.0000000 0.0000000 0.0000000 0.0000000 0.0000000 0.0000000 0.0000000 0.0000000 0.0000000 0.0000000 0.0000000 0.0000000 0.0000000 0.0000000 0.0000000 0.0000000 0.0000000 0.0000000 0.0000000 0.0000000 0.0000000 0.0000000 0.0000000 0.0000000 0.0000000 0.0000000 0.0000000 0.0000000 0.0000000 0.0000000 0.0000000 0.0000000 0.0000000 0.0000000 0.0000000 0.0000000 0.0000000 0.0000000 0.0000000 0.0000000 0.0000000 0.0000000 0.0000000 0.0000000 0.0000000 0.0000000 0.0000000 0.0000000 0.0000000 0.0000000 
0.0000000 0.0000000 0.0000000 0.0000000 0.0000000 0.0000000 0.0000000 0.0000000 0.0000000 0.0000000 0.0000000 0.0000000 0.0000000 0.0000000 0.0000000 0.0000000 0.0000000 0.0000000 0.0000000 0.0000000 0.0000000 0.0000000 0.0000000 0.0000000 0.0000000 0.0000000 0.0000000 0.0000000 0.0000000 0.0000000 0.0000000 0.0000000 0.0000000 0.0000000 0.0000000 0.0000000 0.0000000 0.0000000 0.0000000 0.0000000 0.0000000 0.0000000 0.0000000 0.0000000 0.0000000 0.0000000 0.0000000 0.0000000 0.0000000 0.0000000 0.0000000 0.0000000 0.0000000 0.0000000 0.0000000 0.0000000 0.0000000 0.0000000 0.0000000 0.0000000 0.0000000 0.0000000 0.0000000 0.0000000 0.0000000 0.0000000 0.0000000 0.0000000 0.0000000 0.0000000 0.0000000 0.0000000 0.0000000 0.0000000 0.0000000 0.0000000 0.0000000 0.0000000 0.0000000 0.0000000 0.0000000 0.0000000 0.0000000 0.0000000 0.0000000 0.0000000 0.0000000 0.0000000 0.0000000 0.0000000 0.0000000 0.0000000 0.0000000 0.0000000 0.0000000 0.0000000 0.0000000 0.0000000 0.0000000 0.0000000 0.0000000 0.0000000 0.0000000 0.0000000 0.0000000 0.0000000 0.0000000 0.0000000 0.0000000 0.0000000 0.0000000 0.0000000 0.0000000 0.0000000 0.0000000 0.0000000 0.0000000 0.0000000 0.0000000 0.0000000 0.0000000 0.0000000 0.0000000 0.0000000 0.0011538 0.0003846 0.0003846 0.0000000 0.0000000 0.0000000 0.0011538 0.0050000 0.0061538 0.0073077 0.0061538 0.0073077 0.0073077 0.0076923 0.0188462 0.0215385 0.0219231 0.0207692 0.0223077 0.0223077 0.0223077 0.0215385 0.0203846 0.0196154 0.0200000 0.0176923 0.0157692 0.0169231 0.0169231 0.0180769 0.0196154 0.0184615 0.0150000 0.0161538 0.0138462 0.0107692 0.0107692 0.0061538 0.0057692 0.0100000 0.0173077 0.0153846 0.0119231 0.0103846 0.0103846 0.0100000 0.0100000 0.0107692 0.0130769 0.0138462 0.0142308 0.0130769 0.0130769 0.0126923 0.0107692 0.0080769 0.0103846 0.0069231 0.0065385 0.0061538 0.0061538 0.0057692 0.0069231 0.0069231 0.0046154 0.0046154 0.0046154 0.0050000 0.0050000 0.0050000 0.0050000 0.0050000 0.0050000 0.0050000 0.0050000 0.0046154 0.0046154 0.0042308 0.0038462 0.0030769 0.0023077 0.0000000 0.0000000 0.0000000 0.0000000 0.0000000 0.0000000 0.0000000 0.0000000 0.0000000 0.0000000 0.0000000 0.0000000 0.0000000 0.0000000 0.0000000 0.0000000 0.0000000 0.0000000 0.0000000 0.0000000 0.0000000 0.0000000 0.0000000 0.0000000 0.0000000 0.0000000 0.0000000 0.0000000 0.0000000 0.0000000 0.0011538 0.0023077 0.0023077 0.0015385 0.0007692 0.0007692 0.0000000 0.0000000 0.0000000 0.0000000 0.0000000 0.0000000 0.0000000 0.0000000 0.0000000 0.0000000 0.0000000 0.0000000 0.0000000 0.0000000 0.0000000 0.0000000 0.0000000 0.0000000 0.0000000 0.0000000 0.0000000 0.0000000 0.0000000 0.0000000 0.0000000 0.0000000 0.0000000 0.0000000 0.0000000 0.0000000 0.0000000 0.0000000 0.0000000 0.0000000 0.0000000 0.0000000 0.0000000 0.0000000 0.0000000 0.0000000 0.0000000 0.0000000 0.0000000 0.0000000 0.0000000 0.0000000 0.0000000 0.0000000 0.0000000 0.0000000 0.0000000 0.0000000 0.0000000 0.0000000 0.0000000 0.0000000 0.0000000 0.0000000 0.0000000 0.0000000 0.0000000 0.0000000 0.0000000 0.0000000 0.0000000 0.0000000 0.0000000 0.0000000 0.0000000 0.0000000 0.0000000 0.0000000 0.0000000 0.0000000 0.0000000 0.0000000 0.0000000 0.0000000 0.0000000 
0.0000000 0.0000000 0.0000000 0.0000000 0.0000000 0.0000000 0.0000000 0.0000000 0.0000000 0.0000000 0.0000000 0.0000000 0.0000000 0.0000000 0.0000000 0.0000000 0.0000000 0.0000000 0.0000000 0.0000000 0.0000000 0.0000000 0.0000000 0.0000000 0.0000000 0.0000000 0.0000000 0.0000000 0.0000000 0.0000000 0.0000000 0.0000000 0.0000000 0.0000000 0.0000000 0.0000000 0.0000000 0.0000000 0.0000000 0.0000000 0.0000000 0.0000000 0.0000000 0.0000000 0.0000000 0.0000000 0.0000000 0.0000000 0.0000000 0.0000000 0.0000000 0.0000000 0.0000000 0.0000000 0.0000000 0.0000000 0.0000000 0.0000000 0.0000000 0.0000000 0.0000000 0.0000000 0.0000000 0.0000000 0.0000000 0.0000000 0.0000000 0.0000000 0.0000000 0.0000000 0.0000000 0.0000000 0.0000000 0.0000000 0.0000000 0.0000000 0.0000000 0.0000000 0.0000000 0.0000000 0.0000000 0.0000000 0.0000000 0.0000000 0.0000000 0.0000000 0.0000000 0.0000000 0.0000000 0.0000000 0.0000000 0.0000000 0.0000000 0.0000000 0.0000000 0.0000000 0.0000000 0.0000000 0.0000000 0.0000000 0.0000000 0.0000000 0.0000000 0.0000000 0.0000000 0.0000000 0.0000000 0.0000000 0.0000000 0.0000000 0.0000000 0.0000000 0.0000000 0.0000000 0.0000000 0.0000000 0.0000000 0.0000000 0.0000000 0.0000000 0.0000000 0.0000000 0.0000000 0.0007692 0.0023077 0.0019231 0.0011538 0.0011538 0.0011538 0.0011538 0.0003846 0.0003846 0.0034615 0.0046154 0.0050000 0.0053846 0.0053846 0.0053846 0.0161538 0.0192308 0.0211538 0.0219231 0.0223077 0.0207692 0.0207692 0.0203846 0.0203846 0.0207692 0.0223077 0.0200000 0.0196154 0.0188462 0.0188462 0.0192308 0.0192308 0.0176923 0.0165385 0.0184615 0.0134615 0.0115385 0.0115385 0.0096154 0.0065385 0.0084615 0.0138462 0.0134615 0.0096154 0.0088462 0.0088462 0.0080769 0.0096154 0.0115385 0.0138462 0.0126923 0.0138462 0.0123077 0.0123077 0.0107692 0.0096154 0.0096154 0.0107692 0.0103846 0.0088462 0.0057692 0.0057692 0.0046154 0.0065385 0.0057692 0.0038462 0.0038462 0.0042308 0.0042308 0.0042308 0.0042308 0.0042308 0.0042308 0.0046154 0.0042308 0.0042308 0.0042308 0.0042308 0.0042308 0.0038462 0.0030769 0.0015385 0.0000000 0.0000000 0.0000000 0.0000000 0.0000000 0.0000000 0.0000000 0.0000000 0.0000000 0.0000000 0.0000000 0.0000000 0.0000000 0.0000000 0.0000000 0.0000000 0.0000000 0.0000000 0.0000000 0.0000000 0.0000000 0.0000000 0.0000000 0.0000000 0.0000000 0.0000000 0.0000000 0.0000000 0.0000000 0.0000000 0.0015385 0.0030769 0.0030769 0.0023077 0.0023077 0.0023077 0.0015385 0.0000000 0.0000000 0.0000000 0.0000000 0.0000000 0.0000000 0.0000000 0.0000000 0.0000000 0.0000000 0.0000000 0.0000000 0.0000000 0.0000000 0.0000000 0.0000000 0.0000000 0.0000000 0.0000000 0.0000000 0.0000000 0.0000000 0.0000000 0.0000000 0.0000000 0.0000000 0.0000000 0.0000000 0.0000000 0.0000000 0.0000000 0.0000000 0.0000000 0.0000000 0.0000000 0.0000000 0.0000000 0.0000000 0.0000000 0.0000000 0.0000000 0.0000000 0.0000000 0.0000000 0.0000000 0.0000000 0.0000000 0.0000000 0.0000000 0.0000000 0.0000000 0.0000000 0.0000000 0.0000000 0.0000000 0.0000000 0.0000000 0.0000000 0.0000000 0.0000000 0.0000000 0.0000000 0.0000000 0.0000000 0.0000000 0.0000000 0.0000000 0.0000000 0.0000000 0.0000000 0.0000000 0.0000000 0.0000000 0.0000000 0.0000000 0.0000000 0.0000000 0.0000000 
0.0000000 0.0000000 0.0000000 0.0000000 0.0000000 0.0000000 0.0000000 0.0000000 0.0000000 0.0000000 0.0000000 0.0000000 0.0000000 0.0000000 0.0000000 0.0000000 0.0000000 0.0000000 0.0000000 0.0000000 0.0000000 0.0000000 0.0000000 0.0000000 0.0000000 0.0000000 0.0000000 0.0000000 0.0000000 0.0000000 0.0000000 0.0000000 0.0000000 0.0000000 0.0000000 0.0000000 0.0000000 0.0000000 0.0000000 0.0000000 0.0000000 0.0000000 0.0000000 0.0000000 0.0000000 0.0000000 0.0000000 0.0000000 0.0000000 0.0000000 0.0000000 0.0000000 0.0000000 0.0000000 0.0000000 0.0000000 0.0000000 0.0000000 0.0000000 0.0000000 0.0000000 0.0000000 0.0000000 0.0000000 0.0000000 0.0000000 0.0000000 0.0000000 0.0000000 0.0000000 0.0000000 0.0000000 0.0000000 0.0000000 0.0000000 0.0000000 0.0000000 0.0000000 0.0000000 0.0000000 0.0000000 0.0000000 0.0000000 0.0000000 0.0000000 0.0000000 0.0000000 0.0000000 0.0000000 0.0000000 0.0000000 0.0000000 0.0000000 0.0000000 0.0000000 0.0000000 0.0000000 0.0000000 0.0000000 0.0000000 0.0000000 0.0000000 0.0000000 0.0000000 0.0000000 0.0000000 0.0000000 0.0000000 0.0000000 0.0000000 0.0000000 0.0000000 0.0000000 0.0000000 0.0000000 0.0000000 0.0007692 0.0042308 0.0061538 0.0057692 0.0057692 0.0053846 0.0030769 0.0026923 0.0034615 0.0038462 0.0046154 0.0050000 0.0050000 0.0046154 0.0042308 0.0023077 0.0019231 0.0023077 0.0053846 0.0057692 0.0057692 0.0073077 0.0161538 0.0215385 0.0223077 0.0230769 0.0223077 0.0219231 0.0219231 0.0226923 0.0234615 0.0250000 0.0269231 0.0238462 0.0196154 0.0196154 0.0196154 0.0188462 0.0203846 0.0200000 0.0200000 0.0173077 0.0123077 0.0103846 0.0103846 0.0096154 0.0076923 0.0092308 0.0150000 0.0150000 0.0111538 0.0119231 0.0119231 0.0119231 0.0130769 0.0161538 0.0169231 0.0146154 0.0107692 0.0103846 0.0103846 0.0107692 0.0084615 0.0096154 0.0092308 0.0088462 0.0092308 0.0084615 0.0084615 0.0080769 0.0030769 0.0034615 0.0026923 0.0038462 0.0042308 0.0042308 0.0042308 0.0042308 0.0034615 0.0034615 0.0034615 0.0034615 0.0034615 0.0034615 0.0034615 0.0034615 0.0034615 0.0023077 0.0000000 0.0000000 0.0000000 0.0000000 0.0000000 0.0000000 0.0000000 0.0000000 0.0000000 0.0000000 0.0000000 0.0000000 0.0000000 0.0000000 0.0000000 0.0000000 0.0000000 0.0000000 0.0000000 0.0000000 0.0000000 0.0000000 0.0000000 0.0000000 0.0000000 0.0000000 0.0000000 0.0000000 0.0000000 0.0000000 0.0000000 0.0000000 0.0034615 0.0030769 0.0030769 0.0030769 0.0030769 0.0026923 0.0019231 0.0000000 0.0000000 0.0000000 0.0000000 0.0000000 0.0000000 0.0000000 0.0000000 0.0000000 0.0000000 0.0000000 0.0000000 0.0000000 0.0000000 0.0000000 0.0000000 0.0000000 0.0000000 0.0000000 0.0000000 0.0000000 0.0000000 0.0000000 0.0000000 0.0000000 0.0000000 0.0000000 0.0000000 0.0000000 0.0000000 0.0000000 0.0000000 0.0000000 0.0000000 0.0000000 0.0000000 0.0000000 0.0000000 0.0000000 0.0000000 0.0000000 0.0000000 0.0000000 0.0000000 0.0000000 0.0000000 0.0000000 0.0000000 0.0000000 0.0000000 0.0000000 0.0000000 0.0000000 0.0000000 0.0000000 0.0000000 0.0000000 0.0000000 0.0000000 0.0000000 0.0000000 0.0000000 0.0000000 0.0000000 0.0000000 0.0000000 0.0000000 0.0000000 0.0000000 0.0000000 0.0000000 0.0000000 0.0000000 0.0000000 0.0000000 0.0000000 0.0000000 
0.0000000 0.0000000 0.0000000 0.0000000 0.0000000 0.0000000 0.0000000 0.0000000 0.0000000 0.0000000 0.0000000 0.0000000 0.0000000 0.0000000 0.0000000 0.0000000 0.0000000 0.0000000 0.0000000 0.0000000 0.0000000 0.0000000 0.0000000 0.0000000 0.0000000 0.0000000 0.0000000 0.0000000 0.0000000 0.0000000 0.0000000 0.0000000 0.0000000 0.0000000 0.0000000 0.0000000 0.0000000 0.0000000 0.0000000 0.0000000 0.0000000 0.0000000 0.0000000 0.0000000 0.0000000 0.0000000 0.0000000 0.0000000 0.0000000 0.0000000 0.0000000 0.0000000 0.0000000 0.0000000 0.0000000 0.0000000 0.0000000 0.0000000 0.0000000 0.0000000 0.0000000 0.0000000 0.0000000 0.0000000 0.0000000 0.0000000 0.0000000 0.0000000 0.0000000 0.0000000 0.0000000 0.0000000 0.0000000 0.0000000 0.0000000 0.0000000 0.0000000 0.0000000 0.0000000 0.0000000 0.0000000 0.0000000 0.0000000 0.0000000 0.0000000 0.0000000 0.0000000 0.0000000 0.0000000 0.0000000 0.0000000 0.0000000 0.0000000 0.0000000 0.0000000 0.0000000 0.0000000 0.0000000 0.0000000 0.0000000 0.0000000 0.0000000 0.0000000 0.0000000 0.0000000 0.0000000 0.0000000 0.0000000 0.0000000 0.0000000 0.0000000 0.0000000 0.0000000 0.0000000 0.0000000 0.0000000 0.0015385 0.0069231 0.0084615 0.0084615 0.0084615 0.0069231 0.0061538 0.0061538 0.0053846 0.0057692 0.0073077 0.0073077 0.0073077 0.0076923 0.0073077 0.0073077 0.0061538 0.0073077 0.0096154 0.0096154 0.0096154 0.0107692 0.0196154 0.0230769 0.0246154 0.0242308 0.0242308 0.0253846 0.0253846 0.0257692 0.0261538 0.0280769 0.0265385 0.0250000 0.0196154 0.0200000 0.0200000 0.0207692 0.0226923 0.0219231 0.0176923 0.0107692 0.0088462 0.0088462 0.0088462 0.0080769 0.0088462 0.0103846 0.0153846 0.0142308 0.0142308 0.0142308 0.0142308 0.0146154 0.0153846 0.0180769 0.0146154 0.0092308 0.0092308 0.0092308 0.0092308 0.0100000 0.0088462 0.0088462 0.0073077 0.0076923 0.0084615 0.0080769 0.0080769 0.0076923 0.0061538 0.0038462 0.0042308 0.0046154 0.0046154 0.0046154 0.0046154 0.0046154 0.0030769 0.0026923 0.0030769 0.0030769 0.0030769 0.0030769 0.0030769 0.0030769 0.0030769 0.0007692 0.0000000 0.0000000 0.0000000 0.0000000 0.0000000 0.0000000 0.0000000 0.0000000 0.0000000 0.0000000 0.0000000 0.0000000 0.0000000 0.0000000 0.0000000 0.0000000 0.0000000 0.0000000 0.0000000 0.0000000 0.0000000 0.0000000 0.0000000 0.0000000 0.0000000 0.0000000 0.0000000 0.0000000 0.0000000 0.0000000 0.0000000 0.0000000 0.0030769 0.0034615 0.0030769 0.0030769 0.0030769 0.0030769 0.0026923 0.0000000 0.0000000 0.0000000 0.0000000 0.0000000 0.0000000 0.0000000 0.0000000 0.0000000 0.0000000 0.0000000 0.0000000 0.0000000 0.0000000 0.0000000 0.0000000 0.0000000 0.0000000 0.0000000 0.0000000 0.0000000 0.0000000 0.0000000 0.0000000 0.0000000 0.0000000 0.0000000 0.0000000 0.0000000 0.0000000 0.0000000 0.0000000 0.0000000 0.0000000 0.0000000 0.0000000 0.0000000 0.0000000 0.0000000 0.0000000 0.0000000 0.0000000 0.0000000 0.0000000 0.0000000 0.0000000 0.0000000 0.0000000 0.0000000 0.0000000 0.0000000 0.0000000 0.0000000 0.0000000 0.0000000 0.0000000 0.0000000 0.0000000 0.0000000 0.0000000 0.0000000 0.0000000 0.0000000 0.0000000 0.0000000 0.0000000 0.0000000 0.0000000 0.0000000 0.0000000 0.0000000 0.0000000 0.0000000 0.0000000 0.0000000 0.0000000 0.0000000 
0.0000000 0.0000000 0.0000000 0.0000000 0.0000000 0.0000000 0.0000000 0.0000000 0.0000000 0.0000000 0.0000000 0.0000000 0.0000000 0.0000000 0.0000000 0.0000000 0.0000000 0.0000000 0.0000000 0.0000000 0.0000000 0.0000000 0.0000000 0.0000000 0.0000000 0.0000000 0.0000000 0.0000000 0.0000000 0.0000000 0.0000000 0.0000000 0.0000000 0.0000000 0.0000000 0.0000000 0.0000000 0.0000000 0.0000000 0.0000000 0.0000000 0.0000000 0.0000000 0.0000000 0.0000000 0.0000000 0.0000000 0.0000000 0.0000000 0.0000000 0.0000000 0.0000000 0.0000000 0.0000000 0.0000000 0.0000000 0.0000000 0.0000000 0.0000000 0.0000000 0.0000000 0.0000000 0.0000000 0.0000000 0.0000000 0.0000000 0.0000000 0.0000000 0.0000000 0.0000000 0.0000000 0.0000000 0.0000000 0.0000000 0.0000000 0.0000000 0.0000000 0.0000000 0.0000000 0.0000000 0.0000000 0.0000000 0.0000000 0.0000000 0.0000000 0.0000000 0.0000000 0.0000000 0.0000000 0.0000000 0.0000000 0.0000000 0.0000000 0.0000000 0.0000000 0.0000000 0.0000000 0.0000000 0.0000000 0.0000000 0.0000000 0.0000000 0.0000000 0.0000000 0.0000000 0.0000000 0.0000000 0.0000000 0.0000000 0.0000000 0.0000000 0.0000000 0.0000000 0.0000000 0.0000000 0.0000000 0.0030769 0.0084615 0.0100000 0.0103846 0.0103846 0.0084615 0.0084615 0.0076923 0.0065385 0.0076923 0.0080769 0.0080769 0.0080769 0.0084615 0.0092308 0.0092308 0.0092308 0.0107692 0.0130769 0.0130769 0.0130769 0.0134615 0.0196154 0.0250000 0.0234615 0.0230769 0.0246154 0.0253846 0.0253846 0.0261538 0.0265385 0.0265385 0.0276923 0.0215385 0.0200000 0.0211538 0.0211538 0.0226923 0.0234615 0.0223077 0.0126923 0.0084615 0.0076923 0.0069231 0.0069231 0.0069231 0.0088462 0.0107692 0.0130769 0.0138462 0.0146154 0.0126923 0.0126923 0.0126923 0.0130769 0.0146154 0.0130769 0.0088462 0.0084615 0.0088462 0.0088462 0.0084615 0.0080769 0.0046154 0.0050000 0.0073077 0.0084615 0.0080769 0.0080769 0.0065385 0.0069231 0.0053846 0.0007692 0.0011538 0.0015385 0.0019231 0.0019231 0.0019231 0.0019231 0.0023077 0.0023077 0.0023077 0.0023077 0.0023077 0.0023077 0.0019231 0.0011538 0.0000000 0.0000000 0.0000000 0.0000000 0.0000000 0.0000000 0.0000000 0.0000000 0.0000000 0.0000000 0.0000000 0.0000000 0.0000000 0.0000000 0.0000000 0.0000000 0.0000000 0.0000000 0.0000000 0.0000000 0.0000000 0.0000000 0.0000000 0.0000000 0.0000000 0.0000000 0.0000000 0.0000000 0.0000000 0.0000000 0.0000000 0.0000000 0.0000000 0.0030769 0.0034615 0.0034615 0.0034615 0.0034615 0.0034615 0.0026923 0.0015385 0.0000000 0.0000000 0.0000000 0.0000000 0.0000000 0.0000000 0.0000000 0.0000000 0.0000000 0.0000000 0.0000000 0.0000000 0.0000000 0.0000000 0.0000000 0.0000000 0.0000000 0.0000000 0.0000000 0.0000000 0.0000000 0.0000000 0.0000000 0.0000000 0.0000000 0.0000000 0.0000000 0.0000000 0.0000000 0.0000000 0.0000000 0.0000000 0.0000000 0.0000000 0.0000000 0.0000000 0.0000000 0.0000000 0.0000000 0.0000000 0.0000000 0.0000000 0.0000000 0.0000000 0.0000000 0.0000000 0.0000000 0.0000000 0.0000000 0.0000000 0.0000000 0.0000000 0.0000000 0.0000000 0.0000000 0.0000000 0.0000000 0.0000000 0.0000000 0.0000000 0.0000000 0.0000000 0.0000000 0.0000000 0.0000000 0.0000000 0.0000000 0.0000000 0.0000000 0.0000000 0.0000000 0.0000000 0.0000000 0.0000000 0.0000000 0.0000000 
0.0000000 0.0000000 0.0000000 0.0000000 0.0000000 0.0000000 0.0000000 0.0000000 0.0000000 0.0000000 0.0000000 0.0000000 0.0000000 0.0000000 0.0000000 0.0000000 0.0000000 0.0000000 0.0000000 0.0000000 0.0000000 0.0000000 0.0000000 0.0000000 0.0000000 0.0000000 0.0000000 0.0000000 0.0000000 0.0000000 0.0000000 0.0000000 0.0000000 0.0000000 0.0000000 0.0000000 0.0000000 0.0000000 0.0000000 0.0000000 0.0000000 0.0000000 0.0000000 0.0000000 0.0000000 0.0000000 0.0000000 0.0000000 0.0000000 0.0000000 0.0000000 0.0000000 0.0000000 0.0000000 0.0000000 0.0000000 0.0000000 0.0000000 0.0000000 0.0000000 0.0000000 0.0000000 0.0000000 0.0000000 0.0000000 0.0000000 0.0000000 0.0000000 0.0000000 0.0000000 0.0000000 0.0000000 0.0000000 0.0000000 0.0000000 0.0000000 0.0000000 0.0000000 0.0000000 0.0000000 0.0000000 0.0000000 0.0000000 0.0000000 0.0000000 0.0000000 0.0000000 0.0000000 0.0000000 0.0000000 0.0000000 0.0000000 0.0000000 0.0000000 0.0000000 0.0000000 0.0000000 0.0000000 0.0000000 0.0000000 0.0000000 0.0000000 0.0000000 0.0000000 0.0000000 0.0000000 0.0000000 0.0000000 0.0000000 0.0000000 0.0000000 0.0000000 0.0000000 0.0000000 0.0000000 0.0000000 0.0046154 0.0092308 0.0103846 0.0111538 0.0111538 0.0088462 0.0088462 0.0092308 0.0092308 0.0088462 0.0103846 0.0107692 0.0107692 0.0107692 0.0107692 0.0111538 0.0107692 0.0123077 0.0134615 0.0142308 0.0142308 0.0138462 0.0173077 0.0265385 0.0246154 0.0238462 0.0246154 0.0253846 0.0253846 0.0257692 0.0257692 0.0269231 0.0269231 0.0219231 0.0200000 0.0219231 0.0219231 0.0223077 0.0242308 0.0203846 0.0115385 0.0073077 0.0065385 0.0065385 0.0065385 0.0069231 0.0107692 0.0111538 0.0142308 0.0146154 0.0153846 0.0157692 0.0157692 0.0146154 0.0142308 0.0130769 0.0130769 0.0096154 0.0084615 0.0076923 0.0076923 0.0076923 0.0069231 0.0042308 0.0046154 0.0061538 0.0034615 0.0030769 0.0030769 0.0038462 0.0034615 0.0015385 0.0000000 0.0000000 0.0000000 0.0003846 0.0003846 0.0007692 0.0011538 0.0015385 0.0019231 0.0019231 0.0011538 0.0011538 0.0011538 0.0003846 0.0000000 0.0000000 0.0000000 0.0000000 0.0000000 0.0000000 0.0000000 0.0000000 0.0000000 0.0000000 0.0000000 0.0000000 0.0000000 0.0000000 0.0000000 0.0000000 0.0000000 0.0000000 0.0000000 0.0000000 0.0000000 0.0000000 0.0000000 0.0000000 0.0000000 0.0000000 0.0000000 0.0000000 0.0000000 0.0000000 0.0000000 0.0000000 0.0000000 0.0000000 0.0023077 0.0038462 0.0034615 0.0030769 0.0030769 0.0030769 0.0030769 0.0019231 0.0000000 0.0000000 0.0000000 0.0000000 0.0000000 0.0000000 0.0000000 0.0000000 0.0000000 0.0000000 0.0000000 0.0000000 0.0000000 0.0000000 0.0000000 0.0000000 0.0000000 0.0000000 0.0000000 0.0000000 0.0000000 0.0000000 0.0000000 0.0000000 0.0000000 0.0000000 0.0000000 0.0000000 0.0000000 0.0000000 0.0000000 0.0000000 0.0000000 0.0000000 0.0000000 0.0000000 0.0000000 0.0000000 0.0000000 0.0000000 0.0000000 0.0000000 0.0000000 0.0000000 0.0000000 0.0000000 0.0000000 0.0000000 0.0000000 0.0000000 0.0000000 0.0000000 0.0000000 0.0000000 0.0000000 0.0000000 0.0000000 0.0000000 0.0000000 0.0000000 0.0000000 0.0000000 0.0000000 0.0000000 0.0000000 0.0000000 0.0000000 0.0000000 0.0000000 0.0000000 0.0000000 0.0000000 0.0000000 0.0000000 0.0000000 0.0000000 
0.0000000 0.0000000 0.0000000 0.0000000 0.0000000 0.0000000 0.0000000 0.0000000 0.0000000 0.0000000 0.0000000 0.0000000 0.0000000 0.0000000 0.0000000 0.0000000 0.0000000 0.0000000 0.0000000 0.0000000 0.0000000 0.0000000 0.0000000 0.0000000 0.0000000 0.0000000 0.0000000 0.0000000 0.0000000 0.0000000 0.0000000 0.0000000 0.0000000 0.0000000 0.0000000 0.0000000 0.0000000 0.0000000 0.0000000 0.0000000 0.0000000 0.0000000 0.0000000 0.0000000 0.0000000 0.0000000 0.0000000 0.0000000 0.0000000 0.0000000 0.0000000 0.0000000 0.0000000 0.0000000 0.0000000 0.0000000 0.0000000 0.0000000 0.0000000 0.0000000 0.0000000 0.0000000 0.0000000 0.0000000 0.0000000 0.0000000 0.0000000 0.0000000 0.0000000 0.0000000 0.0000000 0.0000000 0.0000000 0.0000000 0.0000000 0.0000000 0.0000000 0.0000000 0.0000000 0.0000000 0.0000000 0.0000000 0.0000000 0.0000000 0.0000000 0.0000000 0.0000000 0.0000000 0.0000000 0.0000000 0.0000000 0.0000000 0.0000000 0.0000000 0.0000000 0.0000000 0.0000000 0.0000000 0.0000000 0.0000000 0.0000000 0.0000000 0.0000000 0.0000000 0.0000000 0.0000000 0.0000000 0.0000000 0.0000000 0.0000000 0.0000000 0.0000000 0.0000000 0.0000000 0.0000000 0.0000000 0.0050000 0.0092308 0.0103846 0.0103846 0.0103846 0.0088462 0.0092308 0.0100000 0.0092308 0.0100000 0.0111538 0.0111538 0.0111538 0.0111538 0.0115385 0.0123077 0.0111538 0.0126923 0.0138462 0.0134615 0.0134615 0.0138462 0.0176923 0.0261538 0.0238462 0.0234615 0.0253846 0.0253846 0.0253846 0.0257692 0.0261538 0.0273077 0.0276923 0.0207692 0.0207692 0.0215385 0.0215385 0.0230769 0.0219231 0.0180769 0.0107692 0.0076923 0.0061538 0.0065385 0.0065385 0.0084615 0.0111538 0.0115385 0.0146154 0.0157692 0.0157692 0.0153846 0.0153846 0.0157692 0.0150000 0.0123077 0.0130769 0.0103846 0.0080769 0.0076923 0.0076923 0.0073077 0.0073077 0.0046154 0.0050000 0.0046154 0.0015385 0.0015385 0.0015385 0.0011538 0.0011538 0.0011538 0.0000000 0.0000000 0.0000000 0.0003846 0.0003846 0.0011538 0.0015385 0.0007692 0.0011538 0.0011538 0.0007692 0.0003846 0.0003846 0.0000000 0.0000000 0.0000000 0.0000000 0.0000000 0.0000000 0.0000000 0.0000000 0.0000000 0.0000000 0.0000000 0.0000000 0.0000000 0.0000000 0.0000000 0.0000000 0.0000000 0.0000000 0.0000000 0.0000000 0.0000000 0.0000000 0.0000000 0.0000000 0.0000000 0.0000000 0.0000000 0.0000000 0.0000000 0.0000000 0.0000000 0.0000000 0.0000000 0.0000000 0.0000000 0.0019231 0.0042308 0.0034615 0.0030769 0.0030769 0.0030769 0.0026923 0.0023077 0.0000000 0.0000000 0.0000000 0.0000000 0.0000000 0.0000000 0.0000000 0.0000000 0.0000000 0.0000000 0.0000000 0.0000000 0.0000000 0.0000000 0.0000000 0.0000000 0.0000000 0.0000000 0.0000000 0.0000000 0.0000000 0.0000000 0.0000000 0.0000000 0.0000000 0.0000000 0.0000000 0.0000000 0.0000000 0.0000000 0.0000000 0.0000000 0.0000000 0.0000000 0.0000000 0.0000000 0.0000000 0.0000000 0.0000000 0.0000000 0.0000000 0.0000000 0.0000000 0.0000000 0.0000000 0.0000000 0.0000000 0.0000000 0.0000000 0.0000000 0.0000000 0.0000000 0.0000000 0.0000000 0.0000000 0.0000000 0.0000000 0.0000000 0.0000000 0.0000000 0.0000000 0.0000000 0.0000000 0.0000000 0.0000000 0.0000000 0.0000000 0.0000000 0.0000000 0.0000000 0.0000000 0.0000000 0.0000000 0.0000000 0.0000000 0.0000000 
0.0000000 0.0000000 0.0000000 0.0000000 0.0000000 0.0000000 0.0000000 0.0000000 0.0000000 0.0000000 0.0000000 0.0000000 0.0000000 0.0000000 0.0000000 0.0000000 0.0000000 0.0000000 0.0000000 0.0000000 0.0000000 0.0000000 0.0000000 0.0000000 0.0000000 0.0000000 0.0000000 0.0000000 0.0000000 0.0000000 0.0000000 0.0000000 0.0000000 0.0000000 0.0000000 0.0000000 0.0000000 0.0000000 0.0000000 0.0000000 0.0000000 0.0000000 0.0000000 0.0000000 0.0000000 0.0000000 0.0000000 0.0000000 0.0000000 0.0000000 0.0000000 0.0000000 0.0000000 0.0000000 0.0000000 0.0000000 0.0000000 0.0000000 0.0000000 0.0000000 0.0000000 0.0000000 0.0000000 0.0000000 0.0000000 0.0000000 0.0000000 0.0000000 0.0000000 0.0000000 0.0000000 0.0000000 0.0000000 0.0000000 0.0000000 0.0000000 0.0000000 0.0000000 0.0000000 0.0000000 0.0000000 0.0000000 0.0000000 0.0000000 0.0000000 0.0000000 0.0000000 0.0000000 0.0000000 0.0000000 0.0000000 0.0000000 0.0000000 0.0000000 0.0000000 0.0000000 0.0000000 0.0000000 0.0000000 0.0000000 0.0000000 0.0000000 0.0000000 0.0000000 0.0000000 0.0000000 0.0000000 0.0000000 0.0000000 0.0000000 0.0000000 0.0000000 0.0000000 0.0000000 0.0000000 0.0000000 0.0050000 0.0092308 0.0103846 0.0103846 0.0103846 0.0088462 0.0092308 0.0100000 0.0092308 0.0100000 0.0111538 0.0111538 0.0111538 0.0111538 0.0115385 0.0123077 0.0111538 0.0126923 0.0138462 0.0134615 0.0134615 0.0138462 0.0176923 0.0261538 0.0238462 0.0234615 0.0253846 0.0253846 0.0253846 0.0257692 0.0261538 0.0273077 0.0276923 0.0207692 0.0207692 0.0215385 0.0215385 0.0230769 0.0219231 0.0180769 0.0107692 0.0076923 0.0061538 0.0065385 0.0065385 0.0084615 0.0111538 0.0115385 0.0146154 0.0157692 0.0157692 0.0153846 0.0153846 0.0157692 0.0150000 0.0123077 0.0130769 0.0103846 0.0080769 0.0076923 0.0076923 0.0073077 0.0073077 0.0046154 0.0050000 0.0046154 0.0015385 0.0015385 0.0015385 0.0011538 0.0011538 0.0011538 0.0000000 0.0000000 0.0000000 0.0003846 0.0003846 0.0011538 0.0015385 0.0007692 0.0011538 0.0011538 0.0007692 0.0003846 0.0003846 0.0000000 0.0000000 0.0000000 0.0000000 0.0000000 0.0000000 0.0000000 0.0000000 0.0000000 0.0000000 0.0000000 0.0000000 0.0000000 0.0000000 0.0000000 0.0000000 0.0000000 0.0000000 0.0000000 0.0000000 0.0000000 0.0000000 0.0000000 0.0000000 0.0000000 0.0000000 0.0000000 0.0000000 0.0000000 0.0000000 0.0000000 0.0000000 0.0000000 0.0000000 0.0000000 0.0019231 0.0042308 0.0034615 0.0030769 0.0030769 0.0030769 0.0026923 0.0023077 0.0000000 0.0000000 0.0000000 0.0000000 0.0000000 0.0000000 0.0000000 0.0000000 0.0000000 0.0000000 0.0000000 0.0000000 0.0000000 0.0000000 0.0000000 0.0000000 0.0000000 0.0000000 0.0000000 0.0000000 0.0000000 0.0000000 0.0000000 0.0000000 0.0000000 0.0000000 0.0000000 0.0000000 0.0000000 0.0000000 0.0000000 0.0000000 0.0000000 0.0000000 0.0000000 0.0000000 0.0000000 0.0000000 0.0000000 0.0000000 0.0000000 0.0000000 0.0000000 0.0000000 0.0000000 0.0000000 0.0000000 0.0000000 0.0000000 0.0000000 0.0000000 0.0000000 0.0000000 0.0000000 0.0000000 0.0000000 0.0000000 0.0000000 0.0000000 0.0000000 0.0000000 0.0000000 0.0000000 0.0000000 0.0000000 0.0000000 0.0000000 0.0000000 0.0000000 0.0000000 0.0000000 0.0000000 0.0000000 0.0000000 0.0000000 0.0000000 
0.0000000 0.0000000 0.0000000 0.0000000 0.0000000 0.0000000 0.0000000 0.0000000 0.0000000 0.0000000 0.0000000 0.0000000 0.0000000 0.0000000 0.0000000 0.0000000 0.0000000 0.0000000 0.0000000 0.0000000 0.0000000 0.0000000 0.0000000 0.0000000 0.0000000 0.0000000 0.0000000 0.0000000 0.0000000 0.0000000 0.0000000 0.0000000 0.0000000 0.0000000 0.0000000 0.0000000 0.0000000 0.0000000 0.0000000 0.0000000 0.0000000 0.0000000 0.0000000 0.0000000 0.0000000 0.0000000 0.0000000 0.0000000 0.0000000 0.0000000 0.0000000 0.0000000 0.0000000 0.0000000 0.0000000 0.0000000 0.0000000 0.0000000 0.0000000 0.0000000 0.0000000 0.0000000 0.0000000 0.0000000 0.0000000 0.0000000 0.0000000 0.0000000 0.0000000 0.0000000 0.0000000 0.0000000 0.0000000 0.0000000 0.0000000 0.0000000 0.0000000 0.0000000 0.0000000 0.0000000 0.0000000 0.0000000 0.0000000 0.0000000 0.0000000 0.0000000 0.0000000 0.0000000 0.0000000 0.0000000 0.0000000 0.0000000 0.0000000 0.0000000 0.0000000 0.0000000 0.0000000 0.0000000 0.0000000 0.0000000 0.0000000 0.0000000 0.0000000 0.0000000 0.0000000 0.0000000 0.0000000 0.0000000 0.0000000 0.0000000 0.0000000 0.0000000 0.0000000 0.0000000 0.0000000 0.0000000 0.0046154 0.0088462 0.0100000 0.0092308 0.0092308 0.0084615 0.0096154 0.0100000 0.0100000 0.0111538 0.0115385 0.0115385 0.0115385 0.0115385 0.0123077 0.0123077 0.0123077 0.0126923 0.0134615 0.0138462 0.0138462 0.0142308 0.0184615 0.0265385 0.0238462 0.0234615 0.0250000 0.0253846 0.0253846 0.0265385 0.0273077 0.0276923 0.0276923 0.0207692 0.0215385 0.0226923 0.0226923 0.0226923 0.0211538 0.0173077 0.0100000 0.0069231 0.0057692 0.0057692 0.0057692 0.0073077 0.0107692 0.0134615 0.0142308 0.0157692 0.0161538 0.0165385 0.0165385 0.0157692 0.0153846 0.0146154 0.0126923 0.0088462 0.0076923 0.0080769 0.0080769 0.0076923 0.0069231 0.0038462 0.0050000 0.0034615 0.0019231 0.0015385 0.0015385 0.0015385 0.0015385 0.0011538 0.0000000 0.0007692 0.0015385 0.0015385 0.0015385 0.0015385 0.0011538 0.0000000 0.0007692 0.0003846 0.0000000 0.0000000 0.0000000 0.0000000 0.0000000 0.0000000 0.0000000 0.0000000 0.0000000 0.0000000 0.0000000 0.0000000 0.0000000 0.0000000 0.0000000 0.0000000 0.0000000 0.0000000 0.0000000 0.0000000 0.0000000 0.0000000 0.0000000 0.0000000 0.0000000 0.0000000 0.0000000 0.0000000 0.0000000 0.0000000 0.0000000 0.0000000 0.0000000 0.0000000 0.0000000 0.0000000 0.0000000 0.0000000 0.0011538 0.0038462 0.0042308 0.0038462 0.0038462 0.0030769 0.0026923 0.0019231 0.0000000 0.0000000 0.0000000 0.0000000 0.0000000 0.0000000 0.0000000 0.0000000 0.0000000 0.0000000 0.0000000 0.0000000 0.0000000 0.0000000 0.0000000 0.0000000 0.0000000 0.0000000 0.0000000 0.0000000 0.0000000 0.0000000 0.0000000 0.0000000 0.0000000 0.0000000 0.0000000 0.0000000 0.0000000 0.0000000 0.0000000 0.0000000 0.0000000 0.0000000 0.0000000 0.0000000 0.0000000 0.0000000 0.0000000 0.0000000 0.0000000 0.0000000 0.0000000 0.0000000 0.0000000 0.0000000 0.0000000 0.0000000 0.0000000 0.0000000 0.0000000 0.0000000 0.0000000 0.0000000 0.0000000 0.0000000 0.0000000 0.0000000 0.0000000 0.0000000 0.0000000 0.0000000 0.0000000 0.0000000 0.0000000 0.0000000 0.0000000 0.0000000 0.0000000 0.0000000 0.0000000 0.0000000 0.0000000 0.0000000 0.0000000 0.0000000 
0.0000000 0.0000000 0.0000000 0.0000000 0.0000000 0.0000000 0.0000000 0.0000000 0.0000000 0.0000000 0.0000000 0.0000000 0.0000000 0.0000000 0.0000000 0.0000000 0.0000000 0.0000000 0.0000000 0.0000000 0.0000000 0.0000000 0.0000000 0.0000000 0.0000000 0.0000000 0.0000000 0.0000000 0.0000000 0.0000000 0.0000000 0.0000000 0.0000000 0.0000000 0.0000000 0.0000000 0.0000000 0.0000000 0.0000000 0.0000000 0.0000000 0.0000000 0.0000000 0.0000000 0.0000000 0.0000000 0.0000000 0.0000000 0.0000000 0.0000000 0.0000000 0.0000000 0.0000000 0.0000000 0.0000000 0.0000000 0.0000000 0.0000000 0.0000000 0.0000000 0.0000000 0.0000000 0.0000000 0.0000000 0.0000000 0.0000000 0.0000000 0.0000000 0.0000000 0.0000000 0.0000000 0.0000000 0.0000000 0.0000000 0.0000000 0.0000000 0.0000000 0.0000000 0.0000000 0.0000000 0.0000000 0.0000000 0.0000000 0.0000000 0.0000000 0.0000000 0.0000000 0.0000000 0.0000000 0.0000000 0.0000000 0.0000000 0.0000000 0.0000000 0.0000000 0.0000000 0.0000000 0.0000000 0.0000000 0.0000000 0.0000000 0.0000000 0.0000000 0.0000000 0.0000000 0.0000000 0.0000000 0.0000000 0.0000000 0.0000000 0.0000000 0.0000000 0.0000000 0.0000000 0.0000000 0.0000000 0.0034615 0.0073077 0.0092308 0.0080769 0.0080769 0.0073077 0.0080769 0.0103846 0.0111538 0.0123077 0.0119231 0.0126923 0.0126923 0.0126923 0.0130769 0.0138462 0.0111538 0.0123077 0.0146154 0.0150000 0.0150000 0.0150000 0.0165385 0.0234615 0.0242308 0.0242308 0.0269231 0.0269231 0.0269231 0.0265385 0.0273077 0.0280769 0.0269231 0.0211538 0.0226923 0.0223077 0.0223077 0.0211538 0.0192308 0.0138462 0.0084615 0.0069231 0.0046154 0.0061538 0.0061538 0.0080769 0.0092308 0.0119231 0.0126923 0.0142308 0.0146154 0.0150000 0.0150000 0.0150000 0.0146154 0.0146154 0.0150000 0.0111538 0.0076923 0.0073077 0.0073077 0.0073077 0.0061538 0.0038462 0.0038462 0.0030769 0.0023077 0.0019231 0.0019231 0.0015385 0.0015385 0.0015385 0.0019231 0.0019231 0.0023077 0.0023077 0.0023077 0.0023077 0.0019231 0.0000000 0.0000000 0.0000000 0.0000000 0.0000000 0.0000000 0.0000000 0.0000000 0.0000000 0.0000000 0.0000000 0.0000000 0.0000000 0.0000000 0.0000000 0.0000000 0.0000000 0.0000000 0.0000000 0.0000000 0.0000000 0.0000000 0.0000000 0.0000000 0.0000000 0.0000000 0.0000000 0.0000000 0.0000000 0.0000000 0.0000000 0.0000000 0.0000000 0.0000000 0.0000000 0.0000000 0.0000000 0.0000000 0.0000000 0.0000000 0.0000000 0.0000000 0.0034615 0.0038462 0.0034615 0.0034615 0.0034615 0.0023077 0.0019231 0.0000000 0.0000000 0.0000000 0.0000000 0.0000000 0.0000000 0.0000000 0.0000000 0.0000000 0.0000000 0.0000000 0.0000000 0.0000000 0.0000000 0.0000000 0.0000000 0.0000000 0.0000000 0.0000000 0.0000000 0.0000000 0.0000000 0.0000000 0.0000000 0.0000000 0.0000000 0.0000000 0.0000000 0.0000000 0.0000000 0.0000000 0.0000000 0.0000000 0.0000000 0.0000000 0.0000000 0.0000000 0.0000000 0.0000000 0.0000000 0.0000000 0.0000000 0.0000000 0.0000000 0.0000000 0.0000000 0.0000000 0.0000000 0.0000000 0.0000000 0.0000000 0.0000000 0.0000000 0.0000000 0.0000000 0.0000000 0.0000000 0.0000000 0.0000000 0.0000000 0.0000000 0.0000000 0.0000000 0.0000000 0.0000000 0.0000000 0.0000000 0.0000000 0.0000000 0.0000000 0.0000000 0.0000000 0.0000000 0.0000000 0.0000000 0.0000000 
0.0000000 0.0000000 0.0000000 0.0000000 0.0000000 0.0000000 0.0000000 0.0000000 0.0000000 0.0000000 0.0000000 0.0000000 0.0000000 0.0000000 0.0000000 0.0000000 0.0000000 0.0000000 0.0000000 0.0000000 0.0000000 0.0000000 0.0000000 0.0000000 0.0000000 0.0000000 0.0000000 0.0000000 0.0000000 0.0000000 0.0000000 0.0000000 0.0000000 0.0000000 0.0000000 0.0000000 0.0000000 0.0000000 0.0000000 0.0000000 0.0000000 0.0000000 0.0000000 0.0000000 0.0000000 0.0000000 0.0000000 0.0000000 0.0000000 0.0000000 0.0000000 0.0000000 0.0000000 0.0000000 0.0000000 0.0000000 0.0000000 0.0000000 0.0000000 0.0000000 0.0000000 0.0000000 0.0000000 0.0000000 0.0000000 0.0000000 0.0000000 0.0000000 0.0000000 0.0000000 0.0000000 0.0000000 0.0000000 0.0000000 0.0000000 0.0000000 0.0000000 0.0000000 0.0000000 0.0000000 0.0000000 0.0000000 0.0000000 0.0000000 0.0000000 0.0000000 0.0000000 0.0000000 0.0000000 0.0000000 0.0000000 0.0000000 0.0000000 0.0000000 0.0000000 0.0000000 0.0000000 0.0000000 0.0000000 0.0000000 0.0000000 0.0000000 0.0000000 0.0000000 0.0000000 0.0000000 0.0000000 0.0000000 0.0000000 0.0000000 0.0000000 0.0000000 0.0000000 0.0000000 0.0000000 0.0000000 0.0023077 0.0061538 0.0080769 0.0053846 0.0053846 0.0053846 0.0065385 0.0080769 0.0107692 0.0123077 0.0138462 0.0138462 0.0138462 0.0146154 0.0157692 0.0157692 0.0115385 0.0123077 0.0134615 0.0138462 0.0138462 0.0126923 0.0134615 0.0188462 0.0238462 0.0238462 0.0265385 0.0261538 0.0261538 0.0265385 0.0261538 0.0269231 0.0265385 0.0223077 0.0207692 0.0219231 0.0219231 0.0203846 0.0153846 0.0100000 0.0096154 0.0100000 0.0076923 0.0065385 0.0065385 0.0073077 0.0092308 0.0126923 0.0103846 0.0111538 0.0115385 0.0111538 0.0111538 0.0115385 0.0134615 0.0150000 0.0153846 0.0142308 0.0100000 0.0084615 0.0084615 0.0076923 0.0053846 0.0034615 0.0042308 0.0042308 0.0042308 0.0034615 0.0034615 0.0038462 0.0030769 0.0030769 0.0030769 0.0023077 0.0023077 0.0023077 0.0023077 0.0019231 0.0023077 0.0000000 0.0000000 0.0000000 0.0000000 0.0000000 0.0000000 0.0000000 0.0000000 0.0000000 0.0000000 0.0000000 0.0000000 0.0000000 0.0000000 0.0000000 0.0000000 0.0000000 0.0000000 0.0000000 0.0000000 0.0000000 0.0000000 0.0000000 0.0000000 0.0000000 0.0000000 0.0000000 0.0000000 0.0000000 0.0000000 0.0000000 0.0000000 0.0000000 0.0000000 0.0000000 0.0000000 0.0000000 0.0000000 0.0000000 0.0000000 0.0000000 0.0000000 0.0023077 0.0030769 0.0030769 0.0030769 0.0030769 0.0019231 0.0011538 0.0000000 0.0000000 0.0000000 0.0000000 0.0000000 0.0000000 0.0000000 0.0000000 0.0000000 0.0000000 0.0000000 0.0000000 0.0000000 0.0000000 0.0000000 0.0000000 0.0000000 0.0000000 0.0000000 0.0000000 0.0000000 0.0000000 0.0000000 0.0000000 0.0000000 0.0000000 0.0000000 0.0000000 0.0000000 0.0000000 0.0000000 0.0000000 0.0000000 0.0000000 0.0000000 0.0000000 0.0000000 0.0000000 0.0000000 0.0000000 0.0000000 0.0000000 0.0000000 0.0000000 0.0000000 0.0000000 0.0000000 0.0000000 0.0000000 0.0000000 0.0000000 0.0000000 0.0000000 0.0000000 0.0000000 0.0000000 0.0000000 0.0000000 0.0000000 0.0000000 0.0000000 0.0000000 0.0000000 0.0000000 0.0000000 0.0000000 0.0000000 0.0000000 0.0000000 0.0000000 0.0000000 0.0000000 0.0000000 0.0000000 0.0000000 0.0000000 
0.0000000 0.0000000 0.0000000 0.0000000 0.0000000 0.0000000 0.0000000 0.0000000 0.0000000 0.0000000 0.0000000 0.0000000 0.0000000 0.0000000 0.0000000 0.0000000 0.0000000 0.0000000 0.0000000 0.0000000 0.0000000 0.0000000 0.0000000 0.0000000 0.0000000 0.0000000 0.0000000 0.0000000 0.0000000 0.0000000 0.0000000 0.0000000 0.0000000 0.0000000 0.0000000 0.0000000 0.0000000 0.0000000 0.0000000 0.0000000 0.0000000 0.0000000 0.0000000 0.0000000 0.0000000 0.0000000 0.0000000 0.0000000 0.0000000 0.0000000 0.0000000 0.0000000 0.0000000 0.0000000 0.0000000 0.0000000 0.0000000 0.0000000 0.0000000 0.0000000 0.0000000 0.0000000 0.0000000 0.0000000 0.0000000 0.0000000 0.0000000 0.0000000 0.0000000 0.0000000 0.0000000 0.0000000 0.0000000 0.0000000 0.0000000 0.0000000 0.0000000 0.0000000 0.0000000 0.0000000 0.0000000 0.0000000 0.0000000 0.0000000 0.0000000 0.0000000 0.0000000 0.0000000 0.0000000 0.0000000 0.0000000 0.0000000 0.0000000 0.0000000 0.0000000 0.0000000 0.0000000 0.0000000 0.0000000 0.0000000 0.0000000 0.0000000 0.0000000 0.0000000 0.0000000 0.0000000 0.0000000 0.0000000 0.0000000 0.0000000 0.0000000 0.0000000 0.0000000 0.0000000 0.0000000 0.0000000 0.0000000 0.0030769 0.0042308 0.0046154 0.0046154 0.0046154 0.0057692 0.0069231 0.0100000 0.0123077 0.0130769 0.0134615 0.0134615 0.0142308 0.0153846 0.0150000 0.0119231 0.0130769 0.0138462 0.0130769 0.0130769 0.0123077 0.0142308 0.0169231 0.0192308 0.0207692 0.0238462 0.0246154 0.0246154 0.0253846 0.0250000 0.0257692 0.0269231 0.0246154 0.0192308 0.0173077 0.0173077 0.0153846 0.0123077 0.0115385 0.0107692 0.0107692 0.0080769 0.0107692 0.0107692 0.0142308 0.0188462 0.0211538 0.0192308 0.0150000 0.0107692 0.0123077 0.0123077 0.0126923 0.0130769 0.0134615 0.0130769 0.0130769 0.0115385 0.0115385 0.0115385 0.0096154 0.0069231 0.0030769 0.0030769 0.0042308 0.0038462 0.0038462 0.0038462 0.0042308 0.0050000 0.0069231 0.0057692 0.0053846 0.0046154 0.0042308 0.0042308 0.0042308 0.0038462 0.0019231 0.0011538 0.0000000 0.0000000 0.0000000 0.0000000 0.0000000 0.0000000 0.0000000 0.0000000 0.0000000 0.0000000 0.0000000 0.0000000 0.0000000 0.0000000 0.0000000 0.0000000 0.0000000 0.0000000 0.0000000 0.0000000 0.0000000 0.0000000 0.0000000 0.0000000 0.0000000 0.0000000 0.0000000 0.0000000 0.0000000 0.0000000 0.0000000 0.0000000 0.0000000 0.0000000 0.0000000 0.0000000 0.0000000 0.0000000 0.0000000 0.0000000 0.0015385 0.0023077 0.0023077 0.0023077 0.0023077 0.0011538 0.0000000 0.0000000 0.0000000 0.0000000 0.0000000 0.0000000 0.0000000 0.0000000 0.0000000 0.0000000 0.0000000 0.0000000 0.0000000 0.0000000 0.0000000 0.0000000 0.0000000 0.0000000 0.0000000 0.0000000 0.0000000 0.0000000 0.0000000 0.0000000 0.0000000 0.0000000 0.0000000 0.0000000 0.0000000 0.0000000 0.0000000 0.0000000 0.0000000 0.0000000 0.0000000 0.0000000 0.0000000 0.0000000 0.0000000 0.0000000 0.0000000 0.0000000 0.0000000 0.0000000 0.0000000 0.0000000 0.0000000 0.0000000 0.0000000 0.0000000 0.0000000 0.0000000 0.0000000 0.0000000 0.0000000 0.0000000 0.0000000 0.0000000 0.0000000 0.0000000 0.0000000 0.0000000 0.0000000 0.0000000 0.0000000 0.0000000 0.0000000 0.0000000 0.0000000 0.0000000 0.0000000 0.0000000 0.0000000 0.0000000 0.0000000 0.0000000 0.0000000 
0.0000000 0.0000000 0.0000000 0.0000000 0.0000000 0.0000000 0.0000000 0.0000000 0.0000000 0.0000000 0.0000000 0.0000000 0.0000000 0.0000000 0.0000000 0.0000000 0.0000000 0.0000000 0.0000000 0.0000000 0.0000000 0.0000000 0.0000000 0.0000000 0.0000000 0.0000000 0.0000000 0.0000000 0.0000000 0.0000000 0.0000000 0.0000000 0.0000000 0.0000000 0.0000000 0.0000000 0.0000000 0.0000000 0.0000000 0.0000000 0.0000000 0.0000000 0.0000000 0.0000000 0.0000000 0.0000000 0.0000000 0.0000000 0.0000000 0.0000000 0.0000000 0.0000000 0.0000000 0.0000000 0.0000000 0.0000000 0.0000000 0.0000000 0.0000000 0.0000000 0.0000000 0.0000000 0.0000000 0.0000000 0.0000000 0.0000000 0.0000000 0.0000000 0.0000000 0.0000000 0.0000000 0.0000000 0.0000000 0.0000000 0.0000000 0.0000000 0.0000000 0.0000000 0.0000000 0.0000000 0.0000000 0.0000000 0.0000000 0.0000000 0.0000000 0.0000000 0.0000000 0.0000000 0.0000000 0.0000000 0.0000000 0.0000000 0.0000000 0.0000000 0.0000000 0.0000000 0.0000000 0.0000000 0.0000000 0.0000000 0.0000000 0.0000000 0.0000000 0.0000000 0.0000000 0.0000000 0.0000000 0.0000000 0.0000000 0.0000000 0.0000000 0.0000000 0.0000000 0.0000000 0.0000000 0.0000000 0.0000000 0.0000000 0.0026923 0.0038462 0.0038462 0.0050000 0.0057692 0.0065385 0.0088462 0.0100000 0.0119231 0.0123077 0.0123077 0.0123077 0.0138462 0.0150000 0.0115385 0.0119231 0.0115385 0.0111538 0.0111538 0.0111538 0.0119231 0.0130769 0.0153846 0.0169231 0.0196154 0.0223077 0.0223077 0.0234615 0.0250000 0.0257692 0.0280769 0.0246154 0.0153846 0.0142308 0.0142308 0.0134615 0.0119231 0.0134615 0.0123077 0.0100000 0.0103846 0.0130769 0.0130769 0.0176923 0.0211538 0.0219231 0.0226923 0.0196154 0.0176923 0.0169231 0.0169231 0.0150000 0.0142308 0.0150000 0.0111538 0.0103846 0.0107692 0.0092308 0.0092308 0.0084615 0.0053846 0.0046154 0.0050000 0.0057692 0.0057692 0.0061538 0.0061538 0.0053846 0.0057692 0.0057692 0.0050000 0.0050000 0.0050000 0.0053846 0.0053846 0.0046154 0.0042308 0.0026923 0.0026923 0.0023077 0.0015385 0.0011538 0.0011538 0.0007692 0.0000000 0.0000000 0.0000000 0.0003846 0.0019231 0.0015385 0.0015385 0.0007692 0.0000000 0.0003846 0.0003846 0.0000000 0.0000000 0.0000000 0.0000000 0.0000000 0.0000000 0.0003846 0.0007692 0.0003846 0.0000000 0.0000000 0.0000000 0.0000000 0.0000000 0.0000000 0.0000000 0.0000000 0.0000000 0.0000000 0.0000000 0.0000000 0.0000000 0.0000000 0.0000000 0.0000000 0.0015385 0.0015385 0.0015385 0.0007692 0.0000000 0.0000000 0.0000000 0.0000000 0.0000000 0.0000000 0.0000000 0.0000000 0.0000000 0.0000000 0.0000000 0.0000000 0.0000000 0.0000000 0.0000000 0.0000000 0.0000000 0.0000000 0.0000000 0.0000000 0.0000000 0.0000000 0.0000000 0.0000000 0.0000000 0.0000000 0.0000000 0.0000000 0.0000000 0.0000000 0.0000000 0.0000000 0.0000000 0.0000000 0.0000000 0.0000000 0.0000000 0.0000000 0.0000000 0.0000000 0.0000000 0.0000000 0.0000000 0.0000000 0.0000000 0.0000000 0.0000000 0.0000000 0.0000000 0.0000000 0.0000000 0.0000000 0.0000000 0.0000000 0.0000000 0.0000000 0.0000000 0.0000000 0.0000000 0.0000000 0.0000000 0.0000000 0.0000000 0.0000000 0.0000000 0.0000000 0.0000000 0.0000000 0.0000000 0.0000000 0.0000000 0.0000000 0.0000000 0.0000000 0.0000000 0.0000000 0.0000000 0.0000000 
0.0000000 0.0000000 0.0000000 0.0000000 0.0000000 0.0000000 0.0000000 0.0000000 0.0000000 0.0000000 0.0000000 0.0000000 0.0000000 0.0000000 0.0000000 0.0000000 0.0000000 0.0000000 0.0000000 0.0000000 0.0000000 0.0000000 0.0000000 0.0000000 0.0000000 0.0000000 0.0000000 0.0000000 0.0000000 0.0000000 0.0000000 0.0000000 0.0000000 0.0000000 0.0000000 0.0000000 0.0000000 0.0000000 0.0000000 0.0000000 0.0000000 0.0000000 0.0000000 0.0000000 0.0000000 0.0000000 0.0000000 0.0000000 0.0000000 0.0000000 0.0000000 0.0000000 0.0000000 0.0000000 0.0000000 0.0000000 0.0000000 0.0000000 0.0000000 0.0000000 0.0000000 0.0000000 0.0000000 0.0000000 0.0000000 0.0000000 0.0000000 0.0000000 0.0000000 0.0000000 0.0000000 0.0000000 0.0000000 0.0000000 0.0000000 0.0000000 0.0000000 0.0000000 0.0000000 0.0000000 0.0000000 0.0000000 0.0000000 0.0000000 0.0000000 0.0000000 0.0000000 0.0000000 0.0000000 0.0000000 0.0000000 0.0000000 0.0000000 0.0000000 0.0000000 0.0000000 0.0000000 0.0000000 0.0000000 0.0000000 0.0000000 0.0000000 0.0000000 0.0000000 0.0000000 0.0000000 0.0000000 0.0000000 0.0000000 0.0000000 0.0000000 0.0000000 0.0000000 0.0000000 0.0000000 0.0000000 0.0000000 0.0000000 0.0000000 0.0023077 0.0023077 0.0034615 0.0057692 0.0061538 0.0069231 0.0065385 0.0096154 0.0107692 0.0107692 0.0119231 0.0134615 0.0111538 0.0092308 0.0107692 0.0103846 0.0100000 0.0100000 0.0103846 0.0107692 0.0126923 0.0142308 0.0153846 0.0176923 0.0180769 0.0180769 0.0203846 0.0226923 0.0265385 0.0269231 0.0215385 0.0188462 0.0165385 0.0165385 0.0157692 0.0161538 0.0126923 0.0134615 0.0096154 0.0130769 0.0134615 0.0134615 0.0138462 0.0173077 0.0176923 0.0196154 0.0169231 0.0169231 0.0161538 0.0161538 0.0165385 0.0153846 0.0153846 0.0119231 0.0103846 0.0100000 0.0096154 0.0096154 0.0092308 0.0050000 0.0046154 0.0057692 0.0069231 0.0065385 0.0065385 0.0065385 0.0065385 0.0065385 0.0065385 0.0065385 0.0057692 0.0053846 0.0057692 0.0057692 0.0053846 0.0053846 0.0034615 0.0034615 0.0026923 0.0023077 0.0023077 0.0023077 0.0023077 0.0011538 0.0000000 0.0000000 0.0003846 0.0026923 0.0026923 0.0026923 0.0011538 0.0003846 0.0007692 0.0007692 0.0007692 0.0000000 0.0000000 0.0000000 0.0000000 0.0007692 0.0011538 0.0015385 0.0015385 0.0011538 0.0007692 0.0007692 0.0007692 0.0003846 0.0000000 0.0000000 0.0000000 0.0000000 0.0000000 0.0000000 0.0000000 0.0000000 0.0000000 0.0000000 0.0000000 0.0007692 0.0007692 0.0007692 0.0007692 0.0000000 0.0000000 0.0000000 0.0000000 0.0000000 0.0000000 0.0000000 0.0000000 0.0000000 0.0000000 0.0000000 0.0000000 0.0000000 0.0000000 0.0000000 0.0000000 0.0000000 0.0000000 0.0000000 0.0000000 0.0000000 0.0000000 0.0000000 0.0000000 0.0000000 0.0000000 0.0000000 0.0000000 0.0000000 0.0000000 0.0000000 0.0000000 0.0000000 0.0000000 0.0000000 0.0000000 0.0000000 0.0000000 0.0000000 0.0000000 0.0000000 0.0000000 0.0000000 0.0000000 0.0000000 0.0000000 0.0000000 0.0000000 0.0000000 0.0000000 0.0000000 0.0000000 0.0000000 0.0000000 0.0000000 0.0000000 0.0000000 0.0000000 0.0000000 0.0000000 0.0000000 0.0000000 0.0000000 0.0000000 0.0000000 0.0000000 0.0000000 0.0000000 0.0000000 0.0000000 0.0000000 0.0000000 0.0000000 0.0000000 0.0000000 0.0000000 0.0000000 0.0000000 
0.0000000 0.0000000 0.0000000 0.0000000 0.0000000 0.0000000 0.0000000 0.0000000 0.0000000 0.0000000 0.0000000 0.0000000 0.0000000 0.0000000 0.0000000 0.0000000 0.0000000 0.0000000 0.0000000 0.0000000 0.0000000 0.0000000 0.0000000 0.0000000 0.0000000 0.0000000 0.0000000 0.0000000 0.0000000 0.0000000 0.0000000 0.0000000 0.0000000 0.0000000 0.0000000 0.0000000 0.0000000 0.0000000 0.0000000 0.0000000 0.0000000 0.0000000 0.0000000 0.0000000 0.0000000 0.0000000 0.0000000 0.0000000 0.0000000 0.0000000 0.0000000 0.0000000 0.0000000 0.0000000 0.0000000 0.0000000 0.0000000 0.0000000 0.0000000 0.0000000 0.0000000 0.0000000 0.0000000 0.0000000 0.0000000 0.0000000 0.0000000 0.0000000 0.0000000 0.0000000 0.0000000 0.0000000 0.0000000 0.0000000 0.0000000 0.0000000 0.0000000 0.0000000 0.0000000 0.0000000 0.0000000 0.0000000 0.0000000 0.0000000 0.0000000 0.0000000 0.0000000 0.0000000 0.0000000 0.0000000 0.0000000 0.0000000 0.0000000 0.0000000 0.0003846 0.0000000 0.0000000 0.0000000 0.0000000 0.0000000 0.0000000 0.0000000 0.0000000 0.0000000 0.0000000 0.0000000 0.0000000 0.0000000 0.0000000 0.0000000 0.0000000 0.0000000 0.0000000 0.0000000 0.0000000 0.0000000 0.0000000 0.0000000 0.0000000 0.0015385 0.0015385 0.0034615 0.0053846 0.0061538 0.0057692 0.0061538 0.0080769 0.0084615 0.0084615 0.0100000 0.0119231 0.0107692 0.0092308 0.0103846 0.0103846 0.0107692 0.0107692 0.0103846 0.0111538 0.0130769 0.0146154 0.0146154 0.0169231 0.0184615 0.0184615 0.0192308 0.0230769 0.0269231 0.0269231 0.0196154 0.0180769 0.0161538 0.0161538 0.0134615 0.0126923 0.0130769 0.0126923 0.0111538 0.0126923 0.0134615 0.0134615 0.0142308 0.0173077 0.0176923 0.0192308 0.0165385 0.0180769 0.0157692 0.0157692 0.0161538 0.0157692 0.0150000 0.0119231 0.0096154 0.0100000 0.0096154 0.0096154 0.0080769 0.0050000 0.0057692 0.0065385 0.0073077 0.0069231 0.0069231 0.0069231 0.0069231 0.0065385 0.0065385 0.0065385 0.0065385 0.0065385 0.0061538 0.0061538 0.0061538 0.0061538 0.0042308 0.0038462 0.0034615 0.0030769 0.0026923 0.0026923 0.0023077 0.0015385 0.0000000 0.0000000 0.0000000 0.0023077 0.0023077 0.0023077 0.0007692 0.0003846 0.0007692 0.0007692 0.0007692 0.0000000 0.0000000 0.0000000 0.0000000 0.0011538 0.0015385 0.0019231 0.0015385 0.0015385 0.0015385 0.0015385 0.0011538 0.0003846 0.0000000 0.0000000 0.0000000 0.0000000 0.0000000 0.0000000 0.0000000 0.0000000 0.0000000 0.0000000 0.0000000 0.0000000 0.0003846 0.0003846 0.0003846 0.0000000 0.0000000 0.0000000 0.0000000 0.0000000 0.0000000 0.0000000 0.0000000 0.0000000 0.0000000 0.0000000 0.0000000 0.0000000 0.0000000 0.0000000 0.0000000 0.0000000 0.0000000 0.0000000 0.0000000 0.0000000 0.0000000 0.0000000 0.0000000 0.0000000 0.0000000 0.0000000 0.0000000 0.0000000 0.0000000 0.0000000 0.0000000 0.0000000 0.0000000 0.0000000 0.0000000 0.0000000 0.0000000 0.0000000 0.0000000 0.0000000 0.0000000 0.0000000 0.0000000 0.0000000 0.0000000 0.0000000 0.0000000 0.0000000 0.0000000 0.0000000 0.0000000 0.0000000 0.0000000 0.0000000 0.0000000 0.0000000 0.0000000 0.0000000 0.0000000 0.0000000 0.0000000 0.0000000 0.0000000 0.0000000 0.0000000 0.0000000 0.0000000 0.0000000 0.0000000 0.0000000 0.0000000 0.0000000 0.0000000 0.0000000 0.0000000 0.0000000 0.0000000 
0.0000000 0.0000000 0.0000000 0.0000000 0.0000000 0.0000000 0.0000000 0.0000000 0.0000000 0.0000000 0.0000000 0.0000000 0.0000000 0.0000000 0.0000000 0.0000000 0.0000000 0.0000000 0.0000000 0.0000000 0.0000000 0.0000000 0.0000000 0.0000000 0.0000000 0.0000000 0.0000000 0.0000000 0.0000000 0.0000000 0.0000000 0.0000000 0.0000000 0.0000000 0.0000000 0.0000000 0.0000000 0.0000000 0.0000000 0.0000000 0.0000000 0.0000000 0.0000000 0.0000000 0.0000000 0.0000000 0.0000000 0.0000000 0.0000000 0.0000000 0.0000000 0.0000000 0.0000000 0.0000000 0.0000000 0.0000000 0.0000000 0.0000000 0.0000000 0.0000000 0.0000000 0.0000000 0.0000000 0.0000000 0.0000000 0.0000000 0.0000000 0.0000000 0.0000000 0.0000000 0.0000000 0.0000000 0.0000000 0.0000000 0.0000000 0.0000000 0.0000000 0.0000000 0.0000000 0.0000000 0.0000000 0.0000000 0.0000000 0.0000000 0.0000000 0.0000000 0.0000000 0.0000000 0.0000000 0.0000000 0.0000000 0.0000000 0.0000000 0.0000000 0.0003846 0.0000000 0.0000000 0.0000000 0.0000000 0.0000000 0.0000000 0.0000000 0.0000000 0.0000000 0.0000000 0.0000000 0.0000000 0.0000000 0.0000000 0.0000000 0.0000000 0.0000000 0.0000000 0.0000000 0.0000000 0.0000000 0.0000000 0.0000000 0.0000000 0.0015385 0.0015385 0.0034615 0.0053846 0.0061538 0.0057692 0.0061538 0.0080769 0.0084615 0.0084615 0.0100000 0.0119231 0.0107692 0.0092308 0.0103846 0.0103846 0.0107692 0.0107692 0.0103846 0.0111538 0.0130769 0.0146154 0.0146154 0.0169231 0.0184615 0.0184615 0.0192308 0.0230769 0.0269231 0.0269231 0.0196154 0.0180769 0.0161538 0.0161538 0.0134615 0.0126923 0.0130769 0.0126923 0.0111538 0.0126923 0.0134615 0.0134615 0.0142308 0.0173077 0.0176923 0.0192308 0.0165385 0.0180769 0.0157692 0.0157692 0.0161538 0.0157692 0.0150000 0.0119231 0.0096154 0.0100000 0.0096154 0.0096154 0.0080769 0.0050000 0.0057692 0.0065385 0.0073077 0.0069231 0.0069231 0.0069231 0.0069231 0.0065385 0.0065385 0.0065385 0.0065385 0.0065385 0.0061538 0.0061538 0.0061538 0.0061538 0.0042308 0.0038462 0.0034615 0.0030769 0.0026923 0.0026923 0.0023077 0.0015385 0.0000000 0.0000000 0.0000000 0.0023077 0.0023077 0.0023077 0.0007692 0.0003846 0.0007692 0.0007692 0.0007692 0.0000000 0.0000000 0.0000000 0.0000000 0.0011538 0.0015385 0.0019231 0.0015385 0.0015385 0.0015385 0.0015385 0.0011538 0.0003846 0.0000000 0.0000000 0.0000000 0.0000000 0.0000000 0.0000000 0.0000000 0.0000000 0.0000000 0.0000000 0.0000000 0.0000000 0.0003846 0.0003846 0.0003846 0.0000000 0.0000000 0.0000000 0.0000000 0.0000000 0.0000000 0.0000000 0.0000000 0.0000000 0.0000000 0.0000000 0.0000000 0.0000000 0.0000000 0.0000000 0.0000000 0.0000000 0.0000000 0.0000000 0.0000000 0.0000000 0.0000000 0.0000000 0.0000000 0.0000000 0.0000000 0.0000000 0.0000000 0.0000000 0.0000000 0.0000000 0.0000000 0.0000000 0.0000000 0.0000000 0.0000000 0.0000000 0.0000000 0.0000000 0.0000000 0.0000000 0.0000000 0.0000000 0.0000000 0.0000000 0.0000000 0.0000000 0.0000000 0.0000000 0.0000000 0.0000000 0.0000000 0.0000000 0.0000000 0.0000000 0.0000000 0.0000000 0.0000000 0.0000000 0.0000000 0.0000000 0.0000000 0.0000000 0.0000000 0.0000000 0.0000000 0.0000000 0.0000000 0.0000000 0.0000000 0.0000000 0.0000000 0.0000000 0.0000000 0.0000000 0.0000000 0.0000000 0.0000000 
0.0000000 0.0000000 0.0000000 0.0000000 0.0000000 0.0000000 0.0000000 0.0000000 0.0000000 0.0000000 0.0000000 0.0000000 0.0000000 0.0000000 0.0000000 0.0000000 0.0000000 0.0000000 0.0000000 0.0000000 0.0000000 0.0000000 0.0000000 0.0000000 0.0000000 0.0000000 0.0000000 0.0000000 0.0000000 0.0000000 0.0000000 0.0000000 0.0000000 0.0000000 0.0000000 0.0000000 0.0000000 0.0000000 0.0000000 0.0000000 0.0000000 0.0000000 0.0000000 0.0000000 0.0000000 0.0000000 0.0000000 0.0000000 0.0000000 0.0000000 0.0000000 0.0000000 0.0000000 0.0000000 0.0000000 0.0000000 0.0000000 0.0000000 0.0000000 0.0000000 0.0000000 0.0000000 0.0000000 0.0000000 0.0000000 0.0000000 0.0000000 0.0000000 0.0000000 0.0000000 0.0000000 0.0000000 0.0000000 0.0000000 0.0000000 0.0000000 0.0000000 0.0000000 0.0000000 0.0000000 0.0000000 0.0000000 0.0000000 0.0000000 0.0000000 0.0000000 0.0000000 0.0000000 0.0000000 0.0000000 0.0000000 0.0000000 0.0000000 0.0000000 0.0011538 0.0011538 0.0011538 0.0007692 0.0000000 0.0000000 0.0000000 0.0000000 0.0000000 0.0000000 0.0000000 0.0000000 0.0000000 0.0000000 0.0000000 0.0000000 0.0000000 0.0000000 0.0000000 0.0000000 0.0000000 0.0000000 0.0000000 0.0000000 0.0000000 0.0007692 0.0007692 0.0030769 0.0042308 0.0053846 0.0050000 0.0065385 0.0076923 0.0069231 0.0069231 0.0096154 0.0107692 0.0096154 0.0092308 0.0100000 0.0107692 0.0100000 0.0100000 0.0100000 0.0115385 0.0126923 0.0138462 0.0150000 0.0173077 0.0192308 0.0192308 0.0203846 0.0230769 0.0280769 0.0238462 0.0200000 0.0176923 0.0165385 0.0165385 0.0165385 0.0146154 0.0130769 0.0126923 0.0130769 0.0134615 0.0130769 0.0130769 0.0138462 0.0169231 0.0188462 0.0188462 0.0169231 0.0165385 0.0153846 0.0153846 0.0169231 0.0173077 0.0153846 0.0119231 0.0096154 0.0096154 0.0088462 0.0088462 0.0080769 0.0057692 0.0061538 0.0073077 0.0076923 0.0073077 0.0069231 0.0069231 0.0065385 0.0065385 0.0065385 0.0076923 0.0073077 0.0069231 0.0069231 0.0069231 0.0065385 0.0065385 0.0046154 0.0042308 0.0038462 0.0034615 0.0030769 0.0030769 0.0026923 0.0019231 0.0000000 0.0000000 0.0000000 0.0015385 0.0019231 0.0019231 0.0007692 0.0003846 0.0007692 0.0007692 0.0007692 0.0003846 0.0000000 0.0000000 0.0003846 0.0015385 0.0019231 0.0019231 0.0015385 0.0015385 0.0015385 0.0015385 0.0011538 0.0003846 0.0000000 0.0000000 0.0000000 0.0000000 0.0000000 0.0000000 0.0000000 0.0000000 0.0000000 0.0000000 0.0000000 0.0000000 0.0000000 0.0000000 0.0003846 0.0000000 0.0000000 0.0000000 0.0000000 0.0000000 0.0000000 0.0000000 0.0000000 0.0000000 0.0000000 0.0000000 0.0000000 0.0000000 0.0000000 0.0000000 0.0000000 0.0000000 0.0000000 0.0000000 0.0000000 0.0000000 0.0000000 0.0000000 0.0000000 0.0000000 0.0000000 0.0000000 0.0000000 0.0000000 0.0000000 0.0000000 0.0000000 0.0000000 0.0000000 0.0000000 0.0000000 0.0000000 0.0000000 0.0000000 0.0000000 0.0000000 0.0000000 0.0000000 0.0000000 0.0000000 0.0000000 0.0000000 0.0000000 0.0000000 0.0000000 0.0000000 0.0000000 0.0000000 0.0000000 0.0000000 0.0000000 0.0000000 0.0000000 0.0000000 0.0000000 0.0000000 0.0000000 0.0000000 0.0000000 0.0000000 0.0000000 0.0000000 0.0000000 0.0000000 0.0000000 0.0000000 0.0000000 0.0000000 0.0000000 0.0000000 0.0000000 0.0000000 0.0000000 
0.0000000 0.0000000 0.0000000 0.0000000 0.0000000 0.0000000 0.0000000 0.0000000 0.0000000 0.0000000 0.0000000 0.0000000 0.0000000 0.0000000 0.0000000 0.0000000 0.0000000 0.0000000 0.0000000 0.0000000 0.0000000 0.0000000 0.0000000 0.0000000 0.0000000 0.0000000 0.0000000 0.0000000 0.0000000 0.0000000 0.0000000 0.0000000 0.0000000 0.0000000 0.0000000 0.0000000 0.0000000 0.0000000 0.0000000 0.0000000 0.0000000 0.0000000 0.0000000 0.0000000 0.0000000 0.0000000 0.0000000 0.0000000 0.0000000 0.0000000 0.0000000 0.0000000 0.0000000 0.0000000 0.0000000 0.0000000 0.0000000 0.0000000 0.0000000 0.0000000 0.0000000 0.0000000 0.0000000 0.0000000 0.0000000 0.0000000 0.0000000 0.0000000 0.0000000 0.0000000 0.0000000 0.0000000 0.0000000 0.0000000 0.0000000 0.0000000 0.0000000 0.0000000 0.0000000 0.0000000 0.0000000 0.0000000 0.0000000 0.0000000 0.0000000 0.0000000 0.0000000 0.0000000 0.0000000 0.0000000 0.0000000 0.0000000 0.0000000 0.0007692 0.0019231 0.0023077 0.0023077 0.0019231 0.0015385 0.0000000 0.0000000 0.0000000 0.0000000 0.0000000 0.0000000 0.0000000 0.0000000 0.0000000 0.0000000 0.0000000 0.0000000 0.0000000 0.0000000 0.0000000 0.0000000 0.0000000 0.0000000 0.0000000 0.0000000 0.0000000 0.0000000 0.0019231 0.0034615 0.0038462 0.0030769 0.0034615 0.0065385 0.0065385 0.0065385 0.0069231 0.0096154 0.0096154 0.0096154 0.0096154 0.0096154 0.0096154 0.0096154 0.0092308 0.0119231 0.0146154 0.0150000 0.0165385 0.0169231 0.0180769 0.0180769 0.0200000 0.0223077 0.0234615 0.0203846 0.0184615 0.0196154 0.0188462 0.0188462 0.0176923 0.0153846 0.0107692 0.0119231 0.0150000 0.0134615 0.0146154 0.0146154 0.0173077 0.0200000 0.0192308 0.0165385 0.0107692 0.0119231 0.0130769 0.0130769 0.0142308 0.0180769 0.0157692 0.0123077 0.0096154 0.0103846 0.0100000 0.0100000 0.0084615 0.0065385 0.0073077 0.0073077 0.0088462 0.0073077 0.0073077 0.0073077 0.0065385 0.0073077 0.0084615 0.0096154 0.0088462 0.0076923 0.0076923 0.0076923 0.0076923 0.0069231 0.0053846 0.0053846 0.0046154 0.0046154 0.0042308 0.0042308 0.0038462 0.0026923 0.0011538 0.0000000 0.0000000 0.0000000 0.0000000 0.0000000 0.0003846 0.0000000 0.0007692 0.0011538 0.0023077 0.0026923 0.0026923 0.0026923 0.0023077 0.0019231 0.0030769 0.0019231 0.0019231 0.0011538 0.0007692 0.0007692 0.0000000 0.0000000 0.0000000 0.0000000 0.0000000 0.0000000 0.0000000 0.0000000 0.0000000 0.0000000 0.0000000 0.0000000 0.0000000 0.0000000 0.0000000 0.0000000 0.0000000 0.0000000 0.0000000 0.0000000 0.0000000 0.0000000 0.0000000 0.0000000 0.0000000 0.0000000 0.0000000 0.0000000 0.0000000 0.0000000 0.0000000 0.0000000 0.0000000 0.0000000 0.0000000 0.0000000 0.0000000 0.0000000 0.0000000 0.0000000 0.0000000 0.0000000 0.0000000 0.0000000 0.0000000 0.0000000 0.0000000 0.0000000 0.0000000 0.0000000 0.0000000 0.0000000 0.0000000 0.0000000 0.0000000 0.0000000 0.0000000 0.0000000 0.0000000 0.0000000 0.0000000 0.0000000 0.0000000 0.0000000 0.0000000 0.0000000 0.0000000 0.0000000 0.0000000 0.0000000 0.0000000 0.0000000 0.0000000 0.0000000 0.0000000 0.0000000 0.0000000 0.0000000 0.0000000 0.0000000 0.0000000 0.0000000 0.0000000 0.0000000 0.0000000 0.0000000 0.0000000 0.0000000 0.0000000 0.0000000 0.0000000 0.0000000 0.0000000 0.0000000 0.0000000 
0.0000000 0.0000000 0.0000000 0.0000000 0.0000000 0.0000000 0.0000000 0.0000000 0.0000000 0.0000000 0.0000000 0.0000000 0.0000000 0.0000000 0.0000000 0.0000000 0.0000000 0.0000000 0.0000000 0.0000000 0.0000000 0.0000000 0.0000000 0.0000000 0.0000000 0.0000000 0.0000000 0.0000000 0.0000000 0.0000000 0.0000000 0.0000000 0.0000000 0.0000000 0.0000000 0.0000000 0.0000000 0.0000000 0.0000000 0.0000000 0.0000000 0.0000000 0.0000000 0.0000000 0.0000000 0.0000000 0.0000000 0.0000000 0.0000000 0.0000000 0.0000000 0.0000000 0.0000000 0.0000000 0.0000000 0.0000000 0.0000000 0.0000000 0.0000000 0.0000000 0.0000000 0.0000000 0.0000000 0.0000000 0.0000000 0.0000000 0.0000000 0.0000000 0.0000000 0.0000000 0.0000000 0.0000000 0.0000000 0.0000000 0.0000000 0.0000000 0.0000000 0.0000000 0.0000000 0.0000000 0.0000000 0.0000000 0.0000000 0.0000000 0.0000000 0.0000000 0.0000000 0.0000000 0.0000000 0.0000000 0.0000000 0.0000000 0.0000000 0.0007692 0.0023077 0.0030769 0.0030769 0.0030769 0.0030769 0.0023077 0.0000000 0.0000000 0.0000000 0.0000000 0.0000000 0.0000000 0.0000000 0.0000000 0.0000000 0.0000000 0.0000000 0.0000000 0.0000000 0.0000000 0.0000000 0.0000000 0.0000000 0.0000000 0.0000000 0.0000000 0.0000000 0.0000000 0.0000000 0.0030769 0.0046154 0.0038462 0.0042308 0.0042308 0.0042308 0.0050000 0.0050000 0.0073077 0.0103846 0.0115385 0.0119231 0.0111538 0.0111538 0.0119231 0.0123077 0.0146154 0.0165385 0.0165385 0.0180769 0.0184615 0.0184615 0.0169231 0.0169231 0.0165385 0.0184615 0.0207692 0.0176923 0.0173077 0.0173077 0.0169231 0.0153846 0.0119231 0.0173077 0.0161538 0.0161538 0.0176923 0.0176923 0.0200000 0.0226923 0.0226923 0.0073077 0.0084615 0.0088462 0.0111538 0.0111538 0.0130769 0.0157692 0.0165385 0.0134615 0.0119231 0.0100000 0.0096154 0.0096154 0.0073077 0.0069231 0.0080769 0.0096154 0.0096154 0.0088462 0.0084615 0.0084615 0.0076923 0.0076923 0.0103846 0.0107692 0.0103846 0.0096154 0.0088462 0.0088462 0.0076923 0.0069231 0.0065385 0.0080769 0.0073077 0.0065385 0.0065385 0.0065385 0.0061538 0.0046154 0.0038462 0.0015385 0.0000000 0.0000000 0.0003846 0.0003846 0.0007692 0.0011538 0.0015385 0.0026923 0.0030769 0.0046154 0.0046154 0.0046154 0.0050000 0.0034615 0.0042308 0.0038462 0.0023077 0.0007692 0.0000000 0.0000000 0.0000000 0.0000000 0.0000000 0.0000000 0.0000000 0.0000000 0.0000000 0.0000000 0.0000000 0.0000000 0.0000000 0.0000000 0.0000000 0.0000000 0.0000000 0.0000000 0.0000000 0.0000000 0.0000000 0.0000000 0.0000000 0.0000000 0.0000000 0.0000000 0.0000000 0.0000000 0.0000000 0.0000000 0.0000000 0.0000000 0.0000000 0.0000000 0.0000000 0.0000000 0.0000000 0.0000000 0.0000000 0.0000000 0.0000000 0.0000000 0.0000000 0.0000000 0.0000000 0.0000000 0.0000000 0.0000000 0.0000000 0.0000000 0.0000000 0.0000000 0.0000000 0.0000000 0.0000000 0.0000000 0.0000000 0.0000000 0.0000000 0.0000000 0.0000000 0.0000000 0.0000000 0.0000000 0.0000000 0.0000000 0.0000000 0.0000000 0.0000000 0.0000000 0.0000000 0.0000000 0.0000000 0.0000000 0.0000000 0.0000000 0.0000000 0.0000000 0.0000000 0.0000000 0.0000000 0.0000000 0.0000000 0.0000000 0.0000000 0.0000000 0.0000000 0.0000000 0.0000000 0.0000000 0.0000000 0.0000000 0.0000000 0.0000000 0.0000000 0.0000000 0.0000000 
0.0000000 0.0000000 0.0000000 0.0000000 0.0000000 0.0000000 0.0000000 0.0000000 0.0000000 0.0000000 0.0000000 0.0000000 0.0000000 0.0000000 0.0000000 0.0000000 0.0000000 0.0000000 0.0000000 0.0000000 0.0000000 0.0000000 0.0000000 0.0000000 0.0000000 0.0000000 0.0000000 0.0000000 0.0000000 0.0000000 0.0000000 0.0000000 0.0000000 0.0000000 0.0000000 0.0000000 0.0000000 0.0000000 0.0000000 0.0000000 0.0000000 0.0000000 0.0000000 0.0000000 0.0000000 0.0000000 0.0000000 0.0000000 0.0000000 0.0000000 0.0000000 0.0000000 0.0000000 0.0000000 0.0000000 0.0000000 0.0000000 0.0000000 0.0000000 0.0000000 0.0000000 0.0000000 0.0000000 0.0000000 0.0000000 0.0000000 0.0000000 0.0000000 0.0000000 0.0000000 0.0000000 0.0000000 0.0000000 0.0000000 0.0000000 0.0000000 0.0000000 0.0000000 0.0000000 0.0000000 0.0000000 0.0000000 0.0000000 0.0000000 0.0000000 0.0000000 0.0000000 0.0000000 0.0000000 0.0000000 0.0000000 0.0000000 0.0000000 0.0000000 0.0019231 0.0026923 0.0026923 0.0030769 0.0034615 0.0034615 0.0023077 0.0000000 0.0000000 0.0000000 0.0000000 0.0000000 0.0000000 0.0000000 0.0000000 0.0000000 0.0000000 0.0000000 0.0000000 0.0000000 0.0000000 0.0000000 0.0000000 0.0007692 0.0015385 0.0015385 0.0015385 0.0019231 0.0019231 0.0050000 0.0046154 0.0046154 0.0034615 0.0034615 0.0034615 0.0026923 0.0023077 0.0042308 0.0080769 0.0123077 0.0134615 0.0157692 0.0157692 0.0165385 0.0173077 0.0142308 0.0176923 0.0173077 0.0126923 0.0107692 0.0107692 0.0096154 0.0107692 0.0115385 0.0176923 0.0169231 0.0161538 0.0165385 0.0165385 0.0173077 0.0138462 0.0161538 0.0196154 0.0169231 0.0188462 0.0192308 0.0192308 0.0219231 0.0238462 0.0203846 0.0084615 0.0100000 0.0100000 0.0130769 0.0130769 0.0150000 0.0176923 0.0130769 0.0157692 0.0161538 0.0153846 0.0126923 0.0126923 0.0107692 0.0115385 0.0096154 0.0096154 0.0080769 0.0076923 0.0057692 0.0057692 0.0053846 0.0042308 0.0042308 0.0046154 0.0046154 0.0042308 0.0038462 0.0038462 0.0042308 0.0050000 0.0065385 0.0103846 0.0100000 0.0080769 0.0069231 0.0069231 0.0065385 0.0061538 0.0061538 0.0038462 0.0030769 0.0023077 0.0023077 0.0023077 0.0026923 0.0023077 0.0015385 0.0030769 0.0046154 0.0069231 0.0080769 0.0080769 0.0080769 0.0065385 0.0080769 0.0042308 0.0034615 0.0019231 0.0007692 0.0007692 0.0000000 0.0000000 0.0000000 0.0000000 0.0000000 0.0000000 0.0000000 0.0000000 0.0000000 0.0000000 0.0000000 0.0000000 0.0000000 0.0000000 0.0000000 0.0000000 0.0000000 0.0000000 0.0000000 0.0000000 0.0000000 0.0000000 0.0000000 0.0000000 0.0000000 0.0007692 0.0000000 0.0000000 0.0000000 0.0000000 0.0000000 0.0000000 0.0000000 0.0000000 0.0000000 0.0000000 0.0000000 0.0000000 0.0000000 0.0000000 0.0000000 0.0000000 0.0000000 0.0000000 0.0000000 0.0000000 0.0000000 0.0000000 0.0000000 0.0000000 0.0000000 0.0000000 0.0000000 0.0000000 0.0000000 0.0000000 0.0000000 0.0000000 0.0000000 0.0000000 0.0000000 0.0000000 0.0000000 0.0000000 0.0000000 0.0000000 0.0000000 0.0000000 0.0000000 0.0000000 0.0000000 0.0000000 0.0000000 0.0000000 0.0000000 0.0000000 0.0000000 0.0000000 0.0000000 0.0000000 0.0000000 0.0000000 0.0000000 0.0000000 0.0000000 0.0000000 0.0000000 0.0000000 0.0000000 0.0000000 0.0000000 0.0000000 0.0000000 0.0000000 0.0000000 
0.0000000 0.0000000 0.0000000 0.0000000 0.0000000 0.0000000 0.0000000 0.0000000 0.0000000 0.0000000 0.0000000 0.0000000 0.0000000 0.0000000 0.0000000 0.0000000 0.0000000 0.0000000 0.0000000 0.0000000 0.0000000 0.0000000 0.0000000 0.0000000 0.0000000 0.0000000 0.0000000 0.0000000 0.0000000 0.0000000 0.0000000 0.0000000 0.0000000 0.0000000 0.0000000 0.0000000 0.0000000 0.0000000 0.0000000 0.0000000 0.0000000 0.0000000 0.0000000 0.0000000 0.0000000 0.0000000 0.0000000 0.0000000 0.0000000 0.0000000 0.0000000 0.0000000 0.0000000 0.0000000 0.0000000 0.0000000 0.0000000 0.0000000 0.0000000 0.0000000 0.0000000 0.0000000 0.0000000 0.0000000 0.0000000 0.0000000 0.0000000 0.0000000 0.0000000 0.0000000 0.0000000 0.0000000 0.0000000 0.0000000 0.0000000 0.0000000 0.0000000 0.0000000 0.0000000 0.0000000 0.0000000 0.0000000 0.0000000 0.0000000 0.0000000 0.0000000 0.0000000 0.0000000 0.0000000 0.0000000 0.0000000 0.0000000 0.0000000 0.0000000 0.0007692 0.0019231 0.0019231 0.0026923 0.0034615 0.0038462 0.0034615 0.0034615 0.0034615 0.0023077 0.0023077 0.0019231 0.0003846 0.0000000 0.0000000 0.0000000 0.0000000 0.0000000 0.0000000 0.0000000 0.0000000 0.0000000 0.0000000 0.0026923 0.0026923 0.0023077 0.0023077 0.0023077 0.0023077 0.0026923 0.0019231 0.0026923 0.0026923 0.0034615 0.0034615 0.0034615 0.0034615 0.0019231 0.0042308 0.0092308 0.0130769 0.0146154 0.0146154 0.0157692 0.0173077 0.0184615 0.0173077 0.0153846 0.0126923 0.0100000 0.0100000 0.0100000 0.0076923 0.0076923 0.0123077 0.0123077 0.0130769 0.0138462 0.0138462 0.0134615 0.0138462 0.0207692 0.0223077 0.0203846 0.0219231 0.0223077 0.0223077 0.0242308 0.0246154 0.0188462 0.0138462 0.0138462 0.0138462 0.0138462 0.0138462 0.0157692 0.0157692 0.0173077 0.0184615 0.0176923 0.0180769 0.0173077 0.0173077 0.0150000 0.0130769 0.0096154 0.0073077 0.0046154 0.0050000 0.0053846 0.0053846 0.0053846 0.0038462 0.0034615 0.0034615 0.0026923 0.0019231 0.0030769 0.0030769 0.0026923 0.0034615 0.0076923 0.0076923 0.0084615 0.0073077 0.0073077 0.0073077 0.0061538 0.0057692 0.0053846 0.0042308 0.0038462 0.0034615 0.0026923 0.0026923 0.0026923 0.0023077 0.0023077 0.0050000 0.0069231 0.0092308 0.0107692 0.0107692 0.0103846 0.0073077 0.0126923 0.0050000 0.0038462 0.0019231 0.0007692 0.0007692 0.0000000 0.0000000 0.0000000 0.0000000 0.0000000 0.0000000 0.0000000 0.0000000 0.0000000 0.0000000 0.0000000 0.0000000 0.0000000 0.0000000 0.0000000 0.0000000 0.0000000 0.0000000 0.0000000 0.0000000 0.0000000 0.0000000 0.0000000 0.0000000 0.0000000 0.0011538 0.0011538 0.0000000 0.0000000 0.0000000 0.0000000 0.0000000 0.0000000 0.0000000 0.0000000 0.0000000 0.0000000 0.0000000 0.0000000 0.0000000 0.0000000 0.0000000 0.0000000 0.0000000 0.0000000 0.0000000 0.0000000 0.0000000 0.0000000 0.0000000 0.0000000 0.0000000 0.0000000 0.0000000 0.0000000 0.0000000 0.0000000 0.0000000 0.0000000 0.0000000 0.0000000 0.0000000 0.0000000 0.0000000 0.0000000 0.0000000 0.0000000 0.0000000 0.0000000 0.0000000 0.0000000 0.0000000 0.0000000 0.0000000 0.0000000 0.0000000 0.0000000 0.0000000 0.0000000 0.0000000 0.0000000 0.0000000 0.0000000 0.0000000 0.0000000 0.0000000 0.0000000 0.0000000 0.0000000 0.0000000 0.0000000 0.0000000 0.0000000 0.0000000 0.0000000 
0.0000000 0.0000000 0.0000000 0.0000000 0.0000000 0.0000000 0.0000000 0.0000000 0.0000000 0.0000000 0.0000000 0.0000000 0.0000000 0.0000000 0.0000000 0.0000000 0.0000000 0.0000000 0.0000000 0.0000000 0.0000000 0.0000000 0.0000000 0.0000000 0.0000000 0.0000000 0.0000000 0.0000000 0.0000000 0.0000000 0.0000000 0.0000000 0.0000000 0.0000000 0.0000000 0.0000000 0.0000000 0.0000000 0.0000000 0.0000000 0.0000000 0.0000000 0.0000000 0.0000000 0.0000000 0.0000000 0.0000000 0.0000000 0.0000000 0.0000000 0.0000000 0.0000000 0.0000000 0.0000000 0.0000000 0.0000000 0.0000000 0.0000000 0.0000000 0.0000000 0.0000000 0.0000000 0.0000000 0.0000000 0.0000000 0.0000000 0.0000000 0.0000000 0.0000000 0.0000000 0.0000000 0.0000000 0.0000000 0.0000000 0.0000000 0.0000000 0.0000000 0.0000000 0.0000000 0.0000000 0.0000000 0.0000000 0.0000000 0.0000000 0.0000000 0.0000000 0.0000000 0.0000000 0.0000000 0.0000000 0.0000000 0.0000000 0.0007692 0.0003846 0.0000000 0.0003846 0.0003846 0.0019231 0.0030769 0.0038462 0.0038462 0.0042308 0.0046154 0.0057692 0.0057692 0.0050000 0.0030769 0.0015385 0.0000000 0.0000000 0.0000000 0.0000000 0.0000000 0.0000000 0.0000000 0.0007692 0.0019231 0.0015385 0.0019231 0.0023077 0.0023077 0.0023077 0.0026923 0.0023077 0.0023077 0.0023077 0.0019231 0.0026923 0.0026923 0.0030769 0.0038462 0.0030769 0.0030769 0.0046154 0.0100000 0.0119231 0.0119231 0.0134615 0.0157692 0.0196154 0.0192308 0.0161538 0.0153846 0.0138462 0.0138462 0.0146154 0.0076923 0.0080769 0.0123077 0.0138462 0.0146154 0.0150000 0.0150000 0.0150000 0.0184615 0.0223077 0.0242308 0.0226923 0.0230769 0.0223077 0.0223077 0.0242308 0.0203846 0.0200000 0.0200000 0.0173077 0.0161538 0.0169231 0.0169231 0.0161538 0.0176923 0.0188462 0.0192308 0.0173077 0.0192308 0.0176923 0.0176923 0.0169231 0.0130769 0.0103846 0.0046154 0.0046154 0.0038462 0.0042308 0.0042308 0.0042308 0.0034615 0.0050000 0.0050000 0.0034615 0.0038462 0.0046154 0.0046154 0.0046154 0.0061538 0.0076923 0.0080769 0.0076923 0.0069231 0.0069231 0.0069231 0.0053846 0.0050000 0.0042308 0.0053846 0.0061538 0.0046154 0.0034615 0.0034615 0.0026923 0.0030769 0.0046154 0.0061538 0.0096154 0.0111538 0.0107692 0.0107692 0.0107692 0.0123077 0.0119231 0.0046154 0.0038462 0.0015385 0.0007692 0.0007692 0.0007692 0.0000000 0.0000000 0.0000000 0.0000000 0.0000000 0.0000000 0.0000000 0.0000000 0.0000000 0.0000000 0.0000000 0.0000000 0.0000000 0.0000000 0.0000000 0.0000000 0.0000000 0.0000000 0.0000000 0.0000000 0.0000000 0.0000000 0.0000000 0.0000000 0.0000000 0.0019231 0.0000000 0.0000000 0.0000000 0.0000000 0.0000000 0.0000000 0.0000000 0.0000000 0.0000000 0.0000000 0.0000000 0.0000000 0.0000000 0.0000000 0.0000000 0.0000000 0.0000000 0.0000000 0.0000000 0.0000000 0.0000000 0.0000000 0.0000000 0.0000000 0.0000000 0.0000000 0.0000000 0.0000000 0.0000000 0.0000000 0.0000000 0.0000000 0.0000000 0.0000000 0.0000000 0.0000000 0.0000000 0.0000000 0.0000000 0.0000000 0.0000000 0.0000000 0.0000000 0.0000000 0.0000000 0.0000000 0.0000000 0.0000000 0.0000000 0.0000000 0.0000000 0.0000000 0.0000000 0.0000000 0.0000000 0.0000000 0.0000000 0.0000000 0.0000000 0.0000000 0.0000000 0.0000000 0.0000000 0.0000000 0.0000000 0.0000000 0.0000000 0.0000000 
0.0000000 0.0000000 0.0000000 0.0000000 0.0000000 0.0000000 0.0000000 0.0000000 0.0000000 0.0000000 0.0000000 0.0000000 0.0000000 0.0000000 0.0000000 0.0000000 0.0000000 0.0000000 0.0000000 0.0000000 0.0000000 0.0000000 0.0000000 0.0000000 0.0000000 0.0000000 0.0000000 0.0000000 0.0000000 0.0000000 0.0000000 0.0000000 0.0000000 0.0000000 0.0000000 0.0000000 0.0000000 0.0000000 0.0000000 0.0000000 0.0000000 0.0000000 0.0000000 0.0000000 0.0000000 0.0000000 0.0000000 0.0000000 0.0000000 0.0000000 0.0000000 0.0000000 0.0000000 0.0000000 0.0000000 0.0000000 0.0000000 0.0000000 0.0000000 0.0000000 0.0000000 0.0000000 0.0000000 0.0000000 0.0000000 0.0000000 0.0000000 0.0000000 0.0000000 0.0000000 0.0000000 0.0000000 0.0000000 0.0000000 0.0000000 0.0000000 0.0000000 0.0000000 0.0000000 0.0000000 0.0000000 0.0000000 0.0000000 0.0000000 0.0000000 0.0000000 0.0000000 0.0000000 0.0000000 0.0000000 0.0000000 0.0000000 0.0007692 0.0007692 0.0000000 0.0000000 0.0000000 0.0011538 0.0030769 0.0038462 0.0038462 0.0042308 0.0042308 0.0046154 0.0046154 0.0057692 0.0034615 0.0019231 0.0000000 0.0000000 0.0000000 0.0000000 0.0000000 0.0000000 0.0000000 0.0007692 0.0015385 0.0019231 0.0019231 0.0023077 0.0023077 0.0023077 0.0026923 0.0026923 0.0023077 0.0011538 0.0023077 0.0026923 0.0026923 0.0030769 0.0030769 0.0023077 0.0034615 0.0061538 0.0084615 0.0084615 0.0084615 0.0111538 0.0134615 0.0188462 0.0192308 0.0176923 0.0161538 0.0153846 0.0153846 0.0150000 0.0096154 0.0080769 0.0126923 0.0150000 0.0153846 0.0150000 0.0150000 0.0153846 0.0200000 0.0234615 0.0234615 0.0226923 0.0238462 0.0242308 0.0242308 0.0246154 0.0192308 0.0207692 0.0219231 0.0196154 0.0180769 0.0176923 0.0176923 0.0180769 0.0180769 0.0184615 0.0192308 0.0196154 0.0203846 0.0184615 0.0184615 0.0165385 0.0123077 0.0092308 0.0065385 0.0057692 0.0042308 0.0042308 0.0042308 0.0046154 0.0034615 0.0046154 0.0046154 0.0034615 0.0046154 0.0053846 0.0053846 0.0061538 0.0069231 0.0080769 0.0084615 0.0069231 0.0065385 0.0061538 0.0061538 0.0053846 0.0042308 0.0038462 0.0057692 0.0065385 0.0057692 0.0042308 0.0042308 0.0042308 0.0034615 0.0057692 0.0088462 0.0103846 0.0107692 0.0111538 0.0111538 0.0119231 0.0142308 0.0123077 0.0050000 0.0034615 0.0011538 0.0003846 0.0003846 0.0003846 0.0000000 0.0000000 0.0000000 0.0000000 0.0000000 0.0000000 0.0000000 0.0000000 0.0000000 0.0000000 0.0000000 0.0000000 0.0000000 0.0000000 0.0000000 0.0000000 0.0000000 0.0000000 0.0000000 0.0000000 0.0000000 0.0000000 0.0000000 0.0000000 0.0000000 0.0015385 0.0000000 0.0000000 0.0000000 0.0000000 0.0000000 0.0000000 0.0000000 0.0000000 0.0000000 0.0000000 0.0000000 0.0000000 0.0000000 0.0000000 0.0000000 0.0000000 0.0000000 0.0000000 0.0000000 0.0000000 0.0000000 0.0000000 0.0000000 0.0000000 0.0000000 0.0000000 0.0000000 0.0000000 0.0000000 0.0000000 0.0000000 0.0000000 0.0000000 0.0000000 0.0000000 0.0000000 0.0000000 0.0000000 0.0000000 0.0000000 0.0000000 0.0000000 0.0000000 0.0000000 0.0000000 0.0000000 0.0000000 0.0000000 0.0000000 0.0000000 0.0000000 0.0000000 0.0000000 0.0000000 0.0000000 0.0000000 0.0000000 0.0000000 0.0000000 0.0000000 0.0000000 0.0000000 0.0000000 0.0000000 0.0000000 0.0000000 0.0000000 0.0000000 
0.0000000 0.0000000 0.0000000 0.0000000 0.0000000 0.0000000 0.0000000 0.0000000 0.0000000 0.0000000 0.0000000 0.0000000 0.0000000 0.0000000 0.0000000 0.0000000 0.0000000 0.0000000 0.0000000 0.0000000 0.0000000 0.0000000 0.0000000 0.0000000 0.0000000 0.0000000 0.0000000 0.0000000 0.0000000 0.0000000 0.0000000 0.0000000 0.0000000 0.0000000 0.0000000 0.0000000 0.0000000 0.0000000 0.0000000 0.0000000 0.0000000 0.0000000 0.0000000 0.0000000 0.0000000 0.0000000 0.0000000 0.0000000 0.0000000 0.0000000 0.0000000 0.0000000 0.0000000 0.0000000 0.0000000 0.0000000 0.0000000 0.0000000 0.0000000 0.0000000 0.0000000 0.0000000 0.0000000 0.0000000 0.0000000 0.0000000 0.0000000 0.0000000 0.0000000 0.0000000 0.0000000 0.0000000 0.0000000 0.0000000 0.0000000 0.0000000 0.0000000 0.0000000 0.0000000 0.0000000 0.0000000 0.0000000 0.0000000 0.0000000 0.0000000 0.0000000 0.0000000 0.0000000 0.0000000 0.0000000 0.0000000 0.0000000 0.0007692 0.0007692 0.0000000 0.0000000 0.0000000 0.0011538 0.0030769 0.0038462 0.0038462 0.0042308 0.0042308 0.0046154 0.0046154 0.0057692 0.0034615 0.0019231 0.0000000 0.0000000 0.0000000 0.0000000 0.0000000 0.0000000 0.0000000 0.0007692 0.0015385 0.0019231 0.0019231 0.0023077 0.0023077 0.0023077 0.0026923 0.0026923 0.0023077 0.0011538 0.0023077 0.0026923 0.0026923 0.0030769 0.0030769 0.0023077 0.0034615 0.0061538 0.0084615 0.0084615 0.0084615 0.0111538 0.0134615 0.0188462 0.0192308 0.0176923 0.0161538 0.0153846 0.0153846 0.0150000 0.0096154 0.0080769 0.0126923 0.0150000 0.0153846 0.0150000 0.0150000 0.0153846 0.0200000 0.0234615 0.0234615 0.0226923 0.0238462 0.0242308 0.0242308 0.0246154 0.0192308 0.0207692 0.0219231 0.0196154 0.0180769 0.0176923 0.0176923 0.0180769 0.0180769 0.0184615 0.0192308 0.0196154 0.0203846 0.0184615 0.0184615 0.0165385 0.0123077 0.0092308 0.0065385 0.0057692 0.0042308 0.0042308 0.0042308 0.0046154 0.0034615 0.0046154 0.0046154 0.0034615 0.0046154 0.0053846 0.0053846 0.0061538 0.0069231 0.0080769 0.0084615 0.0069231 0.0065385 0.0061538 0.0061538 0.0053846 0.0042308 0.0038462 0.0057692 0.0065385 0.0057692 0.0042308 0.0042308 0.0042308 0.0034615 0.0057692 0.0088462 0.0103846 0.0107692 0.0111538 0.0111538 0.0119231 0.0142308 0.0123077 0.0050000 0.0034615 0.0011538 0.0003846 0.0003846 0.0003846 0.0000000 0.0000000 0.0000000 0.0000000 0.0000000 0.0000000 0.0000000 0.0000000 0.0000000 0.0000000 0.0000000 0.0000000 0.0000000 0.0000000 0.0000000 0.0000000 0.0000000 0.0000000 0.0000000 0.0000000 0.0000000 0.0000000 0.0000000 0.0000000 0.0000000 0.0015385 0.0000000 0.0000000 0.0000000 0.0000000 0.0000000 0.0000000 0.0000000 0.0000000 0.0000000 0.0000000 0.0000000 0.0000000 0.0000000 0.0000000 0.0000000 0.0000000 0.0000000 0.0000000 0.0000000 0.0000000 0.0000000 0.0000000 0.0000000 0.0000000 0.0000000 0.0000000 0.0000000 0.0000000 0.0000000 0.0000000 0.0000000 0.0000000 0.0000000 0.0000000 0.0000000 0.0000000 0.0000000 0.0000000 0.0000000 0.0000000 0.0000000 0.0000000 0.0000000 0.0000000 0.0000000 0.0000000 0.0000000 0.0000000 0.0000000 0.0000000 0.0000000 0.0000000 0.0000000 0.0000000 0.0000000 0.0000000 0.0000000 0.0000000 0.0000000 0.0000000 0.0000000 0.0000000 0.0000000 0.0000000 0.0000000 0.0000000 0.0000000 0.0000000 
0.0000000 0.0000000 0.0000000 0.0000000 0.0000000 0.0000000 0.0000000 0.0000000 0.0000000 0.0000000 0.0000000 0.0000000 0.0000000 0.0000000 0.0000000 0.0000000 0.0000000 0.0000000 0.0000000 0.0000000 0.0000000 0.0000000 0.0000000 0.0000000 0.0000000 0.0000000 0.0000000 0.0000000 0.0000000 0.0000000 0.0000000 0.0000000 0.0000000 0.0000000 0.0000000 0.0000000 0.0000000 0.0000000 0.0000000 0.0000000 0.0000000 0.0000000 0.0000000 0.0000000 0.0000000 0.0000000 0.0000000 0.0000000 0.0000000 0.0000000 0.0000000 0.0000000 0.0000000 0.0000000 0.0000000 0.0000000 0.0000000 0.0000000 0.0000000 0.0000000 0.0000000 0.0000000 0.0000000 0.0000000 0.0000000 0.0000000 0.0000000 0.0000000 0.0000000 0.0000000 0.0000000 0.0000000 0.0000000 0.0000000 0.0000000 0.0000000 0.0000000 0.0000000 0.0000000 0.0000000 0.0000000 0.0000000 0.0000000 0.0000000 0.0007692 0.0007692 0.0007692 0.0007692 0.0007692 0.0015385 0.0011538 0.0000000 0.0011538 0.0007692 0.0000000 0.0000000 0.0000000 0.0000000 0.0030769 0.0038462 0.0038462 0.0038462 0.0046154 0.0042308 0.0042308 0.0046154 0.0050000 0.0030769 0.0003846 0.0000000 0.0000000 0.0000000 0.0000000 0.0000000 0.0000000 0.0003846 0.0007692 0.0015385 0.0019231 0.0023077 0.0023077 0.0023077 0.0023077 0.0026923 0.0019231 0.0015385 0.0023077 0.0023077 0.0023077 0.0026923 0.0038462 0.0023077 0.0038462 0.0076923 0.0088462 0.0092308 0.0092308 0.0100000 0.0119231 0.0173077 0.0184615 0.0184615 0.0180769 0.0161538 0.0161538 0.0165385 0.0111538 0.0096154 0.0130769 0.0150000 0.0150000 0.0153846 0.0153846 0.0153846 0.0203846 0.0246154 0.0246154 0.0234615 0.0242308 0.0242308 0.0242308 0.0246154 0.0180769 0.0207692 0.0246154 0.0203846 0.0180769 0.0184615 0.0184615 0.0184615 0.0192308 0.0184615 0.0196154 0.0200000 0.0188462 0.0153846 0.0153846 0.0146154 0.0103846 0.0088462 0.0080769 0.0080769 0.0057692 0.0053846 0.0053846 0.0053846 0.0038462 0.0050000 0.0050000 0.0046154 0.0050000 0.0053846 0.0053846 0.0065385 0.0076923 0.0080769 0.0076923 0.0069231 0.0069231 0.0053846 0.0053846 0.0046154 0.0030769 0.0034615 0.0065385 0.0065385 0.0057692 0.0053846 0.0053846 0.0050000 0.0046154 0.0076923 0.0096154 0.0107692 0.0119231 0.0115385 0.0115385 0.0115385 0.0161538 0.0123077 0.0046154 0.0030769 0.0007692 0.0003846 0.0003846 0.0003846 0.0000000 0.0000000 0.0000000 0.0000000 0.0000000 0.0000000 0.0000000 0.0000000 0.0000000 0.0000000 0.0000000 0.0000000 0.0000000 0.0000000 0.0000000 0.0000000 0.0000000 0.0000000 0.0000000 0.0000000 0.0000000 0.0000000 0.0000000 0.0000000 0.0000000 0.0015385 0.0007692 0.0000000 0.0000000 0.0000000 0.0000000 0.0000000 0.0000000 0.0000000 0.0000000 0.0000000 0.0000000 0.0000000 0.0000000 0.0000000 0.0000000 0.0000000 0.0000000 0.0000000 0.0000000 0.0000000 0.0000000 0.0000000 0.0000000 0.0000000 0.0000000 0.0000000 0.0000000 0.0000000 0.0000000 0.0000000 0.0000000 0.0000000 0.0000000 0.0000000 0.0000000 0.0000000 0.0000000 0.0000000 0.0000000 0.0000000 0.0000000 0.0000000 0.0000000 0.0000000 0.0000000 0.0000000 0.0000000 0.0000000 0.0000000 0.0000000 0.0000000 0.0000000 0.0000000 0.0000000 0.0000000 0.0000000 0.0000000 0.0000000 0.0000000 0.0000000 0.0000000 0.0000000 0.0000000 0.0000000 0.0000000 0.0000000 0.0000000 0.0000000 
0.0000000 0.0000000 0.0000000 0.0000000 0.0000000 0.0000000 0.0000000 0.0000000 0.0000000 0.0000000 0.0000000 0.0000000 0.0000000 0.0000000 0.0000000 0.0000000 0.0000000 0.0000000 0.0000000 0.0000000 0.0000000 0.0000000 0.0000000 0.0000000 0.0000000 0.0000000 0.0000000 0.0000000 0.0000000 0.0000000 0.0000000 0.0000000 0.0000000 0.0000000 0.0000000 0.0000000 0.0000000 0.0000000 0.0000000 0.0000000 0.0000000 0.0000000 0.0000000 0.0000000 0.0000000 0.0000000 0.0000000 0.0000000 0.0000000 0.0000000 0.0000000 0.0000000 0.0000000 0.0000000 0.0000000 0.0000000 0.0000000 0.0000000 0.0000000 0.0000000 0.0000000 0.0000000 0.0000000 0.0000000 0.0000000 0.0000000 0.0000000 0.0000000 0.0000000 0.0000000 0.0000000 0.0000000 0.0000000 0.0000000 0.0000000 0.0000000 0.0000000 0.0000000 0.0000000 0.0000000 0.0000000 0.0000000 0.0000000 0.0003846 0.0011538 0.0011538 0.0015385 0.0015385 0.0015385 0.0023077 0.0030769 0.0034615 0.0026923 0.0011538 0.0011538 0.0007692 0.0007692 0.0003846 0.0011538 0.0034615 0.0042308 0.0046154 0.0046154 0.0042308 0.0042308 0.0042308 0.0050000 0.0038462 0.0023077 0.0000000 0.0000000 0.0000000 0.0000000 0.0000000 0.0000000 0.0000000 0.0003846 0.0015385 0.0015385 0.0019231 0.0019231 0.0023077 0.0019231 0.0030769 0.0050000 0.0038462 0.0050000 0.0061538 0.0061538 0.0057692 0.0065385 0.0042308 0.0053846 0.0111538 0.0123077 0.0119231 0.0119231 0.0115385 0.0126923 0.0150000 0.0157692 0.0153846 0.0157692 0.0153846 0.0153846 0.0138462 0.0107692 0.0150000 0.0153846 0.0157692 0.0161538 0.0180769 0.0180769 0.0196154 0.0215385 0.0253846 0.0265385 0.0250000 0.0250000 0.0250000 0.0250000 0.0203846 0.0173077 0.0215385 0.0257692 0.0207692 0.0200000 0.0200000 0.0200000 0.0203846 0.0203846 0.0196154 0.0200000 0.0184615 0.0150000 0.0142308 0.0142308 0.0142308 0.0126923 0.0119231 0.0096154 0.0080769 0.0076923 0.0069231 0.0069231 0.0073077 0.0080769 0.0061538 0.0053846 0.0057692 0.0057692 0.0076923 0.0076923 0.0076923 0.0088462 0.0100000 0.0069231 0.0057692 0.0057692 0.0053846 0.0053846 0.0042308 0.0030769 0.0046154 0.0080769 0.0076923 0.0065385 0.0065385 0.0065385 0.0065385 0.0080769 0.0092308 0.0111538 0.0115385 0.0126923 0.0134615 0.0134615 0.0169231 0.0173077 0.0115385 0.0046154 0.0023077 0.0003846 0.0003846 0.0003846 0.0003846 0.0007692 0.0000000 0.0000000 0.0000000 0.0000000 0.0000000 0.0000000 0.0000000 0.0000000 0.0000000 0.0000000 0.0000000 0.0000000 0.0000000 0.0000000 0.0000000 0.0000000 0.0000000 0.0000000 0.0000000 0.0000000 0.0000000 0.0000000 0.0000000 0.0000000 0.0015385 0.0015385 0.0000000 0.0000000 0.0000000 0.0000000 0.0000000 0.0000000 0.0000000 0.0000000 0.0000000 0.0000000 0.0000000 0.0000000 0.0000000 0.0000000 0.0000000 0.0000000 0.0000000 0.0000000 0.0000000 0.0000000 0.0000000 0.0000000 0.0000000 0.0000000 0.0000000 0.0000000 0.0000000 0.0000000 0.0000000 0.0000000 0.0000000 0.0000000 0.0000000 0.0000000 0.0000000 0.0000000 0.0000000 0.0000000 0.0000000 0.0000000 0.0000000 0.0000000 0.0000000 0.0000000 0.0000000 0.0000000 0.0000000 0.0000000 0.0000000 0.0000000 0.0000000 0.0000000 0.0000000 0.0000000 0.0000000 0.0000000 0.0000000 0.0000000 0.0000000 0.0000000 0.0000000 0.0000000 0.0000000 0.0000000 0.0000000 0.0000000 0.0000000 
0.0000000 0.0000000 0.0000000 0.0000000 0.0000000 0.0000000 0.0000000 0.0000000 0.0000000 0.0000000 0.0000000 0.0000000 0.0000000 0.0000000 0.0000000 0.0000000 0.0000000 0.0000000 0.0000000 0.0000000 0.0000000 0.0000000 0.0000000 0.0000000 0.0000000 0.0000000 0.0000000 0.0000000 0.0000000 0.0000000 0.0000000 0.0000000 0.0000000 0.0000000 0.0000000 0.0000000 0.0000000 0.0000000 0.0000000 0.0000000 0.0000000 0.0000000 0.0000000 0.0000000 0.0000000 0.0000000 0.0000000 0.0000000 0.0000000 0.0000000 0.0000000 0.0000000 0.0000000 0.0000000 0.0000000 0.0000000 0.0000000 0.0000000 0.0000000 0.0000000 0.0000000 0.0000000 0.0000000 0.0000000 0.0000000 0.0000000 0.0000000 0.0000000 0.0000000 0.0000000 0.0000000 0.0000000 0.0000000 0.0000000 0.0000000 0.0000000 0.0000000 0.0000000 0.0000000 0.0000000 0.0000000 0.0000000 0.0000000 0.0000000 0.0011538 0.0015385 0.0015385 0.0015385 0.0015385 0.0026923 0.0050000 0.0057692 0.0065385 0.0053846 0.0046154 0.0034615 0.0034615 0.0023077 0.0011538 0.0026923 0.0042308 0.0046154 0.0046154 0.0046154 0.0046154 0.0042308 0.0042308 0.0053846 0.0042308 0.0030769 0.0015385 0.0011538 0.0011538 0.0015385 0.0003846 0.0000000 0.0000000 0.0007692 0.0015385 0.0019231 0.0019231 0.0015385 0.0019231 0.0015385 0.0042308 0.0080769 0.0092308 0.0092308 0.0092308 0.0088462 0.0061538 0.0057692 0.0119231 0.0150000 0.0173077 0.0176923 0.0176923 0.0176923 0.0176923 0.0173077 0.0169231 0.0176923 0.0176923 0.0176923 0.0176923 0.0153846 0.0161538 0.0211538 0.0211538 0.0188462 0.0203846 0.0215385 0.0215385 0.0219231 0.0234615 0.0288462 0.0273077 0.0250000 0.0246154 0.0207692 0.0207692 0.0192308 0.0157692 0.0188462 0.0257692 0.0223077 0.0230769 0.0234615 0.0234615 0.0230769 0.0234615 0.0215385 0.0184615 0.0173077 0.0161538 0.0150000 0.0150000 0.0142308 0.0153846 0.0165385 0.0157692 0.0134615 0.0107692 0.0088462 0.0088462 0.0092308 0.0080769 0.0057692 0.0061538 0.0061538 0.0061538 0.0084615 0.0084615 0.0084615 0.0076923 0.0088462 0.0088462 0.0076923 0.0073077 0.0065385 0.0065385 0.0050000 0.0061538 0.0076923 0.0100000 0.0084615 0.0076923 0.0073077 0.0073077 0.0080769 0.0092308 0.0100000 0.0142308 0.0165385 0.0211538 0.0223077 0.0223077 0.0211538 0.0165385 0.0096154 0.0034615 0.0003846 0.0003846 0.0007692 0.0007692 0.0007692 0.0007692 0.0007692 0.0000000 0.0000000 0.0000000 0.0000000 0.0000000 0.0000000 0.0011538 0.0007692 0.0000000 0.0000000 0.0000000 0.0000000 0.0000000 0.0000000 0.0000000 0.0000000 0.0000000 0.0000000 0.0000000 0.0000000 0.0000000 0.0000000 0.0000000 0.0011538 0.0015385 0.0000000 0.0000000 0.0000000 0.0000000 0.0000000 0.0000000 0.0000000 0.0000000 0.0000000 0.0000000 0.0000000 0.0000000 0.0000000 0.0000000 0.0000000 0.0000000 0.0000000 0.0000000 0.0000000 0.0000000 0.0000000 0.0000000 0.0000000 0.0000000 0.0000000 0.0000000 0.0000000 0.0000000 0.0000000 0.0000000 0.0000000 0.0000000 0.0000000 0.0000000 0.0000000 0.0000000 0.0000000 0.0000000 0.0000000 0.0000000 0.0000000 0.0000000 0.0000000 0.0000000 0.0000000 0.0000000 0.0000000 0.0000000 0.0000000 0.0000000 0.0000000 0.0000000 0.0000000 0.0000000 0.0000000 0.0000000 0.0000000 0.0000000 0.0000000 0.0000000 0.0000000 0.0000000 0.0000000 0.0000000 0.0000000 0.0000000 0.0000000 
0.0000000 0.0000000 0.0000000 0.0000000 0.0000000 0.0000000 0.0000000 0.0000000 0.0000000 0.0000000 0.0000000 0.0000000 0.0000000 0.0000000 0.0000000 0.0000000 0.0000000 0.0000000 0.0000000 0.0000000 0.0000000 0.0000000 0.0000000 0.0000000 0.0000000 0.0000000 0.0000000 0.0000000 0.0000000 0.0000000 0.0000000 0.0000000 0.0000000 0.0000000 0.0000000 0.0000000 0.0000000 0.0000000 0.0000000 0.0000000 0.0000000 0.0000000 0.0000000 0.0000000 0.0000000 0.0000000 0.0000000 0.0000000 0.0000000 0.0000000 0.0000000 0.0000000 0.0000000 0.0000000 0.0000000 0.0000000 0.0000000 0.0000000 0.0000000 0.0000000 0.0000000 0.0000000 0.0000000 0.0000000 0.0000000 0.0000000 0.0000000 0.0000000 0.0000000 0.0000000 0.0000000 0.0000000 0.0000000 0.0000000 0.0000000 0.0000000 0.0000000 0.0000000 0.0000000 0.0000000 0.0000000 0.0000000 0.0000000 0.0000000 0.0000000 0.0000000 0.0007692 0.0011538 0.0011538 0.0026923 0.0046154 0.0065385 0.0076923 0.0073077 0.0065385 0.0065385 0.0065385 0.0061538 0.0053846 0.0015385 0.0042308 0.0050000 0.0046154 0.0046154 0.0046154 0.0046154 0.0046154 0.0046154 0.0065385 0.0046154 0.0042308 0.0050000 0.0050000 0.0050000 0.0026923 0.0023077 0.0019231 0.0000000 0.0000000 0.0000000 0.0000000 0.0003846 0.0003846 0.0007692 0.0057692 0.0080769 0.0057692 0.0061538 0.0061538 0.0065385 0.0084615 0.0076923 0.0123077 0.0169231 0.0200000 0.0207692 0.0207692 0.0223077 0.0207692 0.0207692 0.0250000 0.0276923 0.0242308 0.0238462 0.0238462 0.0230769 0.0238462 0.0257692 0.0250000 0.0242308 0.0250000 0.0250000 0.0250000 0.0242308 0.0261538 0.0311538 0.0292308 0.0280769 0.0223077 0.0207692 0.0207692 0.0192308 0.0184615 0.0203846 0.0269231 0.0242308 0.0250000 0.0261538 0.0261538 0.0265385 0.0242308 0.0215385 0.0215385 0.0188462 0.0184615 0.0192308 0.0192308 0.0200000 0.0184615 0.0188462 0.0169231 0.0142308 0.0169231 0.0153846 0.0153846 0.0161538 0.0115385 0.0107692 0.0103846 0.0107692 0.0119231 0.0103846 0.0103846 0.0107692 0.0088462 0.0073077 0.0088462 0.0080769 0.0076923 0.0073077 0.0073077 0.0076923 0.0103846 0.0123077 0.0103846 0.0088462 0.0080769 0.0092308 0.0092308 0.0100000 0.0096154 0.0130769 0.0188462 0.0250000 0.0242308 0.0234615 0.0234615 0.0223077 0.0146154 0.0057692 0.0019231 0.0007692 0.0003846 0.0003846 0.0003846 0.0003846 0.0007692 0.0007692 0.0000000 0.0000000 0.0000000 0.0003846 0.0003846 0.0011538 0.0015385 0.0015385 0.0003846 0.0000000 0.0000000 0.0000000 0.0000000 0.0000000 0.0000000 0.0000000 0.0000000 0.0000000 0.0000000 0.0000000 0.0000000 0.0000000 0.0000000 0.0000000 0.0015385 0.0000000 0.0000000 0.0000000 0.0000000 0.0000000 0.0000000 0.0000000 0.0000000 0.0000000 0.0000000 0.0000000 0.0000000 0.0000000 0.0000000 0.0000000 0.0000000 0.0000000 0.0000000 0.0000000 0.0000000 0.0000000 0.0000000 0.0000000 0.0000000 0.0000000 0.0000000 0.0000000 0.0000000 0.0000000 0.0000000 0.0000000 0.0000000 0.0000000 0.0000000 0.0000000 0.0000000 0.0000000 0.0000000 0.0000000 0.0000000 0.0000000 0.0000000 0.0000000 0.0000000 0.0000000 0.0000000 0.0000000 0.0000000 0.0000000 0.0000000 0.0000000 0.0000000 0.0000000 0.0000000 0.0000000 0.0000000 0.0000000 0.0000000 0.0000000 0.0000000 0.0000000 0.0000000 0.0000000 0.0000000 0.0000000 0.0000000 0.0000000 
0.0000000 0.0000000 0.0000000 0.0000000 0.0000000 0.0000000 0.0000000 0.0000000 0.0000000 0.0000000 0.0000000 0.0000000 0.0000000 0.0000000 0.0000000 0.0000000 0.0000000 0.0000000 0.0000000 0.0000000 0.0000000 0.0000000 0.0000000 0.0000000 0.0000000 0.0000000 0.0000000 0.0000000 0.0000000 0.0000000 0.0000000 0.0000000 0.0000000 0.0000000 0.0000000 0.0000000 0.0000000 0.0000000 0.0000000 0.0000000 0.0000000 0.0000000 0.0000000 0.0000000 0.0000000 0.0000000 0.0000000 0.0000000 0.0000000 0.0000000 0.0000000 0.0000000 0.0000000 0.0000000 0.0000000 0.0000000 0.0000000 0.0000000 0.0000000 0.0000000 0.0000000 0.0000000 0.0000000 0.0000000 0.0000000 0.0000000 0.0000000 0.0000000 0.0000000 0.0000000 0.0000000 0.0000000 0.0000000 0.0000000 0.0000000 0.0000000 0.0000000 0.0000000 0.0000000 0.0000000 0.0000000 0.0000000 0.0000000 0.0000000 0.0000000 0.0000000 0.0000000 0.0011538 0.0011538 0.0026923 0.0038462 0.0053846 0.0065385 0.0084615 0.0069231 0.0073077 0.0073077 0.0065385 0.0065385 0.0061538 0.0023077 0.0061538 0.0069231 0.0073077 0.0073077 0.0073077 0.0080769 0.0076923 0.0065385 0.0069231 0.0084615 0.0092308 0.0092308 0.0088462 0.0076923 0.0038462 0.0042308 0.0030769 0.0015385 0.0007692 0.0007692 0.0007692 0.0003846 0.0023077 0.0034615 0.0069231 0.0100000 0.0111538 0.0111538 0.0126923 0.0115385 0.0103846 0.0107692 0.0123077 0.0123077 0.0138462 0.0138462 0.0150000 0.0215385 0.0284615 0.0296154 0.0300000 0.0300000 0.0296154 0.0296154 0.0284615 0.0300000 0.0273077 0.0265385 0.0257692 0.0253846 0.0246154 0.0246154 0.0265385 0.0276923 0.0334615 0.0311538 0.0284615 0.0219231 0.0211538 0.0211538 0.0230769 0.0234615 0.0253846 0.0280769 0.0273077 0.0242308 0.0253846 0.0253846 0.0250000 0.0215385 0.0211538 0.0192308 0.0184615 0.0180769 0.0196154 0.0196154 0.0192308 0.0196154 0.0192308 0.0207692 0.0211538 0.0203846 0.0184615 0.0184615 0.0173077 0.0161538 0.0157692 0.0138462 0.0126923 0.0130769 0.0119231 0.0119231 0.0111538 0.0115385 0.0134615 0.0126923 0.0100000 0.0103846 0.0115385 0.0115385 0.0111538 0.0130769 0.0130769 0.0111538 0.0069231 0.0092308 0.0092308 0.0092308 0.0092308 0.0130769 0.0157692 0.0230769 0.0265385 0.0253846 0.0238462 0.0238462 0.0196154 0.0100000 0.0019231 0.0019231 0.0023077 0.0015385 0.0015385 0.0015385 0.0011538 0.0030769 0.0026923 0.0011538 0.0000000 0.0007692 0.0011538 0.0011538 0.0015385 0.0019231 0.0015385 0.0007692 0.0000000 0.0000000 0.0000000 0.0000000 0.0000000 0.0000000 0.0000000 0.0000000 0.0000000 0.0007692 0.0007692 0.0007692 0.0007692 0.0000000 0.0000000 0.0015385 0.0007692 0.0000000 0.0000000 0.0000000 0.0000000 0.0000000 0.0000000 0.0000000 0.0000000 0.0000000 0.0000000 0.0000000 0.0000000 0.0000000 0.0000000 0.0000000 0.0000000 0.0000000 0.0000000 0.0000000 0.0000000 0.0000000 0.0000000 0.0000000 0.0000000 0.0000000 0.0000000 0.0000000 0.0000000 0.0000000 0.0000000 0.0000000 0.0000000 0.0000000 0.0000000 0.0000000 0.0000000 0.0000000 0.0000000 0.0000000 0.0000000 0.0000000 0.0000000 0.0000000 0.0000000 0.0000000 0.0000000 0.0000000 0.0000000 0.0000000 0.0000000 0.0000000 0.0000000 0.0000000 0.0000000 0.0000000 0.0000000 0.0000000 0.0000000 0.0000000 0.0000000 0.0000000 0.0000000 0.0000000 0.0000000 0.0000000 0.0000000 
0.0000000 0.0000000 0.0000000 0.0000000 0.0000000 0.0000000 0.0000000 0.0000000 0.0000000 0.0000000 0.0000000 0.0000000 0.0000000 0.0000000 0.0000000 0.0000000 0.0000000 0.0000000 0.0000000 0.0000000 0.0000000 0.0000000 0.0000000 0.0000000 0.0000000 0.0000000 0.0000000 0.0000000 0.0000000 0.0000000 0.0000000 0.0000000 0.0000000 0.0000000 0.0000000 0.0000000 0.0000000 0.0000000 0.0000000 0.0000000 0.0000000 0.0000000 0.0000000 0.0000000 0.0000000 0.0000000 0.0000000 0.0000000 0.0000000 0.0000000 0.0000000 0.0000000 0.0000000 0.0000000 0.0000000 0.0000000 0.0000000 0.0000000 0.0000000 0.0000000 0.0000000 0.0000000 0.0000000 0.0000000 0.0000000 0.0000000 0.0000000 0.0000000 0.0000000 0.0000000 0.0000000 0.0000000 0.0000000 0.0000000 0.0000000 0.0000000 0.0000000 0.0000000 0.0000000 0.0000000 0.0000000 0.0000000 0.0000000 0.0000000 0.0000000 0.0000000 0.0000000 0.0023077 0.0023077 0.0030769 0.0030769 0.0026923 0.0053846 0.0065385 0.0073077 0.0069231 0.0069231 0.0065385 0.0073077 0.0065385 0.0053846 0.0057692 0.0084615 0.0080769 0.0080769 0.0080769 0.0088462 0.0088462 0.0076923 0.0088462 0.0115385 0.0111538 0.0111538 0.0115385 0.0115385 0.0084615 0.0057692 0.0053846 0.0042308 0.0034615 0.0034615 0.0015385 0.0019231 0.0038462 0.0046154 0.0076923 0.0115385 0.0126923 0.0126923 0.0142308 0.0146154 0.0130769 0.0123077 0.0134615 0.0130769 0.0134615 0.0134615 0.0165385 0.0207692 0.0292308 0.0319231 0.0315385 0.0315385 0.0311538 0.0311538 0.0315385 0.0323077 0.0296154 0.0280769 0.0261538 0.0238462 0.0265385 0.0265385 0.0280769 0.0280769 0.0342308 0.0323077 0.0265385 0.0219231 0.0226923 0.0226923 0.0238462 0.0250000 0.0307692 0.0319231 0.0273077 0.0246154 0.0257692 0.0257692 0.0246154 0.0219231 0.0211538 0.0192308 0.0176923 0.0192308 0.0188462 0.0188462 0.0196154 0.0188462 0.0207692 0.0223077 0.0207692 0.0211538 0.0196154 0.0196154 0.0165385 0.0161538 0.0165385 0.0142308 0.0142308 0.0134615 0.0130769 0.0130769 0.0126923 0.0126923 0.0157692 0.0169231 0.0142308 0.0130769 0.0123077 0.0123077 0.0119231 0.0130769 0.0119231 0.0088462 0.0084615 0.0088462 0.0092308 0.0092308 0.0096154 0.0161538 0.0200000 0.0250000 0.0296154 0.0246154 0.0223077 0.0223077 0.0196154 0.0111538 0.0065385 0.0046154 0.0042308 0.0046154 0.0050000 0.0050000 0.0050000 0.0030769 0.0026923 0.0015385 0.0000000 0.0011538 0.0019231 0.0019231 0.0019231 0.0019231 0.0015385 0.0007692 0.0000000 0.0000000 0.0000000 0.0000000 0.0000000 0.0000000 0.0000000 0.0000000 0.0000000 0.0000000 0.0000000 0.0000000 0.0007692 0.0007692 0.0000000 0.0015385 0.0011538 0.0000000 0.0000000 0.0000000 0.0000000 0.0000000 0.0000000 0.0000000 0.0000000 0.0000000 0.0000000 0.0000000 0.0000000 0.0000000 0.0000000 0.0000000 0.0000000 0.0000000 0.0000000 0.0000000 0.0000000 0.0000000 0.0000000 0.0000000 0.0000000 0.0000000 0.0000000 0.0000000 0.0000000 0.0000000 0.0000000 0.0000000 0.0000000 0.0000000 0.0000000 0.0000000 0.0000000 0.0000000 0.0000000 0.0000000 0.0000000 0.0000000 0.0000000 0.0000000 0.0000000 0.0000000 0.0000000 0.0000000 0.0000000 0.0000000 0.0000000 0.0000000 0.0000000 0.0000000 0.0000000 0.0000000 0.0000000 0.0000000 0.0000000 0.0000000 0.0000000 0.0000000 0.0000000 0.0000000 0.0000000 0.0000000 0.0000000 
0.0000000 0.0000000 0.0000000 0.0000000 0.0000000 0.0000000 0.0000000 0.0000000 0.0000000 0.0000000 0.0000000 0.0000000 0.0000000 0.0000000 0.0000000 0.0000000 0.0000000 0.0000000 0.0000000 0.0000000 0.0000000 0.0000000 0.0000000 0.0000000 0.0000000 0.0000000 0.0000000 0.0000000 0.0000000 0.0000000 0.0000000 0.0000000 0.0000000 0.0000000 0.0000000 0.0000000 0.0000000 0.0000000 0.0000000 0.0000000 0.0000000 0.0000000 0.0000000 0.0000000 0.0000000 0.0000000 0.0000000 0.0000000 0.0000000 0.0000000 0.0000000 0.0000000 0.0000000 0.0000000 0.0000000 0.0000000 0.0000000 0.0000000 0.0000000 0.0000000 0.0000000 0.0000000 0.0000000 0.0000000 0.0000000 0.0000000 0.0000000 0.0000000 0.0000000 0.0000000 0.0000000 0.0000000 0.0000000 0.0000000 0.0000000 0.0000000 0.0000000 0.0000000 0.0000000 0.0000000 0.0000000 0.0000000 0.0000000 0.0000000 0.0000000 0.0000000 0.0000000 0.0019231 0.0019231 0.0026923 0.0026923 0.0026923 0.0042308 0.0042308 0.0057692 0.0053846 0.0053846 0.0053846 0.0057692 0.0065385 0.0073077 0.0053846 0.0076923 0.0080769 0.0080769 0.0080769 0.0092308 0.0103846 0.0107692 0.0119231 0.0130769 0.0126923 0.0126923 0.0130769 0.0134615 0.0100000 0.0073077 0.0053846 0.0042308 0.0038462 0.0038462 0.0030769 0.0023077 0.0038462 0.0050000 0.0076923 0.0111538 0.0134615 0.0134615 0.0157692 0.0161538 0.0153846 0.0142308 0.0138462 0.0165385 0.0188462 0.0188462 0.0196154 0.0219231 0.0296154 0.0330769 0.0330769 0.0323077 0.0319231 0.0319231 0.0319231 0.0330769 0.0361538 0.0315385 0.0269231 0.0250000 0.0273077 0.0273077 0.0276923 0.0288462 0.0346154 0.0315385 0.0265385 0.0226923 0.0234615 0.0234615 0.0242308 0.0257692 0.0303846 0.0326923 0.0288462 0.0246154 0.0246154 0.0246154 0.0242308 0.0226923 0.0226923 0.0203846 0.0176923 0.0192308 0.0184615 0.0184615 0.0196154 0.0203846 0.0226923 0.0230769 0.0215385 0.0207692 0.0188462 0.0188462 0.0169231 0.0169231 0.0165385 0.0138462 0.0142308 0.0142308 0.0130769 0.0130769 0.0138462 0.0134615 0.0165385 0.0176923 0.0150000 0.0130769 0.0123077 0.0123077 0.0146154 0.0115385 0.0111538 0.0092308 0.0088462 0.0107692 0.0096154 0.0096154 0.0138462 0.0173077 0.0211538 0.0269231 0.0296154 0.0253846 0.0226923 0.0226923 0.0196154 0.0115385 0.0076923 0.0046154 0.0053846 0.0053846 0.0053846 0.0053846 0.0053846 0.0038462 0.0026923 0.0015385 0.0003846 0.0015385 0.0019231 0.0019231 0.0019231 0.0019231 0.0015385 0.0003846 0.0000000 0.0000000 0.0000000 0.0000000 0.0000000 0.0000000 0.0000000 0.0000000 0.0000000 0.0000000 0.0000000 0.0000000 0.0000000 0.0011538 0.0000000 0.0015385 0.0015385 0.0000000 0.0000000 0.0000000 0.0000000 0.0000000 0.0000000 0.0000000 0.0000000 0.0000000 0.0000000 0.0000000 0.0000000 0.0000000 0.0000000 0.0000000 0.0000000 0.0000000 0.0000000 0.0000000 0.0000000 0.0000000 0.0000000 0.0000000 0.0000000 0.0000000 0.0000000 0.0000000 0.0000000 0.0000000 0.0000000 0.0000000 0.0000000 0.0000000 0.0000000 0.0000000 0.0000000 0.0000000 0.0000000 0.0000000 0.0000000 0.0000000 0.0000000 0.0000000 0.0000000 0.0000000 0.0000000 0.0000000 0.0000000 0.0000000 0.0000000 0.0000000 0.0000000 0.0000000 0.0000000 0.0000000 0.0000000 0.0000000 0.0000000 0.0000000 0.0000000 0.0000000 0.0000000 0.0000000 0.0000000 0.0000000 0.0000000 
0.0000000 0.0000000 0.0000000 0.0000000 0.0000000 0.0000000 0.0000000 0.0000000 0.0000000 0.0000000 0.0000000 0.0000000 0.0000000 0.0000000 0.0000000 0.0000000 0.0000000 0.0000000 0.0000000 0.0000000 0.0000000 0.0000000 0.0000000 0.0000000 0.0000000 0.0000000 0.0000000 0.0000000 0.0000000 0.0000000 0.0000000 0.0000000 0.0000000 0.0000000 0.0000000 0.0000000 0.0000000 0.0000000 0.0000000 0.0000000 0.0000000 0.0000000 0.0000000 0.0000000 0.0000000 0.0000000 0.0000000 0.0000000 0.0000000 0.0000000 0.0000000 0.0000000 0.0000000 0.0000000 0.0000000 0.0000000 0.0000000 0.0000000 0.0000000 0.0000000 0.0000000 0.0000000 0.0000000 0.0000000 0.0000000 0.0000000 0.0000000 0.0000000 0.0000000 0.0000000 0.0000000 0.0000000 0.0000000 0.0000000 0.0000000 0.0000000 0.0000000 0.0000000 0.0000000 0.0000000 0.0000000 0.0000000 0.0000000 0.0000000 0.0000000 0.0000000 0.0000000 0.0019231 0.0019231 0.0026923 0.0026923 0.0026923 0.0042308 0.0042308 0.0057692 0.0053846 0.0053846 0.0053846 0.0057692 0.0065385 0.0073077 0.0053846 0.0076923 0.0080769 0.0080769 0.0080769 0.0092308 0.0103846 0.0107692 0.0119231 0.0130769 0.0126923 0.0126923 0.0130769 0.0134615 0.0100000 0.0073077 0.0053846 0.0042308 0.0038462 0.0038462 0.0030769 0.0023077 0.0038462 0.0050000 0.0076923 0.0111538 0.0134615 0.0134615 0.0157692 0.0161538 0.0153846 0.0142308 0.0138462 0.0165385 0.0188462 0.0188462 0.0196154 0.0219231 0.0296154 0.0330769 0.0330769 0.0323077 0.0319231 0.0319231 0.0319231 0.0330769 0.0361538 0.0315385 0.0269231 0.0250000 0.0273077 0.0273077 0.0276923 0.0288462 0.0346154 0.0315385 0.0265385 0.0226923 0.0234615 0.0234615 0.0242308 0.0257692 0.0303846 0.0326923 0.0288462 0.0246154 0.0246154 0.0246154 0.0242308 0.0226923 0.0226923 0.0203846 0.0176923 0.0192308 0.0184615 0.0184615 0.0196154 0.0203846 0.0226923 0.0230769 0.0215385 0.0207692 0.0188462 0.0188462 0.0169231 0.0169231 0.0165385 0.0138462 0.0142308 0.0142308 0.0130769 0.0130769 0.0138462 0.0134615 0.0165385 0.0176923 0.0150000 0.0130769 0.0123077 0.0123077 0.0146154 0.0115385 0.0111538 0.0092308 0.0088462 0.0107692 0.0096154 0.0096154 0.0138462 0.0173077 0.0211538 0.0269231 0.0296154 0.0253846 0.0226923 0.0226923 0.0196154 0.0115385 0.0076923 0.0046154 0.0053846 0.0053846 0.0053846 0.0053846 0.0053846 0.0038462 0.0026923 0.0015385 0.0003846 0.0015385 0.0019231 0.0019231 0.0019231 0.0019231 0.0015385 0.0003846 0.0000000 0.0000000 0.0000000 0.0000000 0.0000000 0.0000000 0.0000000 0.0000000 0.0000000 0.0000000 0.0000000 0.0000000 0.0000000 0.0011538 0.0000000 0.0015385 0.0015385 0.0000000 0.0000000 0.0000000 0.0000000 0.0000000 0.0000000 0.0000000 0.0000000 0.0000000 0.0000000 0.0000000 0.0000000 0.0000000 0.0000000 0.0000000 0.0000000 0.0000000 0.0000000 0.0000000 0.0000000 0.0000000 0.0000000 0.0000000 0.0000000 0.0000000 0.0000000 0.0000000 0.0000000 0.0000000 0.0000000 0.0000000 0.0000000 0.0000000 0.0000000 0.0000000 0.0000000 0.0000000 0.0000000 0.0000000 0.0000000 0.0000000 0.0000000 0.0000000 0.0000000 0.0000000 0.0000000 0.0000000 0.0000000 0.0000000 0.0000000 0.0000000 0.0000000 0.0000000 0.0000000 0.0000000 0.0000000 0.0000000 0.0000000 0.0000000 0.0000000 0.0000000 0.0000000 0.0000000 0.0000000 0.0000000 0.0000000 
0.0000000 0.0000000 0.0000000 0.0000000 0.0000000 0.0000000 0.0000000 0.0000000 0.0000000 0.0000000 0.0000000 0.0000000 0.0000000 0.0000000 0.0000000 0.0000000 0.0000000 0.0000000 0.0000000 0.0000000 0.0000000 0.0000000 0.0000000 0.0000000 0.0000000 0.0000000 0.0000000 0.0000000 0.0000000 0.0000000 0.0000000 0.0000000 0.0000000 0.0000000 0.0000000 0.0000000 0.0000000 0.0000000 0.0000000 0.0000000 0.0000000 0.0000000 0.0000000 0.0000000 0.0000000 0.0000000 0.0000000 0.0000000 0.0000000 0.0000000 0.0000000 0.0000000 0.0000000 0.0000000 0.0000000 0.0000000 0.0000000 0.0000000 0.0000000 0.0000000 0.0000000 0.0000000 0.0000000 0.0000000 0.0000000 0.0000000 0.0000000 0.0000000 0.0000000 0.0000000 0.0000000 0.0000000 0.0000000 0.0000000 0.0000000 0.0000000 0.0000000 0.0000000 0.0000000 0.0000000 0.0000000 0.0000000 0.0000000 0.0000000 0.0000000 0.0000000 0.0000000 0.0011538 0.0011538 0.0026923 0.0030769 0.0023077 0.0038462 0.0046154 0.0038462 0.0046154 0.0046154 0.0057692 0.0057692 0.0073077 0.0080769 0.0050000 0.0076923 0.0080769 0.0080769 0.0080769 0.0092308 0.0107692 0.0142308 0.0134615 0.0146154 0.0150000 0.0150000 0.0150000 0.0138462 0.0111538 0.0084615 0.0053846 0.0046154 0.0038462 0.0038462 0.0038462 0.0034615 0.0042308 0.0046154 0.0065385 0.0100000 0.0130769 0.0130769 0.0157692 0.0165385 0.0165385 0.0157692 0.0157692 0.0196154 0.0207692 0.0207692 0.0215385 0.0211538 0.0292308 0.0330769 0.0361538 0.0334615 0.0342308 0.0342308 0.0334615 0.0373077 0.0376923 0.0353846 0.0311538 0.0284615 0.0296154 0.0296154 0.0307692 0.0284615 0.0350000 0.0330769 0.0261538 0.0230769 0.0234615 0.0234615 0.0253846 0.0300000 0.0307692 0.0323077 0.0319231 0.0238462 0.0242308 0.0242308 0.0226923 0.0211538 0.0242308 0.0219231 0.0176923 0.0180769 0.0188462 0.0188462 0.0203846 0.0226923 0.0226923 0.0226923 0.0211538 0.0207692 0.0188462 0.0188462 0.0165385 0.0165385 0.0157692 0.0130769 0.0142308 0.0138462 0.0142308 0.0142308 0.0142308 0.0142308 0.0161538 0.0192308 0.0165385 0.0142308 0.0153846 0.0153846 0.0157692 0.0146154 0.0107692 0.0100000 0.0119231 0.0146154 0.0150000 0.0150000 0.0157692 0.0200000 0.0226923 0.0276923 0.0296154 0.0265385 0.0230769 0.0230769 0.0196154 0.0107692 0.0076923 0.0061538 0.0057692 0.0065385 0.0061538 0.0061538 0.0061538 0.0038462 0.0026923 0.0015385 0.0015385 0.0015385 0.0019231 0.0019231 0.0019231 0.0019231 0.0015385 0.0003846 0.0000000 0.0000000 0.0000000 0.0000000 0.0000000 0.0000000 0.0000000 0.0000000 0.0000000 0.0000000 0.0000000 0.0000000 0.0003846 0.0007692 0.0000000 0.0015385 0.0015385 0.0000000 0.0000000 0.0000000 0.0000000 0.0000000 0.0000000 0.0000000 0.0000000 0.0000000 0.0000000 0.0000000 0.0000000 0.0000000 0.0000000 0.0000000 0.0000000 0.0000000 0.0000000 0.0000000 0.0000000 0.0000000 0.0000000 0.0000000 0.0000000 0.0000000 0.0000000 0.0000000 0.0000000 0.0000000 0.0000000 0.0000000 0.0000000 0.0000000 0.0000000 0.0000000 0.0000000 0.0000000 0.0000000 0.0000000 0.0000000 0.0000000 0.0000000 0.0000000 0.0000000 0.0000000 0.0000000 0.0000000 0.0000000 0.0000000 0.0000000 0.0000000 0.0000000 0.0000000 0.0000000 0.0000000 0.0000000 0.0000000 0.0000000 0.0000000 0.0000000 0.0000000 0.0000000 0.0000000 0.0000000 0.0000000 0.0000000 
0.0000000 0.0000000 0.0000000 0.0000000 0.0000000 0.0000000 0.0000000 0.0000000 0.0000000 0.0000000 0.0000000 0.0000000 0.0000000 0.0000000 0.0000000 0.0000000 0.0000000 0.0000000 0.0000000 0.0000000 0.0000000 0.0000000 0.0000000 0.0000000 0.0000000 0.0000000 0.0000000 0.0000000 0.0000000 0.0000000 0.0000000 0.0000000 0.0000000 0.0000000 0.0000000 0.0000000 0.0000000 0.0000000 0.0000000 0.0000000 0.0000000 0.0000000 0.0000000 0.0000000 0.0000000 0.0000000 0.0000000 0.0000000 0.0000000 0.0000000 0.0000000 0.0000000 0.0000000 0.0000000 0.0000000 0.0000000 0.0000000 0.0000000 0.0000000 0.0000000 0.0000000 0.0000000 0.0000000 0.0000000 0.0000000 0.0000000 0.0000000 0.0000000 0.0000000 0.0000000 0.0000000 0.0000000 0.0000000 0.0000000 0.0000000 0.0000000 0.0000000 0.0000000 0.0000000 0.0000000 0.0000000 0.0000000 0.0000000 0.0000000 0.0000000 0.0000000 0.0000000 0.0000000 0.0000000 0.0015385 0.0023077 0.0023077 0.0023077 0.0038462 0.0042308 0.0034615 0.0034615 0.0026923 0.0061538 0.0069231 0.0073077 0.0069231 0.0065385 0.0073077 0.0073077 0.0088462 0.0103846 0.0146154 0.0153846 0.0161538 0.0169231 0.0169231 0.0169231 0.0161538 0.0161538 0.0150000 0.0107692 0.0088462 0.0053846 0.0050000 0.0050000 0.0053846 0.0053846 0.0046154 0.0053846 0.0069231 0.0100000 0.0107692 0.0107692 0.0126923 0.0161538 0.0165385 0.0180769 0.0207692 0.0200000 0.0211538 0.0211538 0.0211538 0.0219231 0.0230769 0.0319231 0.0350000 0.0361538 0.0369231 0.0369231 0.0376923 0.0380769 0.0407692 0.0384615 0.0330769 0.0323077 0.0353846 0.0353846 0.0357692 0.0346154 0.0365385 0.0338462 0.0242308 0.0230769 0.0242308 0.0242308 0.0238462 0.0303846 0.0323077 0.0330769 0.0323077 0.0250000 0.0234615 0.0234615 0.0207692 0.0207692 0.0219231 0.0226923 0.0215385 0.0215385 0.0226923 0.0226923 0.0230769 0.0238462 0.0238462 0.0223077 0.0192308 0.0173077 0.0184615 0.0184615 0.0176923 0.0173077 0.0161538 0.0142308 0.0150000 0.0165385 0.0165385 0.0165385 0.0176923 0.0161538 0.0192308 0.0200000 0.0196154 0.0165385 0.0169231 0.0169231 0.0157692 0.0153846 0.0126923 0.0134615 0.0184615 0.0196154 0.0223077 0.0223077 0.0226923 0.0253846 0.0250000 0.0288462 0.0300000 0.0257692 0.0203846 0.0203846 0.0153846 0.0096154 0.0057692 0.0080769 0.0069231 0.0069231 0.0065385 0.0065385 0.0050000 0.0046154 0.0023077 0.0026923 0.0034615 0.0030769 0.0030769 0.0030769 0.0030769 0.0023077 0.0011538 0.0000000 0.0000000 0.0000000 0.0000000 0.0000000 0.0000000 0.0000000 0.0000000 0.0000000 0.0007692 0.0011538 0.0011538 0.0011538 0.0011538 0.0011538 0.0023077 0.0019231 0.0015385 0.0000000 0.0000000 0.0000000 0.0000000 0.0000000 0.0000000 0.0000000 0.0000000 0.0000000 0.0000000 0.0000000 0.0000000 0.0000000 0.0000000 0.0000000 0.0000000 0.0000000 0.0000000 0.0000000 0.0000000 0.0000000 0.0000000 0.0000000 0.0000000 0.0000000 0.0000000 0.0000000 0.0000000 0.0000000 0.0000000 0.0000000 0.0000000 0.0000000 0.0000000 0.0000000 0.0000000 0.0000000 0.0000000 0.0000000 0.0000000 0.0000000 0.0000000 0.0000000 0.0000000 0.0000000 0.0000000 0.0000000 0.0000000 0.0000000 0.0000000 0.0000000 0.0000000 0.0000000 0.0000000 0.0000000 0.0000000 0.0000000 0.0000000 0.0000000 0.0000000 0.0000000 0.0000000 0.0000000 0.0000000 0.0000000 0.0000000 
0.0000000 0.0000000 0.0000000 0.0000000 0.0000000 0.0000000 0.0000000 0.0000000 0.0000000 0.0000000 0.0000000 0.0000000 0.0000000 0.0000000 0.0000000 0.0000000 0.0000000 0.0000000 0.0000000 0.0000000 0.0000000 0.0000000 0.0000000 0.0000000 0.0000000 0.0000000 0.0000000 0.0000000 0.0000000 0.0000000 0.0000000 0.0000000 0.0000000 0.0000000 0.0000000 0.0000000 0.0000000 0.0000000 0.0000000 0.0000000 0.0000000 0.0000000 0.0000000 0.0000000 0.0000000 0.0000000 0.0000000 0.0000000 0.0000000 0.0000000 0.0000000 0.0000000 0.0000000 0.0000000 0.0000000 0.0000000 0.0000000 0.0000000 0.0000000 0.0000000 0.0000000 0.0000000 0.0000000 0.0000000 0.0000000 0.0000000 0.0000000 0.0000000 0.0000000 0.0000000 0.0000000 0.0000000 0.0000000 0.0000000 0.0000000 0.0000000 0.0000000 0.0000000 0.0000000 0.0000000 0.0000000 0.0000000 0.0000000 0.0000000 0.0000000 0.0000000 0.0000000 0.0000000 0.0000000 0.0000000 0.0011538 0.0019231 0.0019231 0.0019231 0.0023077 0.0026923 0.0026923 0.0023077 0.0026923 0.0065385 0.0073077 0.0076923 0.0073077 0.0069231 0.0069231 0.0088462 0.0107692 0.0150000 0.0165385 0.0176923 0.0180769 0.0180769 0.0180769 0.0180769 0.0180769 0.0165385 0.0119231 0.0076923 0.0069231 0.0065385 0.0065385 0.0061538 0.0065385 0.0069231 0.0061538 0.0073077 0.0103846 0.0107692 0.0107692 0.0123077 0.0146154 0.0161538 0.0176923 0.0173077 0.0161538 0.0165385 0.0165385 0.0157692 0.0176923 0.0173077 0.0173077 0.0257692 0.0269231 0.0284615 0.0284615 0.0315385 0.0373077 0.0392308 0.0357692 0.0346154 0.0357692 0.0369231 0.0369231 0.0361538 0.0357692 0.0357692 0.0334615 0.0265385 0.0261538 0.0265385 0.0265385 0.0246154 0.0300000 0.0342308 0.0326923 0.0307692 0.0250000 0.0223077 0.0223077 0.0207692 0.0203846 0.0203846 0.0203846 0.0196154 0.0215385 0.0234615 0.0234615 0.0234615 0.0230769 0.0215385 0.0207692 0.0180769 0.0165385 0.0165385 0.0165385 0.0161538 0.0192308 0.0184615 0.0153846 0.0169231 0.0200000 0.0219231 0.0219231 0.0219231 0.0230769 0.0242308 0.0246154 0.0188462 0.0196154 0.0169231 0.0169231 0.0153846 0.0123077 0.0142308 0.0207692 0.0242308 0.0303846 0.0296154 0.0296154 0.0307692 0.0303846 0.0265385 0.0276923 0.0246154 0.0169231 0.0126923 0.0126923 0.0088462 0.0057692 0.0080769 0.0084615 0.0046154 0.0050000 0.0046154 0.0046154 0.0046154 0.0038462 0.0023077 0.0034615 0.0057692 0.0038462 0.0038462 0.0038462 0.0030769 0.0023077 0.0007692 0.0000000 0.0000000 0.0000000 0.0000000 0.0000000 0.0000000 0.0000000 0.0000000 0.0000000 0.0011538 0.0015385 0.0015385 0.0015385 0.0015385 0.0019231 0.0023077 0.0026923 0.0015385 0.0000000 0.0000000 0.0000000 0.0000000 0.0000000 0.0000000 0.0000000 0.0000000 0.0000000 0.0000000 0.0000000 0.0000000 0.0000000 0.0000000 0.0000000 0.0000000 0.0000000 0.0000000 0.0000000 0.0000000 0.0000000 0.0000000 0.0000000 0.0000000 0.0000000 0.0000000 0.0000000 0.0000000 0.0000000 0.0000000 0.0000000 0.0000000 0.0000000 0.0000000 0.0000000 0.0000000 0.0000000 0.0000000 0.0000000 0.0000000 0.0000000 0.0000000 0.0000000 0.0000000 0.0000000 0.0000000 0.0000000 0.0000000 0.0000000 0.0000000 0.0000000 0.0000000 0.0000000 0.0000000 0.0000000 0.0000000 0.0000000 0.0000000 0.0000000 0.0000000 0.0000000 0.0000000 0.0000000 0.0000000 0.0000000 0.0000000 
0.0000000 0.0000000 0.0000000 0.0000000 0.0000000 0.0000000 0.0000000 0.0000000 0.0000000 0.0000000 0.0000000 0.0000000 0.0000000 0.0000000 0.0000000 0.0000000 0.0000000 0.0000000 0.0000000 0.0000000 0.0000000 0.0000000 0.0000000 0.0000000 0.0000000 0.0000000 0.0000000 0.0000000 0.0000000 0.0000000 0.0000000 0.0000000 0.0000000 0.0000000 0.0000000 0.0000000 0.0000000 0.0000000 0.0000000 0.0000000 0.0000000 0.0000000 0.0000000 0.0000000 0.0000000 0.0000000 0.0000000 0.0000000 0.0000000 0.0000000 0.0000000 0.0000000 0.0000000 0.0000000 0.0000000 0.0000000 0.0000000 0.0000000 0.0000000 0.0000000 0.0000000 0.0000000 0.0000000 0.0000000 0.0000000 0.0000000 0.0000000 0.0000000 0.0000000 0.0000000 0.0000000 0.0000000 0.0000000 0.0000000 0.0000000 0.0000000 0.0000000 0.0003846 0.0000000 0.0000000 0.0000000 0.0000000 0.0000000 0.0000000 0.0000000 0.0000000 0.0000000 0.0003846 0.0003846 0.0007692 0.0011538 0.0026923 0.0042308 0.0046154 0.0026923 0.0019231 0.0019231 0.0011538 0.0003846 0.0030769 0.0061538 0.0069231 0.0092308 0.0088462 0.0088462 0.0092308 0.0092308 0.0126923 0.0169231 0.0176923 0.0196154 0.0203846 0.0203846 0.0207692 0.0234615 0.0253846 0.0203846 0.0134615 0.0107692 0.0100000 0.0100000 0.0111538 0.0115385 0.0115385 0.0119231 0.0153846 0.0153846 0.0157692 0.0157692 0.0150000 0.0173077 0.0176923 0.0215385 0.0211538 0.0192308 0.0157692 0.0157692 0.0150000 0.0153846 0.0134615 0.0103846 0.0142308 0.0188462 0.0200000 0.0200000 0.0200000 0.0215385 0.0203846 0.0226923 0.0307692 0.0330769 0.0350000 0.0350000 0.0350000 0.0365385 0.0353846 0.0315385 0.0300000 0.0300000 0.0284615 0.0284615 0.0265385 0.0292308 0.0330769 0.0338462 0.0323077 0.0253846 0.0207692 0.0207692 0.0200000 0.0223077 0.0223077 0.0230769 0.0211538 0.0211538 0.0192308 0.0192308 0.0192308 0.0196154 0.0211538 0.0188462 0.0169231 0.0161538 0.0169231 0.0169231 0.0173077 0.0192308 0.0203846 0.0173077 0.0203846 0.0250000 0.0253846 0.0253846 0.0269231 0.0246154 0.0253846 0.0203846 0.0196154 0.0207692 0.0188462 0.0188462 0.0184615 0.0192308 0.0192308 0.0230769 0.0307692 0.0323077 0.0330769 0.0330769 0.0330769 0.0326923 0.0311538 0.0257692 0.0223077 0.0180769 0.0142308 0.0142308 0.0126923 0.0084615 0.0092308 0.0080769 0.0050000 0.0050000 0.0050000 0.0050000 0.0046154 0.0030769 0.0034615 0.0061538 0.0065385 0.0046154 0.0034615 0.0034615 0.0034615 0.0019231 0.0000000 0.0000000 0.0000000 0.0000000 0.0000000 0.0000000 0.0000000 0.0007692 0.0015385 0.0000000 0.0000000 0.0000000 0.0011538 0.0011538 0.0015385 0.0019231 0.0023077 0.0015385 0.0011538 0.0000000 0.0000000 0.0000000 0.0000000 0.0000000 0.0000000 0.0000000 0.0000000 0.0000000 0.0000000 0.0000000 0.0000000 0.0000000 0.0000000 0.0000000 0.0000000 0.0000000 0.0000000 0.0000000 0.0000000 0.0000000 0.0000000 0.0000000 0.0000000 0.0000000 0.0000000 0.0000000 0.0000000 0.0000000 0.0000000 0.0000000 0.0000000 0.0000000 0.0000000 0.0000000 0.0000000 0.0000000 0.0000000 0.0000000 0.0000000 0.0000000 0.0000000 0.0000000 0.0000000 0.0000000 0.0000000 0.0000000 0.0000000 0.0000000 0.0000000 0.0000000 0.0000000 0.0000000 0.0000000 0.0000000 0.0000000 0.0000000 0.0000000 0.0000000 0.0000000 0.0000000 0.0000000 0.0000000 0.0000000 0.0000000 0.0000000 
0.0000000 0.0000000 0.0000000 0.0000000 0.0000000 0.0000000 0.0000000 0.0000000 0.0000000 0.0000000 0.0000000 0.0000000 0.0000000 0.0000000 0.0000000 0.0000000 0.0000000 0.0000000 0.0000000 0.0000000 0.0000000 0.0000000 0.0000000 0.0000000 0.0000000 0.0000000 0.0000000 0.0000000 0.0000000 0.0000000 0.0000000 0.0000000 0.0000000 0.0000000 0.0000000 0.0000000 0.0000000 0.0000000 0.0000000 0.0000000 0.0000000 0.0000000 0.0000000 0.0000000 0.0000000 0.0000000 0.0000000 0.0000000 0.0000000 0.0000000 0.0000000 0.0000000 0.0000000 0.0000000 0.0000000 0.0000000 0.0000000 0.0000000 0.0000000 0.0000000 0.0000000 0.0000000 0.0000000 0.0000000 0.0000000 0.0000000 0.0000000 0.0000000 0.0000000 0.0000000 0.0000000 0.0000000 0.0000000 0.0000000 0.0000000 0.0000000 0.0003846 0.0011538 0.0011538 0.0007692 0.0007692 0.0003846 0.0000000 0.0000000 0.0000000 0.0000000 0.0003846 0.0007692 0.0007692 0.0011538 0.0030769 0.0046154 0.0053846 0.0061538 0.0050000 0.0042308 0.0042308 0.0030769 0.0026923 0.0050000 0.0038462 0.0069231 0.0080769 0.0084615 0.0084615 0.0088462 0.0103846 0.0123077 0.0211538 0.0276923 0.0300000 0.0307692 0.0307692 0.0315385 0.0330769 0.0326923 0.0296154 0.0215385 0.0207692 0.0180769 0.0180769 0.0180769 0.0184615 0.0200000 0.0238462 0.0242308 0.0253846 0.0242308 0.0242308 0.0238462 0.0223077 0.0215385 0.0192308 0.0215385 0.0207692 0.0192308 0.0192308 0.0184615 0.0150000 0.0107692 0.0100000 0.0119231 0.0161538 0.0173077 0.0173077 0.0192308 0.0184615 0.0184615 0.0230769 0.0284615 0.0288462 0.0296154 0.0296154 0.0288462 0.0300000 0.0296154 0.0307692 0.0288462 0.0300000 0.0269231 0.0269231 0.0261538 0.0276923 0.0338462 0.0353846 0.0342308 0.0276923 0.0242308 0.0242308 0.0238462 0.0223077 0.0242308 0.0261538 0.0238462 0.0169231 0.0184615 0.0184615 0.0180769 0.0200000 0.0200000 0.0184615 0.0176923 0.0184615 0.0184615 0.0184615 0.0173077 0.0184615 0.0230769 0.0203846 0.0215385 0.0250000 0.0253846 0.0253846 0.0257692 0.0253846 0.0230769 0.0219231 0.0207692 0.0230769 0.0234615 0.0234615 0.0230769 0.0230769 0.0234615 0.0280769 0.0330769 0.0342308 0.0342308 0.0342308 0.0342308 0.0369231 0.0307692 0.0303846 0.0276923 0.0211538 0.0188462 0.0188462 0.0176923 0.0157692 0.0107692 0.0065385 0.0050000 0.0053846 0.0050000 0.0050000 0.0050000 0.0042308 0.0050000 0.0073077 0.0069231 0.0050000 0.0034615 0.0034615 0.0023077 0.0007692 0.0000000 0.0011538 0.0015385 0.0019231 0.0019231 0.0019231 0.0019231 0.0026923 0.0007692 0.0000000 0.0000000 0.0000000 0.0000000 0.0000000 0.0000000 0.0000000 0.0003846 0.0011538 0.0000000 0.0000000 0.0000000 0.0000000 0.0003846 0.0000000 0.0007692 0.0000000 0.0000000 0.0000000 0.0000000 0.0000000 0.0000000 0.0000000 0.0000000 0.0000000 0.0000000 0.0000000 0.0000000 0.0000000 0.0000000 0.0000000 0.0000000 0.0000000 0.0000000 0.0000000 0.0000000 0.0000000 0.0000000 0.0000000 0.0000000 0.0000000 0.0000000 0.0000000 0.0000000 0.0000000 0.0000000 0.0000000 0.0000000 0.0000000 0.0000000 0.0000000 0.0000000 0.0000000 0.0000000 0.0000000 0.0000000 0.0000000 0.0000000 0.0000000 0.0000000 0.0000000 0.0000000 0.0000000 0.0000000 0.0000000 0.0000000 0.0000000 0.0000000 0.0000000 0.0000000 0.0000000 0.0000000 0.0000000 0.0000000 0.0000000 0.0000000 
0.0000000 0.0000000 0.0000000 0.0000000 0.0000000 0.0000000 0.0000000 0.0000000 0.0000000 0.0000000 0.0000000 0.0000000 0.0000000 0.0000000 0.0000000 0.0000000 0.0000000 0.0000000 0.0000000 0.0000000 0.0000000 0.0000000 0.0000000 0.0000000 0.0000000 0.0000000 0.0000000 0.0000000 0.0000000 0.0000000 0.0000000 0.0000000 0.0000000 0.0000000 0.0000000 0.0000000 0.0000000 0.0000000 0.0000000 0.0000000 0.0000000 0.0000000 0.0000000 0.0000000 0.0000000 0.0000000 0.0000000 0.0000000 0.0000000 0.0000000 0.0000000 0.0000000 0.0000000 0.0000000 0.0000000 0.0000000 0.0000000 0.0000000 0.0000000 0.0000000 0.0000000 0.0000000 0.0003846 0.0011538 0.0011538 0.0015385 0.0019231 0.0019231 0.0015385 0.0007692 0.0000000 0.0000000 0.0000000 0.0000000 0.0000000 0.0000000 0.0011538 0.0011538 0.0011538 0.0007692 0.0007692 0.0011538 0.0003846 0.0000000 0.0000000 0.0000000 0.0007692 0.0011538 0.0011538 0.0015385 0.0046154 0.0073077 0.0073077 0.0057692 0.0053846 0.0050000 0.0050000 0.0034615 0.0050000 0.0050000 0.0038462 0.0053846 0.0080769 0.0080769 0.0080769 0.0092308 0.0130769 0.0165385 0.0238462 0.0296154 0.0319231 0.0326923 0.0326923 0.0330769 0.0342308 0.0350000 0.0319231 0.0276923 0.0261538 0.0257692 0.0257692 0.0250000 0.0238462 0.0246154 0.0276923 0.0280769 0.0307692 0.0296154 0.0296154 0.0280769 0.0253846 0.0269231 0.0253846 0.0215385 0.0150000 0.0157692 0.0157692 0.0134615 0.0153846 0.0161538 0.0130769 0.0188462 0.0238462 0.0234615 0.0234615 0.0211538 0.0188462 0.0223077 0.0269231 0.0319231 0.0334615 0.0330769 0.0330769 0.0326923 0.0292308 0.0234615 0.0261538 0.0315385 0.0303846 0.0288462 0.0288462 0.0284615 0.0276923 0.0334615 0.0353846 0.0342308 0.0284615 0.0261538 0.0261538 0.0242308 0.0253846 0.0242308 0.0265385 0.0265385 0.0223077 0.0176923 0.0176923 0.0176923 0.0230769 0.0280769 0.0196154 0.0192308 0.0223077 0.0226923 0.0226923 0.0219231 0.0207692 0.0165385 0.0211538 0.0238462 0.0280769 0.0276923 0.0276923 0.0284615 0.0265385 0.0261538 0.0238462 0.0276923 0.0269231 0.0257692 0.0257692 0.0257692 0.0246154 0.0253846 0.0307692 0.0338462 0.0350000 0.0350000 0.0350000 0.0350000 0.0346154 0.0346154 0.0311538 0.0280769 0.0253846 0.0257692 0.0257692 0.0238462 0.0184615 0.0096154 0.0061538 0.0057692 0.0057692 0.0053846 0.0053846 0.0057692 0.0053846 0.0065385 0.0076923 0.0069231 0.0046154 0.0015385 0.0015385 0.0007692 0.0015385 0.0023077 0.0019231 0.0023077 0.0023077 0.0026923 0.0026923 0.0026923 0.0015385 0.0003846 0.0000000 0.0000000 0.0000000 0.0000000 0.0000000 0.0000000 0.0000000 0.0000000 0.0000000 0.0000000 0.0000000 0.0000000 0.0000000 0.0003846 0.0003846 0.0011538 0.0000000 0.0000000 0.0000000 0.0000000 0.0000000 0.0000000 0.0000000 0.0000000 0.0000000 0.0000000 0.0000000 0.0000000 0.0000000 0.0000000 0.0000000 0.0000000 0.0000000 0.0000000 0.0000000 0.0000000 0.0000000 0.0000000 0.0000000 0.0000000 0.0000000 0.0000000 0.0000000 0.0000000 0.0000000 0.0000000 0.0000000 0.0000000 0.0000000 0.0000000 0.0000000 0.0000000 0.0000000 0.0000000 0.0000000 0.0000000 0.0000000 0.0000000 0.0000000 0.0000000 0.0000000 0.0000000 0.0000000 0.0000000 0.0000000 0.0000000 0.0000000 0.0000000 0.0000000 0.0000000 0.0000000 0.0000000 0.0000000 0.0000000 0.0000000 0.0000000 
0.0000000 0.0000000 0.0000000 0.0000000 0.0000000 0.0000000 0.0000000 0.0000000 0.0000000 0.0000000 0.0000000 0.0000000 0.0000000 0.0000000 0.0000000 0.0000000 0.0000000 0.0000000 0.0000000 0.0000000 0.0000000 0.0000000 0.0000000 0.0000000 0.0000000 0.0000000 0.0000000 0.0000000 0.0000000 0.0000000 0.0000000 0.0000000 0.0000000 0.0000000 0.0000000 0.0000000 0.0000000 0.0000000 0.0000000 0.0000000 0.0000000 0.0000000 0.0000000 0.0000000 0.0000000 0.0000000 0.0000000 0.0000000 0.0000000 0.0000000 0.0000000 0.0000000 0.0000000 0.0000000 0.0000000 0.0000000 0.0000000 0.0000000 0.0000000 0.0000000 0.0000000 0.0000000 0.0015385 0.0019231 0.0019231 0.0019231 0.0023077 0.0026923 0.0019231 0.0015385 0.0003846 0.0000000 0.0000000 0.0000000 0.0000000 0.0000000 0.0011538 0.0011538 0.0011538 0.0011538 0.0011538 0.0011538 0.0011538 0.0000000 0.0000000 0.0003846 0.0011538 0.0011538 0.0011538 0.0011538 0.0057692 0.0073077 0.0080769 0.0069231 0.0053846 0.0050000 0.0050000 0.0038462 0.0050000 0.0053846 0.0034615 0.0061538 0.0096154 0.0092308 0.0092308 0.0092308 0.0119231 0.0165385 0.0230769 0.0303846 0.0323077 0.0326923 0.0326923 0.0342308 0.0346154 0.0353846 0.0330769 0.0292308 0.0276923 0.0276923 0.0276923 0.0276923 0.0300000 0.0273077 0.0311538 0.0296154 0.0307692 0.0307692 0.0307692 0.0288462 0.0253846 0.0273077 0.0292308 0.0215385 0.0173077 0.0157692 0.0157692 0.0130769 0.0146154 0.0146154 0.0126923 0.0200000 0.0238462 0.0269231 0.0269231 0.0250000 0.0223077 0.0257692 0.0303846 0.0353846 0.0365385 0.0365385 0.0365385 0.0350000 0.0315385 0.0207692 0.0250000 0.0315385 0.0300000 0.0342308 0.0342308 0.0307692 0.0276923 0.0307692 0.0353846 0.0334615 0.0292308 0.0269231 0.0269231 0.0253846 0.0257692 0.0242308 0.0257692 0.0261538 0.0219231 0.0176923 0.0176923 0.0184615 0.0226923 0.0292308 0.0219231 0.0207692 0.0226923 0.0230769 0.0230769 0.0207692 0.0176923 0.0173077 0.0246154 0.0265385 0.0284615 0.0269231 0.0269231 0.0284615 0.0273077 0.0269231 0.0253846 0.0292308 0.0296154 0.0276923 0.0276923 0.0273077 0.0246154 0.0276923 0.0315385 0.0376923 0.0338462 0.0326923 0.0326923 0.0338462 0.0365385 0.0361538 0.0303846 0.0284615 0.0276923 0.0273077 0.0273077 0.0265385 0.0196154 0.0092308 0.0065385 0.0061538 0.0061538 0.0057692 0.0057692 0.0057692 0.0053846 0.0069231 0.0076923 0.0069231 0.0038462 0.0019231 0.0019231 0.0019231 0.0026923 0.0023077 0.0023077 0.0023077 0.0026923 0.0030769 0.0030769 0.0026923 0.0011538 0.0003846 0.0000000 0.0000000 0.0000000 0.0000000 0.0000000 0.0000000 0.0000000 0.0000000 0.0000000 0.0000000 0.0000000 0.0000000 0.0000000 0.0000000 0.0011538 0.0015385 0.0000000 0.0000000 0.0000000 0.0000000 0.0000000 0.0000000 0.0000000 0.0000000 0.0000000 0.0000000 0.0000000 0.0000000 0.0000000 0.0000000 0.0000000 0.0000000 0.0000000 0.0000000 0.0000000 0.0000000 0.0000000 0.0000000 0.0000000 0.0000000 0.0000000 0.0000000 0.0000000 0.0000000 0.0000000 0.0000000 0.0000000 0.0000000 0.0000000 0.0000000 0.0000000 0.0000000 0.0000000 0.0000000 0.0000000 0.0000000 0.0000000 0.0000000 0.0000000 0.0000000 0.0000000 0.0000000 0.0000000 0.0000000 0.0000000 0.0000000 0.0000000 0.0000000 0.0000000 0.0000000 0.0000000 0.0000000 0.0000000 0.0000000 0.0000000 0.0000000 
0.0000000 0.0000000 0.0000000 0.0000000 0.0000000 0.0000000 0.0000000 0.0000000 0.0000000 0.0000000 0.0000000 0.0000000 0.0000000 0.0000000 0.0000000 0.0000000 0.0000000 0.0000000 0.0000000 0.0000000 0.0000000 0.0000000 0.0000000 0.0000000 0.0000000 0.0000000 0.0000000 0.0000000 0.0000000 0.0000000 0.0000000 0.0000000 0.0000000 0.0000000 0.0000000 0.0000000 0.0000000 0.0000000 0.0000000 0.0000000 0.0000000 0.0000000 0.0000000 0.0000000 0.0000000 0.0000000 0.0000000 0.0000000 0.0000000 0.0000000 0.0000000 0.0000000 0.0000000 0.0000000 0.0000000 0.0000000 0.0000000 0.0000000 0.0000000 0.0000000 0.0000000 0.0000000 0.0015385 0.0019231 0.0019231 0.0019231 0.0023077 0.0026923 0.0019231 0.0015385 0.0003846 0.0000000 0.0000000 0.0000000 0.0000000 0.0000000 0.0011538 0.0011538 0.0011538 0.0011538 0.0011538 0.0011538 0.0011538 0.0000000 0.0000000 0.0003846 0.0011538 0.0011538 0.0011538 0.0011538 0.0057692 0.0073077 0.0080769 0.0069231 0.0053846 0.0050000 0.0050000 0.0038462 0.0050000 0.0053846 0.0034615 0.0061538 0.0096154 0.0092308 0.0092308 0.0092308 0.0119231 0.0165385 0.0230769 0.0303846 0.0323077 0.0326923 0.0326923 0.0342308 0.0346154 0.0353846 0.0330769 0.0292308 0.0276923 0.0276923 0.0276923 0.0276923 0.0300000 0.0273077 0.0311538 0.0296154 0.0307692 0.0307692 0.0307692 0.0288462 0.0253846 0.0273077 0.0292308 0.0215385 0.0173077 0.0157692 0.0157692 0.0130769 0.0146154 0.0146154 0.0126923 0.0200000 0.0238462 0.0269231 0.0269231 0.0250000 0.0223077 0.0257692 0.0303846 0.0353846 0.0365385 0.0365385 0.0365385 0.0350000 0.0315385 0.0207692 0.0250000 0.0315385 0.0300000 0.0342308 0.0342308 0.0307692 0.0276923 0.0307692 0.0353846 0.0334615 0.0292308 0.0269231 0.0269231 0.0253846 0.0257692 0.0242308 0.0257692 0.0261538 0.0219231 0.0176923 0.0176923 0.0184615 0.0226923 0.0292308 0.0219231 0.0207692 0.0226923 0.0230769 0.0230769 0.0207692 0.0176923 0.0173077 0.0246154 0.0265385 0.0284615 0.0269231 0.0269231 0.0284615 0.0273077 0.0269231 0.0253846 0.0292308 0.0296154 0.0276923 0.0276923 0.0273077 0.0246154 0.0276923 0.0315385 0.0376923 0.0338462 0.0326923 0.0326923 0.0338462 0.0365385 0.0361538 0.0303846 0.0284615 0.0276923 0.0273077 0.0273077 0.0265385 0.0196154 0.0092308 0.0065385 0.0061538 0.0061538 0.0057692 0.0057692 0.0057692 0.0053846 0.0069231 0.0076923 0.0069231 0.0038462 0.0019231 0.0019231 0.0019231 0.0026923 0.0023077 0.0023077 0.0023077 0.0026923 0.0030769 0.0030769 0.0026923 0.0011538 0.0003846 0.0000000 0.0000000 0.0000000 0.0000000 0.0000000 0.0000000 0.0000000 0.0000000 0.0000000 0.0000000 0.0000000 0.0000000 0.0000000 0.0000000 0.0011538 0.0015385 0.0000000 0.0000000 0.0000000 0.0000000 0.0000000 0.0000000 0.0000000 0.0000000 0.0000000 0.0000000 0.0000000 0.0000000 0.0000000 0.0000000 0.0000000 0.0000000 0.0000000 0.0000000 0.0000000 0.0000000 0.0000000 0.0000000 0.0000000 0.0000000 0.0000000 0.0000000 0.0000000 0.0000000 0.0000000 0.0000000 0.0000000 0.0000000 0.0000000 0.0000000 0.0000000 0.0000000 0.0000000 0.0000000 0.0000000 0.0000000 0.0000000 0.0000000 0.0000000 0.0000000 0.0000000 0.0000000 0.0000000 0.0000000 0.0000000 0.0000000 0.0000000 0.0000000 0.0000000 0.0000000 0.0000000 0.0000000 0.0000000 0.0000000 0.0000000 0.0000000 
0.0000000 0.0000000 0.0000000 0.0000000 0.0000000 0.0000000 0.0000000 0.0000000 0.0000000 0.0000000 0.0000000 0.0000000 0.0000000 0.0000000 0.0000000 0.0000000 0.0000000 0.0000000 0.0000000 0.0000000 0.0000000 0.0000000 0.0000000 0.0000000 0.0000000 0.0000000 0.0000000 0.0000000 0.0000000 0.0000000 0.0000000 0.0000000 0.0000000 0.0000000 0.0000000 0.0000000 0.0000000 0.0000000 0.0000000 0.0000000 0.0000000 0.0000000 0.0000000 0.0000000 0.0000000 0.0000000 0.0000000 0.0000000 0.0000000 0.0000000 0.0000000 0.0000000 0.0000000 0.0000000 0.0000000 0.0000000 0.0000000 0.0000000 0.0000000 0.0000000 0.0000000 0.0011538 0.0019231 0.0023077 0.0023077 0.0026923 0.0026923 0.0026923 0.0023077 0.0015385 0.0007692 0.0000000 0.0000000 0.0000000 0.0000000 0.0007692 0.0011538 0.0015385 0.0015385 0.0011538 0.0011538 0.0011538 0.0011538 0.0003846 0.0000000 0.0007692 0.0011538 0.0015385 0.0015385 0.0011538 0.0057692 0.0080769 0.0092308 0.0080769 0.0061538 0.0057692 0.0057692 0.0046154 0.0053846 0.0057692 0.0046154 0.0073077 0.0096154 0.0088462 0.0088462 0.0103846 0.0123077 0.0157692 0.0226923 0.0296154 0.0326923 0.0338462 0.0338462 0.0334615 0.0361538 0.0350000 0.0338462 0.0303846 0.0292308 0.0280769 0.0280769 0.0288462 0.0323077 0.0319231 0.0334615 0.0338462 0.0311538 0.0303846 0.0303846 0.0292308 0.0276923 0.0276923 0.0326923 0.0253846 0.0180769 0.0157692 0.0157692 0.0150000 0.0134615 0.0142308 0.0173077 0.0226923 0.0300000 0.0303846 0.0303846 0.0300000 0.0261538 0.0284615 0.0350000 0.0380769 0.0403846 0.0407692 0.0407692 0.0388462 0.0346154 0.0238462 0.0246154 0.0330769 0.0334615 0.0326923 0.0326923 0.0342308 0.0288462 0.0292308 0.0365385 0.0326923 0.0288462 0.0265385 0.0265385 0.0238462 0.0242308 0.0253846 0.0261538 0.0250000 0.0207692 0.0180769 0.0180769 0.0192308 0.0242308 0.0284615 0.0257692 0.0203846 0.0219231 0.0211538 0.0211538 0.0211538 0.0157692 0.0188462 0.0276923 0.0269231 0.0280769 0.0265385 0.0265385 0.0238462 0.0265385 0.0265385 0.0292308 0.0303846 0.0307692 0.0280769 0.0280769 0.0284615 0.0276923 0.0292308 0.0361538 0.0357692 0.0346154 0.0342308 0.0342308 0.0357692 0.0373077 0.0361538 0.0319231 0.0303846 0.0276923 0.0280769 0.0280769 0.0261538 0.0207692 0.0103846 0.0069231 0.0069231 0.0069231 0.0065385 0.0065385 0.0061538 0.0061538 0.0076923 0.0084615 0.0076923 0.0026923 0.0026923 0.0026923 0.0030769 0.0026923 0.0026923 0.0026923 0.0023077 0.0026923 0.0026923 0.0026923 0.0019231 0.0007692 0.0000000 0.0000000 0.0000000 0.0000000 0.0000000 0.0000000 0.0000000 0.0000000 0.0000000 0.0000000 0.0000000 0.0000000 0.0000000 0.0000000 0.0000000 0.0019231 0.0015385 0.0000000 0.0000000 0.0000000 0.0000000 0.0000000 0.0000000 0.0000000 0.0000000 0.0000000 0.0000000 0.0000000 0.0000000 0.0000000 0.0000000 0.0000000 0.0000000 0.0000000 0.0000000 0.0000000 0.0000000 0.0000000 0.0000000 0.0000000 0.0000000 0.0000000 0.0000000 0.0000000 0.0000000 0.0000000 0.0000000 0.0000000 0.0000000 0.0000000 0.0000000 0.0000000 0.0000000 0.0000000 0.0000000 0.0000000 0.0000000 0.0000000 0.0000000 0.0000000 0.0000000 0.0000000 0.0000000 0.0000000 0.0000000 0.0000000 0.0000000 0.0000000 0.0000000 0.0000000 0.0000000 0.0000000 0.0000000 0.0000000 0.0000000 0.0000000 0.0000000 
0.0000000 0.0000000 0.0000000 0.0000000 0.0000000 0.0000000 0.0000000 0.0000000 0.0000000 0.0000000 0.0000000 0.0000000 0.0000000 0.0000000 0.0000000 0.0000000 0.0000000 0.0000000 0.0000000 0.0000000 0.0000000 0.0000000 0.0000000 0.0000000 0.0000000 0.0000000 0.0000000 0.0000000 0.0000000 0.0000000 0.0000000 0.0000000 0.0000000 0.0000000 0.0000000 0.0000000 0.0000000 0.0000000 0.0000000 0.0000000 0.0000000 0.0000000 0.0000000 0.0000000 0.0000000 0.0000000 0.0000000 0.0000000 0.0000000 0.0000000 0.0000000 0.0000000 0.0000000 0.0000000 0.0000000 0.0000000 0.0000000 0.0000000 0.0000000 0.0000000 0.0000000 0.0019231 0.0023077 0.0026923 0.0026923 0.0023077 0.0026923 0.0026923 0.0019231 0.0015385 0.0003846 0.0000000 0.0000000 0.0000000 0.0000000 0.0011538 0.0015385 0.0011538 0.0011538 0.0011538 0.0011538 0.0015385 0.0015385 0.0007692 0.0003846 0.0011538 0.0034615 0.0038462 0.0038462 0.0042308 0.0065385 0.0107692 0.0123077 0.0107692 0.0096154 0.0088462 0.0088462 0.0076923 0.0069231 0.0088462 0.0069231 0.0096154 0.0107692 0.0111538 0.0111538 0.0111538 0.0153846 0.0173077 0.0238462 0.0288462 0.0346154 0.0330769 0.0330769 0.0330769 0.0357692 0.0373077 0.0361538 0.0361538 0.0338462 0.0338462 0.0338462 0.0334615 0.0361538 0.0415385 0.0415385 0.0380769 0.0403846 0.0396154 0.0396154 0.0388462 0.0365385 0.0323077 0.0334615 0.0257692 0.0188462 0.0184615 0.0184615 0.0184615 0.0188462 0.0200000 0.0234615 0.0311538 0.0346154 0.0369231 0.0369231 0.0400000 0.0396154 0.0419231 0.0503846 0.0473077 0.0503846 0.0511538 0.0511538 0.0503846 0.0446154 0.0334615 0.0300000 0.0326923 0.0330769 0.0334615 0.0334615 0.0323077 0.0338462 0.0280769 0.0303846 0.0296154 0.0273077 0.0261538 0.0261538 0.0246154 0.0234615 0.0246154 0.0250000 0.0226923 0.0192308 0.0157692 0.0157692 0.0176923 0.0238462 0.0276923 0.0311538 0.0230769 0.0200000 0.0200000 0.0200000 0.0184615 0.0184615 0.0238462 0.0296154 0.0288462 0.0276923 0.0250000 0.0250000 0.0238462 0.0238462 0.0284615 0.0330769 0.0307692 0.0323077 0.0315385 0.0315385 0.0315385 0.0311538 0.0365385 0.0361538 0.0361538 0.0361538 0.0373077 0.0373077 0.0403846 0.0419231 0.0369231 0.0365385 0.0303846 0.0296154 0.0300000 0.0300000 0.0284615 0.0219231 0.0107692 0.0088462 0.0080769 0.0080769 0.0080769 0.0080769 0.0084615 0.0065385 0.0100000 0.0092308 0.0053846 0.0034615 0.0034615 0.0034615 0.0030769 0.0030769 0.0030769 0.0026923 0.0023077 0.0011538 0.0011538 0.0011538 0.0011538 0.0011538 0.0000000 0.0000000 0.0000000 0.0000000 0.0000000 0.0000000 0.0000000 0.0000000 0.0000000 0.0000000 0.0000000 0.0000000 0.0000000 0.0000000 0.0000000 0.0023077 0.0007692 0.0000000 0.0000000 0.0000000 0.0000000 0.0000000 0.0000000 0.0000000 0.0000000 0.0000000 0.0000000 0.0000000 0.0000000 0.0000000 0.0000000 0.0000000 0.0000000 0.0000000 0.0000000 0.0000000 0.0000000 0.0000000 0.0000000 0.0000000 0.0000000 0.0000000 0.0000000 0.0000000 0.0000000 0.0000000 0.0000000 0.0000000 0.0000000 0.0000000 0.0000000 0.0000000 0.0000000 0.0000000 0.0000000 0.0000000 0.0000000 0.0000000 0.0000000 0.0000000 0.0000000 0.0000000 0.0000000 0.0000000 0.0000000 0.0000000 0.0000000 0.0000000 0.0000000 0.0000000 0.0000000 0.0000000 0.0000000 0.0000000 0.0000000 0.0000000 0.0000000 
0.0000000 0.0000000 0.0000000 0.0000000 0.0000000 0.0000000 0.0000000 0.0000000 0.0000000 0.0000000 0.0000000 0.0000000 0.0000000 0.0000000 0.0000000 0.0000000 0.0000000 0.0000000 0.0000000 0.0000000 0.0000000 0.0000000 0.0000000 0.0000000 0.0000000 0.0000000 0.0000000 0.0000000 0.0000000 0.0000000 0.0000000 0.0000000 0.0000000 0.0000000 0.0000000 0.0000000 0.0000000 0.0000000 0.0000000 0.0000000 0.0000000 0.0000000 0.0000000 0.0000000 0.0000000 0.0000000 0.0000000 0.0000000 0.0000000 0.0000000 0.0000000 0.0000000 0.0000000 0.0000000 0.0000000 0.0000000 0.0000000 0.0000000 0.0000000 0.0000000 0.0007692 0.0023077 0.0023077 0.0023077 0.0023077 0.0023077 0.0023077 0.0019231 0.0003846 0.0000000 0.0000000 0.0000000 0.0000000 0.0000000 0.0000000 0.0000000 0.0011538 0.0015385 0.0015385 0.0015385 0.0015385 0.0011538 0.0011538 0.0011538 0.0019231 0.0023077 0.0038462 0.0042308 0.0042308 0.0050000 0.0057692 0.0103846 0.0134615 0.0126923 0.0130769 0.0119231 0.0119231 0.0119231 0.0115385 0.0119231 0.0103846 0.0134615 0.0153846 0.0165385 0.0165385 0.0146154 0.0138462 0.0215385 0.0257692 0.0269231 0.0334615 0.0330769 0.0330769 0.0326923 0.0350000 0.0400000 0.0392308 0.0400000 0.0415385 0.0423077 0.0423077 0.0426923 0.0430769 0.0461538 0.0492308 0.0503846 0.0469231 0.0473077 0.0473077 0.0461538 0.0461538 0.0396154 0.0373077 0.0334615 0.0280769 0.0296154 0.0296154 0.0315385 0.0276923 0.0307692 0.0392308 0.0496154 0.0550000 0.0569231 0.0569231 0.0576923 0.0565385 0.0573077 0.0592308 0.0538462 0.0538462 0.0538462 0.0538462 0.0523077 0.0523077 0.0461538 0.0438462 0.0446154 0.0419231 0.0407692 0.0407692 0.0407692 0.0400000 0.0430769 0.0357692 0.0311538 0.0300000 0.0265385 0.0265385 0.0261538 0.0238462 0.0250000 0.0292308 0.0234615 0.0173077 0.0165385 0.0165385 0.0153846 0.0176923 0.0257692 0.0288462 0.0215385 0.0211538 0.0207692 0.0207692 0.0211538 0.0250000 0.0242308 0.0257692 0.0242308 0.0246154 0.0253846 0.0253846 0.0261538 0.0292308 0.0334615 0.0350000 0.0307692 0.0342308 0.0373077 0.0373077 0.0365385 0.0384615 0.0411538 0.0388462 0.0369231 0.0396154 0.0400000 0.0400000 0.0438462 0.0453846 0.0411538 0.0388462 0.0338462 0.0315385 0.0307692 0.0307692 0.0273077 0.0223077 0.0165385 0.0119231 0.0107692 0.0107692 0.0111538 0.0111538 0.0111538 0.0126923 0.0126923 0.0115385 0.0065385 0.0053846 0.0046154 0.0046154 0.0030769 0.0030769 0.0019231 0.0007692 0.0019231 0.0015385 0.0015385 0.0015385 0.0011538 0.0000000 0.0000000 0.0000000 0.0000000 0.0000000 0.0000000 0.0000000 0.0000000 0.0000000 0.0000000 0.0000000 0.0000000 0.0000000 0.0011538 0.0011538 0.0019231 0.0023077 0.0000000 0.0000000 0.0000000 0.0000000 0.0000000 0.0000000 0.0000000 0.0000000 0.0000000 0.0000000 0.0000000 0.0000000 0.0000000 0.0000000 0.0000000 0.0000000 0.0000000 0.0000000 0.0000000 0.0000000 0.0000000 0.0000000 0.0000000 0.0000000 0.0000000 0.0000000 0.0000000 0.0000000 0.0000000 0.0000000 0.0000000 0.0000000 0.0000000 0.0000000 0.0000000 0.0000000 0.0000000 0.0000000 0.0000000 0.0000000 0.0000000 0.0000000 0.0000000 0.0000000 0.0000000 0.0000000 0.0000000 0.0000000 0.0000000 0.0000000 0.0000000 0.0000000 0.0000000 0.0000000 0.0000000 0.0000000 0.0000000 0.0000000 0.0000000 0.0000000 0.0000000 
0.0000000 0.0000000 0.0000000 0.0000000 0.0000000 0.0000000 0.0000000 0.0000000 0.0000000 0.0000000 0.0000000 0.0000000 0.0000000 0.0000000 0.0000000 0.0000000 0.0000000 0.0000000 0.0000000 0.0000000 0.0000000 0.0000000 0.0000000 0.0000000 0.0000000 0.0000000 0.0000000 0.0000000 0.0000000 0.0000000 0.0000000 0.0000000 0.0000000 0.0000000 0.0000000 0.0000000 0.0000000 0.0000000 0.0000000 0.0000000 0.0000000 0.0000000 0.0000000 0.0000000 0.0000000 0.0000000 0.0000000 0.0000000 0.0000000 0.0000000 0.0000000 0.0000000 0.0000000 0.0000000 0.0000000 0.0000000 0.0000000 0.0000000 0.0000000 0.0000000 0.0011538 0.0019231 0.0023077 0.0019231 0.0019231 0.0019231 0.0000000 0.0000000 0.0000000 0.0000000 0.0000000 0.0000000 0.0000000 0.0000000 0.0000000 0.0000000 0.0007692 0.0015385 0.0015385 0.0015385 0.0015385 0.0015385 0.0015385 0.0015385 0.0030769 0.0030769 0.0030769 0.0030769 0.0030769 0.0042308 0.0046154 0.0088462 0.0142308 0.0157692 0.0150000 0.0146154 0.0146154 0.0138462 0.0153846 0.0180769 0.0169231 0.0180769 0.0211538 0.0211538 0.0211538 0.0211538 0.0188462 0.0196154 0.0296154 0.0334615 0.0319231 0.0323077 0.0323077 0.0357692 0.0392308 0.0392308 0.0392308 0.0419231 0.0419231 0.0434615 0.0434615 0.0480769 0.0496154 0.0584615 0.0600000 0.0600000 0.0557692 0.0550000 0.0550000 0.0553846 0.0530769 0.0507692 0.0446154 0.0392308 0.0353846 0.0365385 0.0365385 0.0380769 0.0380769 0.0400000 0.0538462 0.0650000 0.0661538 0.0676923 0.0676923 0.0669231 0.0661538 0.0676923 0.0653846 0.0646154 0.0588462 0.0584615 0.0584615 0.0584615 0.0596154 0.0626923 0.0646154 0.0588462 0.0557692 0.0553846 0.0553846 0.0546154 0.0507692 0.0484615 0.0415385 0.0365385 0.0326923 0.0330769 0.0330769 0.0311538 0.0369231 0.0376923 0.0284615 0.0242308 0.0200000 0.0188462 0.0188462 0.0169231 0.0203846 0.0223077 0.0226923 0.0180769 0.0250000 0.0265385 0.0265385 0.0257692 0.0234615 0.0223077 0.0261538 0.0242308 0.0253846 0.0273077 0.0273077 0.0307692 0.0384615 0.0411538 0.0384615 0.0353846 0.0369231 0.0373077 0.0373077 0.0392308 0.0423077 0.0392308 0.0423077 0.0461538 0.0492308 0.0492308 0.0492308 0.0507692 0.0446154 0.0423077 0.0350000 0.0326923 0.0303846 0.0288462 0.0288462 0.0265385 0.0219231 0.0196154 0.0169231 0.0146154 0.0130769 0.0142308 0.0142308 0.0142308 0.0138462 0.0123077 0.0080769 0.0057692 0.0030769 0.0023077 0.0023077 0.0023077 0.0023077 0.0026923 0.0030769 0.0026923 0.0007692 0.0000000 0.0000000 0.0000000 0.0000000 0.0000000 0.0000000 0.0000000 0.0000000 0.0000000 0.0000000 0.0000000 0.0000000 0.0000000 0.0000000 0.0000000 0.0023077 0.0026923 0.0026923 0.0023077 0.0015385 0.0000000 0.0000000 0.0000000 0.0000000 0.0000000 0.0000000 0.0000000 0.0000000 0.0000000 0.0000000 0.0000000 0.0000000 0.0000000 0.0000000 0.0000000 0.0000000 0.0000000 0.0000000 0.0000000 0.0000000 0.0000000 0.0000000 0.0000000 0.0000000 0.0000000 0.0000000 0.0000000 0.0000000 0.0000000 0.0000000 0.0000000 0.0000000 0.0000000 0.0000000 0.0000000 0.0000000 0.0000000 0.0000000 0.0000000 0.0000000 0.0000000 0.0000000 0.0000000 0.0000000 0.0000000 0.0000000 0.0000000 0.0000000 0.0000000 0.0000000 0.0000000 0.0000000 0.0000000 0.0000000 0.0000000 0.0000000 0.0000000 0.0000000 0.0000000 0.0000000 0.0000000 
0.0000000 0.0000000 0.0000000 0.0000000 0.0000000 0.0000000 0.0000000 0.0000000 0.0000000 0.0000000 0.0000000 0.0000000 0.0000000 0.0000000 0.0000000 0.0000000 0.0000000 0.0000000 0.0000000 0.0000000 0.0000000 0.0000000 0.0000000 0.0000000 0.0000000 0.0000000 0.0000000 0.0000000 0.0000000 0.0000000 0.0000000 0.0000000 0.0000000 0.0000000 0.0000000 0.0000000 0.0000000 0.0000000 0.0000000 0.0000000 0.0000000 0.0000000 0.0000000 0.0000000 0.0000000 0.0000000 0.0000000 0.0000000 0.0000000 0.0000000 0.0000000 0.0000000 0.0000000 0.0000000 0.0000000 0.0000000 0.0000000 0.0000000 0.0000000 0.0000000 0.0007692 0.0011538 0.0000000 0.0000000 0.0000000 0.0000000 0.0000000 0.0000000 0.0000000 0.0000000 0.0000000 0.0000000 0.0000000 0.0000000 0.0000000 0.0000000 0.0000000 0.0007692 0.0015385 0.0015385 0.0015385 0.0015385 0.0019231 0.0015385 0.0030769 0.0034615 0.0038462 0.0034615 0.0034615 0.0030769 0.0034615 0.0065385 0.0126923 0.0138462 0.0161538 0.0173077 0.0173077 0.0196154 0.0223077 0.0219231 0.0203846 0.0223077 0.0246154 0.0246154 0.0246154 0.0276923 0.0273077 0.0276923 0.0300000 0.0373077 0.0419231 0.0434615 0.0434615 0.0415385 0.0434615 0.0438462 0.0438462 0.0434615 0.0453846 0.0500000 0.0500000 0.0519231 0.0588462 0.0742308 0.0746154 0.0738462 0.0715385 0.0723077 0.0723077 0.0703846 0.0650000 0.0603846 0.0580769 0.0600000 0.0580769 0.0565385 0.0565385 0.0542308 0.0550000 0.0592308 0.0630769 0.0742308 0.0761538 0.0742308 0.0742308 0.0742308 0.0665385 0.0673077 0.0669231 0.0669231 0.0630769 0.0600000 0.0600000 0.0630769 0.0650000 0.0634615 0.0669231 0.0657692 0.0615385 0.0588462 0.0588462 0.0553846 0.0511538 0.0542308 0.0515385 0.0469231 0.0400000 0.0396154 0.0396154 0.0392308 0.0419231 0.0461538 0.0334615 0.0196154 0.0157692 0.0165385 0.0165385 0.0173077 0.0173077 0.0200000 0.0203846 0.0219231 0.0215385 0.0207692 0.0207692 0.0207692 0.0200000 0.0230769 0.0307692 0.0334615 0.0407692 0.0392308 0.0392308 0.0419231 0.0438462 0.0450000 0.0388462 0.0400000 0.0407692 0.0423077 0.0423077 0.0419231 0.0388462 0.0396154 0.0492308 0.0534615 0.0538462 0.0511538 0.0511538 0.0488462 0.0430769 0.0361538 0.0330769 0.0323077 0.0296154 0.0284615 0.0284615 0.0269231 0.0238462 0.0226923 0.0196154 0.0142308 0.0180769 0.0180769 0.0180769 0.0188462 0.0142308 0.0076923 0.0038462 0.0026923 0.0057692 0.0057692 0.0057692 0.0050000 0.0042308 0.0042308 0.0038462 0.0011538 0.0000000 0.0000000 0.0000000 0.0000000 0.0000000 0.0000000 0.0007692 0.0007692 0.0000000 0.0000000 0.0000000 0.0000000 0.0000000 0.0000000 0.0000000 0.0019231 0.0026923 0.0026923 0.0026923 0.0026923 0.0000000 0.0000000 0.0000000 0.0000000 0.0000000 0.0000000 0.0000000 0.0000000 0.0000000 0.0000000 0.0000000 0.0000000 0.0000000 0.0000000 0.0000000 0.0000000 0.0000000 0.0000000 0.0000000 0.0000000 0.0000000 0.0000000 0.0000000 0.0000000 0.0000000 0.0000000 0.0000000 0.0000000 0.0000000 0.0000000 0.0000000 0.0000000 0.0000000 0.0000000 0.0000000 0.0000000 0.0000000 0.0000000 0.0000000 0.0000000 0.0000000 0.0000000 0.0000000 0.0000000 0.0000000 0.0000000 0.0000000 0.0000000 0.0000000 0.0000000 0.0000000 0.0000000 0.0000000 0.0000000 0.0000000 0.0000000 0.0000000 0.0000000 0.0000000 0.0000000 0.0000000 0.0000000 
0.0000000 0.0000000 0.0000000 0.0000000 0.0000000 0.0000000 0.0000000 0.0000000 0.0000000 0.0000000 0.0000000 0.0000000 0.0000000 0.0000000 0.0000000 0.0000000 0.0000000 0.0000000 0.0000000 0.0000000 0.0000000 0.0000000 0.0000000 0.0000000 0.0000000 0.0000000 0.0000000 0.0000000 0.0000000 0.0000000 0.0000000 0.0000000 0.0000000 0.0000000 0.0000000 0.0000000 0.0000000 0.0000000 0.0000000 0.0000000 0.0000000 0.0000000 0.0000000 0.0000000 0.0000000 0.0000000 0.0000000 0.0000000 0.0000000 0.0000000 0.0000000 0.0000000 0.0000000 0.0000000 0.0000000 0.0000000 0.0000000 0.0000000 0.0000000 0.0000000 0.0000000 0.0000000 0.0000000 0.0000000 0.0000000 0.0000000 0.0000000 0.0000000 0.0000000 0.0000000 0.0000000 0.0000000 0.0000000 0.0000000 0.0000000 0.0000000 0.0000000 0.0000000 0.0007692 0.0011538 0.0011538 0.0015385 0.0015385 0.0026923 0.0038462 0.0038462 0.0046154 0.0038462 0.0038462 0.0046154 0.0042308 0.0050000 0.0107692 0.0153846 0.0169231 0.0176923 0.0176923 0.0184615 0.0234615 0.0238462 0.0226923 0.0257692 0.0261538 0.0269231 0.0269231 0.0288462 0.0307692 0.0315385 0.0346154 0.0384615 0.0426923 0.0465385 0.0465385 0.0480769 0.0480769 0.0461538 0.0403846 0.0423077 0.0438462 0.0507692 0.0507692 0.0576923 0.0634615 0.0746154 0.0811538 0.0800000 0.0769231 0.0761538 0.0761538 0.0773077 0.0726923 0.0707692 0.0661538 0.0696154 0.0719231 0.0715385 0.0715385 0.0696154 0.0676923 0.0734615 0.0692308 0.0792308 0.0784615 0.0765385 0.0765385 0.0746154 0.0700000 0.0696154 0.0650000 0.0646154 0.0657692 0.0653846 0.0653846 0.0657692 0.0661538 0.0634615 0.0665385 0.0673077 0.0615385 0.0584615 0.0584615 0.0538462 0.0523077 0.0553846 0.0557692 0.0526923 0.0446154 0.0453846 0.0453846 0.0465385 0.0457692 0.0434615 0.0400000 0.0261538 0.0223077 0.0203846 0.0203846 0.0196154 0.0200000 0.0207692 0.0219231 0.0230769 0.0211538 0.0196154 0.0196154 0.0188462 0.0211538 0.0273077 0.0311538 0.0403846 0.0376923 0.0369231 0.0369231 0.0400000 0.0426923 0.0396154 0.0373077 0.0396154 0.0430769 0.0430769 0.0430769 0.0411538 0.0430769 0.0434615 0.0546154 0.0576923 0.0538462 0.0500000 0.0500000 0.0465385 0.0392308 0.0365385 0.0384615 0.0319231 0.0284615 0.0296154 0.0296154 0.0292308 0.0284615 0.0265385 0.0226923 0.0165385 0.0207692 0.0219231 0.0219231 0.0196154 0.0150000 0.0057692 0.0026923 0.0053846 0.0065385 0.0065385 0.0065385 0.0061538 0.0050000 0.0046154 0.0019231 0.0000000 0.0000000 0.0000000 0.0000000 0.0000000 0.0000000 0.0007692 0.0015385 0.0011538 0.0007692 0.0003846 0.0003846 0.0003846 0.0000000 0.0000000 0.0007692 0.0026923 0.0026923 0.0023077 0.0023077 0.0007692 0.0000000 0.0000000 0.0000000 0.0000000 0.0000000 0.0003846 0.0003846 0.0000000 0.0000000 0.0000000 0.0000000 0.0000000 0.0000000 0.0000000 0.0000000 0.0000000 0.0000000 0.0000000 0.0000000 0.0000000 0.0000000 0.0000000 0.0000000 0.0000000 0.0000000 0.0000000 0.0000000 0.0000000 0.0000000 0.0000000 0.0000000 0.0000000 0.0000000 0.0000000 0.0000000 0.0000000 0.0000000 0.0000000 0.0000000 0.0000000 0.0000000 0.0000000 0.0000000 0.0000000 0.0000000 0.0000000 0.0000000 0.0000000 0.0000000 0.0000000 0.0000000 0.0000000 0.0000000 0.0000000 0.0000000 0.0000000 0.0000000 0.0000000 0.0000000 0.0000000 0.0000000 0.0000000 
0.0000000 0.0000000 0.0000000 0.0000000 0.0000000 0.0000000 0.0000000 0.0000000 0.0000000 0.0000000 0.0000000 0.0000000 0.0000000 0.0000000 0.0000000 0.0000000 0.0000000 0.0000000 0.0000000 0.0000000 0.0000000 0.0000000 0.0000000 0.0000000 0.0000000 0.0000000 0.0000000 0.0000000 0.0000000 0.0000000 0.0000000 0.0000000 0.0000000 0.0000000 0.0000000 0.0000000 0.0000000 0.0000000 0.0000000 0.0000000 0.0000000 0.0000000 0.0000000 0.0000000 0.0000000 0.0000000 0.0000000 0.0000000 0.0000000 0.0000000 0.0000000 0.0000000 0.0000000 0.0000000 0.0000000 0.0000000 0.0000000 0.0000000 0.0000000 0.0000000 0.0000000 0.0000000 0.0000000 0.0000000 0.0000000 0.0000000 0.0000000 0.0000000 0.0000000 0.0000000 0.0000000 0.0000000 0.0000000 0.0000000 0.0000000 0.0000000 0.0000000 0.0000000 0.0000000 0.0007692 0.0007692 0.0011538 0.0015385 0.0030769 0.0030769 0.0038462 0.0046154 0.0050000 0.0050000 0.0053846 0.0042308 0.0053846 0.0100000 0.0146154 0.0169231 0.0161538 0.0161538 0.0165385 0.0211538 0.0223077 0.0219231 0.0273077 0.0273077 0.0284615 0.0284615 0.0288462 0.0300000 0.0319231 0.0334615 0.0388462 0.0434615 0.0442308 0.0442308 0.0453846 0.0476923 0.0469231 0.0419231 0.0419231 0.0476923 0.0511538 0.0511538 0.0603846 0.0665385 0.0773077 0.0846154 0.0838462 0.0815385 0.0826923 0.0826923 0.0819231 0.0769231 0.0746154 0.0684615 0.0715385 0.0738462 0.0738462 0.0738462 0.0742308 0.0750000 0.0746154 0.0734615 0.0800000 0.0784615 0.0792308 0.0792308 0.0719231 0.0730769 0.0719231 0.0638462 0.0642308 0.0665385 0.0657692 0.0657692 0.0646154 0.0623077 0.0626923 0.0657692 0.0676923 0.0607692 0.0576923 0.0576923 0.0561538 0.0538462 0.0603846 0.0553846 0.0530769 0.0457692 0.0453846 0.0453846 0.0450000 0.0476923 0.0419231 0.0434615 0.0307692 0.0242308 0.0246154 0.0246154 0.0226923 0.0234615 0.0223077 0.0226923 0.0219231 0.0219231 0.0188462 0.0188462 0.0176923 0.0215385 0.0284615 0.0346154 0.0396154 0.0373077 0.0369231 0.0369231 0.0400000 0.0388462 0.0384615 0.0388462 0.0419231 0.0430769 0.0430769 0.0430769 0.0400000 0.0446154 0.0465385 0.0557692 0.0588462 0.0534615 0.0480769 0.0480769 0.0461538 0.0361538 0.0373077 0.0380769 0.0307692 0.0300000 0.0311538 0.0311538 0.0315385 0.0311538 0.0292308 0.0230769 0.0188462 0.0211538 0.0200000 0.0200000 0.0180769 0.0153846 0.0046154 0.0030769 0.0061538 0.0065385 0.0061538 0.0061538 0.0057692 0.0050000 0.0034615 0.0011538 0.0000000 0.0000000 0.0000000 0.0000000 0.0000000 0.0000000 0.0007692 0.0015385 0.0011538 0.0011538 0.0007692 0.0007692 0.0003846 0.0000000 0.0000000 0.0015385 0.0026923 0.0026923 0.0019231 0.0019231 0.0000000 0.0000000 0.0000000 0.0003846 0.0003846 0.0000000 0.0003846 0.0003846 0.0000000 0.0000000 0.0000000 0.0000000 0.0000000 0.0000000 0.0000000 0.0000000 0.0000000 0.0000000 0.0000000 0.0000000 0.0000000 0.0000000 0.0000000 0.0000000 0.0000000 0.0000000 0.0000000 0.0000000 0.0000000 0.0000000 0.0000000 0.0000000 0.0000000 0.0000000 0.0000000 0.0000000 0.0000000 0.0000000 0.0000000 0.0000000 0.0000000 0.0000000 0.0000000 0.0000000 0.0000000 0.0000000 0.0000000 0.0000000 0.0000000 0.0000000 0.0000000 0.0000000 0.0000000 0.0000000 0.0000000 0.0000000 0.0000000 0.0000000 0.0000000 0.0000000 0.0000000 0.0000000 0.0000000 
0.0000000 0.0000000 0.0000000 0.0000000 0.0000000 0.0000000 0.0000000 0.0000000 0.0000000 0.0000000 0.0000000 0.0000000 0.0000000 0.0000000 0.0000000 0.0000000 0.0000000 0.0000000 0.0000000 0.0000000 0.0000000 0.0000000 0.0000000 0.0000000 0.0000000 0.0000000 0.0000000 0.0000000 0.0000000 0.0000000 0.0000000 0.0000000 0.0000000 0.0000000 0.0000000 0.0000000 0.0000000 0.0000000 0.0000000 0.0000000 0.0000000 0.0000000 0.0000000 0.0000000 0.0000000 0.0000000 0.0000000 0.0000000 0.0000000 0.0000000 0.0000000 0.0000000 0.0000000 0.0000000 0.0000000 0.0000000 0.0000000 0.0000000 0.0000000 0.0000000 0.0000000 0.0000000 0.0000000 0.0000000 0.0000000 0.0000000 0.0000000 0.0000000 0.0000000 0.0000000 0.0000000 0.0000000 0.0000000 0.0000000 0.0000000 0.0000000 0.0000000 0.0000000 0.0000000 0.0007692 0.0007692 0.0011538 0.0015385 0.0030769 0.0030769 0.0038462 0.0046154 0.0050000 0.0050000 0.0053846 0.0042308 0.0053846 0.0100000 0.0146154 0.0169231 0.0161538 0.0161538 0.0165385 0.0211538 0.0223077 0.0219231 0.0273077 0.0273077 0.0284615 0.0284615 0.0288462 0.0300000 0.0319231 0.0334615 0.0388462 0.0434615 0.0442308 0.0442308 0.0453846 0.0476923 0.0469231 0.0419231 0.0419231 0.0476923 0.0511538 0.0511538 0.0603846 0.0665385 0.0773077 0.0846154 0.0838462 0.0815385 0.0826923 0.0826923 0.0819231 0.0769231 0.0746154 0.0684615 0.0715385 0.0738462 0.0738462 0.0738462 0.0742308 0.0750000 0.0746154 0.0734615 0.0800000 0.0784615 0.0792308 0.0792308 0.0719231 0.0730769 0.0719231 0.0638462 0.0642308 0.0665385 0.0657692 0.0657692 0.0646154 0.0623077 0.0626923 0.0657692 0.0676923 0.0607692 0.0576923 0.0576923 0.0561538 0.0538462 0.0603846 0.0553846 0.0530769 0.0457692 0.0453846 0.0453846 0.0450000 0.0476923 0.0419231 0.0434615 0.0307692 0.0242308 0.0246154 0.0246154 0.0226923 0.0234615 0.0223077 0.0226923 0.0219231 0.0219231 0.0188462 0.0188462 0.0176923 0.0215385 0.0284615 0.0346154 0.0396154 0.0373077 0.0369231 0.0369231 0.0400000 0.0388462 0.0384615 0.0388462 0.0419231 0.0430769 0.0430769 0.0430769 0.0400000 0.0446154 0.0465385 0.0557692 0.0588462 0.0534615 0.0480769 0.0480769 0.0461538 0.0361538 0.0373077 0.0380769 0.0307692 0.0300000 0.0311538 0.0311538 0.0315385 0.0311538 0.0292308 0.0230769 0.0188462 0.0211538 0.0200000 0.0200000 0.0180769 0.0153846 0.0046154 0.0030769 0.0061538 0.0065385 0.0061538 0.0061538 0.0057692 0.0050000 0.0034615 0.0011538 0.0000000 0.0000000 0.0000000 0.0000000 0.0000000 0.0000000 0.0007692 0.0015385 0.0011538 0.0011538 0.0007692 0.0007692 0.0003846 0.0000000 0.0000000 0.0015385 0.0026923 0.0026923 0.0019231 0.0019231 0.0000000 0.0000000 0.0000000 0.0003846 0.0003846 0.0000000 0.0003846 0.0003846 0.0000000 0.0000000 0.0000000 0.0000000 0.0000000 0.0000000 0.0000000 0.0000000 0.0000000 0.0000000 0.0000000 0.0000000 0.0000000 0.0000000 0.0000000 0.0000000 0.0000000 0.0000000 0.0000000 0.0000000 0.0000000 0.0000000 0.0000000 0.0000000 0.0000000 0.0000000 0.0000000 0.0000000 0.0000000 0.0000000 0.0000000 0.0000000 0.0000000 0.0000000 0.0000000 0.0000000 0.0000000 0.0000000 0.0000000 0.0000000 0.0000000 0.0000000 0.0000000 0.0000000 0.0000000 0.0000000 0.0000000 0.0000000 0.0000000 0.0000000 0.0000000 0.0000000 0.0000000 0.0000000 0.0000000 
0.0000000 0.0000000 0.0000000 0.0000000 0.0000000 0.0000000 0.0000000 0.0000000 0.0000000 0.0000000 0.0000000 0.0000000 0.0000000 0.0000000 0.0000000 0.0000000 0.0000000 0.0000000 0.0000000 0.0000000 0.0000000 0.0000000 0.0000000 0.0000000 0.0000000 0.0000000 0.0000000 0.0000000 0.0000000 0.0000000 0.0000000 0.0000000 0.0000000 0.0000000 0.0000000 0.0000000 0.0000000 0.0000000 0.0000000 0.0000000 0.0000000 0.0000000 0.0000000 0.0000000 0.0000000 0.0000000 0.0000000 0.0000000 0.0000000 0.0000000 0.0000000 0.0000000 0.0000000 0.0000000 0.0000000 0.0000000 0.0000000 0.0000000 0.0000000 0.0000000 0.0000000 0.0000000 0.0000000 0.0000000 0.0000000 0.0000000 0.0000000 0.0000000 0.0000000 0.0000000 0.0000000 0.0000000 0.0000000 0.0000000 0.0000000 0.0000000 0.0000000 0.0000000 0.0000000 0.0000000 0.0000000 0.0007692 0.0015385 0.0030769 0.0034615 0.0042308 0.0053846 0.0057692 0.0057692 0.0053846 0.0046154 0.0057692 0.0103846 0.0134615 0.0153846 0.0146154 0.0146154 0.0157692 0.0200000 0.0219231 0.0219231 0.0250000 0.0253846 0.0280769 0.0280769 0.0296154 0.0296154 0.0323077 0.0334615 0.0373077 0.0438462 0.0442308 0.0442308 0.0461538 0.0496154 0.0492308 0.0438462 0.0434615 0.0473077 0.0515385 0.0515385 0.0607692 0.0711538 0.0788462 0.0838462 0.0869231 0.0880769 0.0861538 0.0861538 0.0850000 0.0819231 0.0796154 0.0676923 0.0738462 0.0769231 0.0769231 0.0769231 0.0792308 0.0803846 0.0792308 0.0746154 0.0815385 0.0792308 0.0769231 0.0769231 0.0730769 0.0700000 0.0719231 0.0623077 0.0623077 0.0630769 0.0634615 0.0634615 0.0657692 0.0592308 0.0600000 0.0653846 0.0650000 0.0607692 0.0592308 0.0592308 0.0557692 0.0534615 0.0576923 0.0500000 0.0476923 0.0465385 0.0461538 0.0461538 0.0496154 0.0507692 0.0426923 0.0430769 0.0346154 0.0280769 0.0284615 0.0284615 0.0284615 0.0273077 0.0238462 0.0223077 0.0226923 0.0200000 0.0176923 0.0176923 0.0184615 0.0219231 0.0300000 0.0365385 0.0376923 0.0384615 0.0380769 0.0380769 0.0392308 0.0350000 0.0376923 0.0396154 0.0388462 0.0411538 0.0423077 0.0423077 0.0400000 0.0446154 0.0492308 0.0576923 0.0588462 0.0526923 0.0473077 0.0473077 0.0442308 0.0357692 0.0365385 0.0365385 0.0323077 0.0315385 0.0334615 0.0334615 0.0338462 0.0311538 0.0288462 0.0223077 0.0207692 0.0192308 0.0176923 0.0176923 0.0169231 0.0123077 0.0050000 0.0034615 0.0053846 0.0061538 0.0065385 0.0065385 0.0057692 0.0042308 0.0015385 0.0000000 0.0000000 0.0000000 0.0000000 0.0000000 0.0000000 0.0000000 0.0011538 0.0015385 0.0015385 0.0011538 0.0007692 0.0007692 0.0003846 0.0003846 0.0000000 0.0023077 0.0026923 0.0023077 0.0007692 0.0007692 0.0000000 0.0000000 0.0000000 0.0003846 0.0003846 0.0003846 0.0003846 0.0003846 0.0003846 0.0003846 0.0000000 0.0000000 0.0000000 0.0000000 0.0000000 0.0000000 0.0000000 0.0000000 0.0000000 0.0000000 0.0000000 0.0000000 0.0000000 0.0000000 0.0000000 0.0000000 0.0000000 0.0000000 0.0000000 0.0000000 0.0000000 0.0000000 0.0000000 0.0000000 0.0000000 0.0000000 0.0000000 0.0000000 0.0000000 0.0000000 0.0000000 0.0000000 0.0000000 0.0000000 0.0000000 0.0000000 0.0000000 0.0000000 0.0000000 0.0000000 0.0000000 0.0000000 0.0000000 0.0000000 0.0000000 0.0000000 0.0000000 0.0000000 0.0000000 0.0000000 0.0000000 0.0000000 0.0000000 
0.0000000 0.0000000 0.0000000 0.0000000 0.0000000 0.0000000 0.0000000 0.0000000 0.0000000 0.0000000 0.0000000 0.0000000 0.0000000 0.0000000 0.0000000 0.0000000 0.0000000 0.0000000 0.0000000 0.0000000 0.0000000 0.0000000 0.0000000 0.0000000 0.0000000 0.0000000 0.0000000 0.0000000 0.0000000 0.0000000 0.0000000 0.0000000 0.0000000 0.0000000 0.0000000 0.0000000 0.0000000 0.0000000 0.0000000 0.0000000 0.0000000 0.0000000 0.0000000 0.0000000 0.0000000 0.0000000 0.0000000 0.0000000 0.0000000 0.0000000 0.0000000 0.0000000 0.0000000 0.0000000 0.0000000 0.0000000 0.0000000 0.0000000 0.0000000 0.0000000 0.0000000 0.0000000 0.0000000 0.0000000 0.0000000 0.0000000 0.0000000 0.0000000 0.0000000 0.0000000 0.0000000 0.0000000 0.0000000 0.0000000 0.0000000 0.0000000 0.0000000 0.0000000 0.0000000 0.0000000 0.0000000 0.0000000 0.0011538 0.0030769 0.0050000 0.0046154 0.0050000 0.0061538 0.0061538 0.0057692 0.0057692 0.0076923 0.0096154 0.0103846 0.0123077 0.0134615 0.0134615 0.0142308 0.0176923 0.0203846 0.0196154 0.0203846 0.0238462 0.0238462 0.0238462 0.0234615 0.0265385 0.0292308 0.0330769 0.0357692 0.0419231 0.0457692 0.0457692 0.0473077 0.0496154 0.0542308 0.0519231 0.0534615 0.0550000 0.0565385 0.0565385 0.0611538 0.0696154 0.0826923 0.0900000 0.0861538 0.0888462 0.0892308 0.0892308 0.0873077 0.0892308 0.0876923 0.0834615 0.0857692 0.0900000 0.0915385 0.0915385 0.0919231 0.0888462 0.0830769 0.0765385 0.0765385 0.0742308 0.0750000 0.0750000 0.0730769 0.0692308 0.0711538 0.0603846 0.0530769 0.0515385 0.0542308 0.0542308 0.0561538 0.0538462 0.0538462 0.0634615 0.0684615 0.0634615 0.0600000 0.0600000 0.0569231 0.0523077 0.0507692 0.0484615 0.0503846 0.0476923 0.0461538 0.0461538 0.0473077 0.0542308 0.0526923 0.0442308 0.0380769 0.0384615 0.0357692 0.0357692 0.0315385 0.0311538 0.0307692 0.0280769 0.0261538 0.0257692 0.0242308 0.0242308 0.0253846 0.0273077 0.0338462 0.0376923 0.0357692 0.0342308 0.0319231 0.0319231 0.0300000 0.0334615 0.0423077 0.0415385 0.0430769 0.0442308 0.0453846 0.0453846 0.0453846 0.0453846 0.0550000 0.0623077 0.0611538 0.0503846 0.0469231 0.0469231 0.0430769 0.0365385 0.0369231 0.0376923 0.0346154 0.0350000 0.0353846 0.0353846 0.0350000 0.0311538 0.0292308 0.0246154 0.0203846 0.0180769 0.0165385 0.0165385 0.0150000 0.0103846 0.0061538 0.0034615 0.0053846 0.0050000 0.0034615 0.0034615 0.0026923 0.0011538 0.0000000 0.0000000 0.0000000 0.0000000 0.0000000 0.0000000 0.0000000 0.0011538 0.0011538 0.0019231 0.0015385 0.0011538 0.0011538 0.0011538 0.0011538 0.0015385 0.0019231 0.0038462 0.0030769 0.0007692 0.0000000 0.0000000 0.0000000 0.0000000 0.0000000 0.0011538 0.0011538 0.0007692 0.0007692 0.0007692 0.0007692 0.0003846 0.0000000 0.0000000 0.0000000 0.0000000 0.0000000 0.0000000 0.0000000 0.0000000 0.0000000 0.0000000 0.0000000 0.0000000 0.0000000 0.0000000 0.0000000 0.0000000 0.0000000 0.0000000 0.0000000 0.0000000 0.0000000 0.0000000 0.0000000 0.0000000 0.0000000 0.0000000 0.0000000 0.0000000 0.0000000 0.0000000 0.0000000 0.0000000 0.0000000 0.0000000 0.0000000 0.0000000 0.0000000 0.0000000 0.0000000 0.0000000 0.0000000 0.0000000 0.0000000 0.0000000 0.0000000 0.0000000 0.0000000 0.0000000 0.0000000 0.0000000 0.0000000 0.0000000 0.0000000 
0.0000000 0.0000000 0.0000000 0.0000000 0.0000000 0.0000000 0.0000000 0.0000000 0.0000000 0.0000000 0.0000000 0.0000000 0.0000000 0.0000000 0.0000000 0.0000000 0.0000000 0.0000000 0.0000000 0.0000000 0.0000000 0.0000000 0.0000000 0.0000000 0.0000000 0.0000000 0.0000000 0.0000000 0.0000000 0.0000000 0.0000000 0.0000000 0.0000000 0.0000000 0.0000000 0.0000000 0.0000000 0.0000000 0.0000000 0.0000000 0.0000000 0.0000000 0.0000000 0.0000000 0.0000000 0.0000000 0.0000000 0.0000000 0.0000000 0.0000000 0.0000000 0.0000000 0.0000000 0.0000000 0.0000000 0.0000000 0.0000000 0.0000000 0.0000000 0.0000000 0.0000000 0.0000000 0.0000000 0.0000000 0.0000000 0.0000000 0.0000000 0.0000000 0.0000000 0.0000000 0.0000000 0.0000000 0.0000000 0.0000000 0.0000000 0.0000000 0.0000000 0.0000000 0.0000000 0.0000000 0.0000000 0.0000000 0.0011538 0.0026923 0.0042308 0.0042308 0.0046154 0.0061538 0.0061538 0.0069231 0.0073077 0.0076923 0.0100000 0.0096154 0.0088462 0.0096154 0.0096154 0.0092308 0.0134615 0.0153846 0.0165385 0.0176923 0.0188462 0.0219231 0.0219231 0.0215385 0.0253846 0.0284615 0.0330769 0.0338462 0.0400000 0.0423077 0.0423077 0.0434615 0.0484615 0.0553846 0.0596154 0.0630769 0.0630769 0.0650000 0.0650000 0.0669231 0.0738462 0.0803846 0.0884615 0.0984615 0.0973077 0.0992308 0.0992308 0.1000000 0.0996154 0.0973077 0.0946154 0.0980769 0.0950000 0.0923077 0.0923077 0.0896154 0.0865385 0.0826923 0.0761538 0.0746154 0.0715385 0.0688462 0.0688462 0.0700000 0.0761538 0.0742308 0.0515385 0.0519231 0.0553846 0.0584615 0.0584615 0.0626923 0.0634615 0.0673077 0.0646154 0.0653846 0.0607692 0.0596154 0.0596154 0.0573077 0.0557692 0.0542308 0.0584615 0.0630769 0.0615385 0.0584615 0.0584615 0.0592308 0.0615385 0.0569231 0.0526923 0.0415385 0.0400000 0.0373077 0.0373077 0.0357692 0.0342308 0.0334615 0.0353846 0.0350000 0.0307692 0.0330769 0.0330769 0.0330769 0.0346154 0.0353846 0.0388462 0.0369231 0.0338462 0.0334615 0.0334615 0.0323077 0.0434615 0.0488462 0.0546154 0.0530769 0.0484615 0.0473077 0.0473077 0.0480769 0.0538462 0.0580769 0.0665385 0.0576923 0.0523077 0.0496154 0.0496154 0.0480769 0.0403846 0.0380769 0.0380769 0.0419231 0.0380769 0.0373077 0.0373077 0.0357692 0.0307692 0.0284615 0.0269231 0.0226923 0.0223077 0.0196154 0.0196154 0.0169231 0.0123077 0.0038462 0.0050000 0.0053846 0.0046154 0.0030769 0.0030769 0.0019231 0.0000000 0.0000000 0.0000000 0.0000000 0.0000000 0.0000000 0.0000000 0.0007692 0.0015385 0.0015385 0.0015385 0.0015385 0.0019231 0.0019231 0.0019231 0.0023077 0.0026923 0.0050000 0.0050000 0.0030769 0.0000000 0.0000000 0.0000000 0.0007692 0.0011538 0.0023077 0.0030769 0.0023077 0.0015385 0.0007692 0.0007692 0.0007692 0.0007692 0.0007692 0.0003846 0.0000000 0.0000000 0.0000000 0.0000000 0.0000000 0.0000000 0.0000000 0.0000000 0.0000000 0.0000000 0.0000000 0.0000000 0.0000000 0.0000000 0.0000000 0.0000000 0.0000000 0.0000000 0.0000000 0.0000000 0.0000000 0.0000000 0.0000000 0.0000000 0.0000000 0.0000000 0.0000000 0.0000000 0.0000000 0.0000000 0.0000000 0.0000000 0.0000000 0.0000000 0.0000000 0.0000000 0.0000000 0.0000000 0.0000000 0.0000000 0.0000000 0.0000000 0.0000000 0.0000000 0.0000000 0.0000000 0.0000000 0.0000000 0.0000000 0.0000000 0.0000000 
0.0000000 0.0000000 0.0000000 0.0000000 0.0000000 0.0000000 0.0000000 0.0000000 0.0000000 0.0000000 0.0000000 0.0000000 0.0000000 0.0000000 0.0000000 0.0000000 0.0000000 0.0000000 0.0000000 0.0000000 0.0000000 0.0000000 0.0000000 0.0000000 0.0000000 0.0000000 0.0000000 0.0000000 0.0000000 0.0000000 0.0000000 0.0000000 0.0000000 0.0000000 0.0000000 0.0000000 0.0000000 0.0000000 0.0000000 0.0000000 0.0000000 0.0000000 0.0000000 0.0000000 0.0000000 0.0000000 0.0000000 0.0000000 0.0000000 0.0000000 0.0000000 0.0000000 0.0000000 0.0000000 0.0000000 0.0000000 0.0000000 0.0000000 0.0000000 0.0000000 0.0000000 0.0000000 0.0000000 0.0003846 0.0003846 0.0000000 0.0000000 0.0000000 0.0000000 0.0000000 0.0000000 0.0000000 0.0000000 0.0000000 0.0000000 0.0000000 0.0000000 0.0000000 0.0000000 0.0000000 0.0000000 0.0000000 0.0011538 0.0019231 0.0019231 0.0019231 0.0026923 0.0046154 0.0046154 0.0050000 0.0057692 0.0076923 0.0076923 0.0080769 0.0084615 0.0084615 0.0084615 0.0084615 0.0069231 0.0088462 0.0123077 0.0153846 0.0196154 0.0215385 0.0215385 0.0226923 0.0250000 0.0300000 0.0288462 0.0315385 0.0361538 0.0403846 0.0403846 0.0442308 0.0515385 0.0576923 0.0615385 0.0638462 0.0626923 0.0642308 0.0642308 0.0653846 0.0696154 0.0738462 0.0903846 0.0980769 0.1003846 0.1030769 0.1030769 0.1046154 0.0996154 0.0965385 0.0938462 0.1000000 0.1000000 0.0980769 0.0980769 0.0957692 0.0926923 0.0850000 0.0873077 0.0823077 0.0819231 0.0800000 0.0800000 0.0753846 0.0788462 0.0700000 0.0653846 0.0646154 0.0750000 0.0769231 0.0769231 0.0780769 0.0811538 0.0769231 0.0650000 0.0576923 0.0569231 0.0557692 0.0557692 0.0553846 0.0538462 0.0707692 0.0750000 0.0746154 0.0719231 0.0719231 0.0719231 0.0703846 0.0661538 0.0600000 0.0530769 0.0465385 0.0400000 0.0415385 0.0415385 0.0415385 0.0434615 0.0450000 0.0442308 0.0457692 0.0423077 0.0430769 0.0430769 0.0438462 0.0434615 0.0461538 0.0496154 0.0507692 0.0519231 0.0500000 0.0500000 0.0511538 0.0615385 0.0669231 0.0650000 0.0592308 0.0538462 0.0526923 0.0526923 0.0526923 0.0615385 0.0676923 0.0638462 0.0580769 0.0565385 0.0538462 0.0538462 0.0507692 0.0438462 0.0419231 0.0500000 0.0484615 0.0446154 0.0430769 0.0430769 0.0403846 0.0346154 0.0307692 0.0284615 0.0280769 0.0223077 0.0176923 0.0176923 0.0165385 0.0115385 0.0069231 0.0073077 0.0076923 0.0053846 0.0030769 0.0030769 0.0003846 0.0003846 0.0000000 0.0000000 0.0003846 0.0007692 0.0015385 0.0015385 0.0023077 0.0015385 0.0015385 0.0019231 0.0019231 0.0015385 0.0030769 0.0030769 0.0042308 0.0053846 0.0053846 0.0050000 0.0015385 0.0011538 0.0015385 0.0015385 0.0015385 0.0023077 0.0030769 0.0034615 0.0026923 0.0007692 0.0007692 0.0007692 0.0026923 0.0023077 0.0007692 0.0007692 0.0000000 0.0000000 0.0000000 0.0000000 0.0000000 0.0000000 0.0000000 0.0000000 0.0000000 0.0000000 0.0000000 0.0000000 0.0000000 0.0000000 0.0000000 0.0000000 0.0000000 0.0000000 0.0000000 0.0000000 0.0000000 0.0000000 0.0000000 0.0000000 0.0000000 0.0000000 0.0000000 0.0000000 0.0000000 0.0000000 0.0000000 0.0000000 0.0000000 0.0000000 0.0000000 0.0000000 0.0000000 0.0000000 0.0000000 0.0000000 0.0000000 0.0000000 0.0000000 0.0000000 0.0000000 0.0000000 0.0000000 0.0000000 0.0000000 0.0000000 0.0000000 
0.0000000 0.0000000 0.0000000 0.0000000 0.0000000 0.0000000 0.0000000 0.0000000 0.0000000 0.0000000 0.0000000 0.0000000 0.0000000 0.0000000 0.0000000 0.0000000 0.0000000 0.0000000 0.0000000 0.0000000 0.0000000 0.0000000 0.0000000 0.0000000 0.0000000 0.0000000 0.0000000 0.0000000 0.0000000 0.0000000 0.0000000 0.0000000 0.0000000 0.0000000 0.0000000 0.0000000 0.0000000 0.0000000 0.0000000 0.0000000 0.0000000 0.0000000 0.0000000 0.0000000 0.0000000 0.0000000 0.0000000 0.0000000 0.0000000 0.0000000 0.0000000 0.0000000 0.0000000 0.0000000 0.0000000 0.0000000 0.0000000 0.0000000 0.0000000 0.0000000 0.0000000 0.0007692 0.0007692 0.0007692 0.0007692 0.0011538 0.0003846 0.0000000 0.0000000 0.0000000 0.0000000 0.0000000 0.0000000 0.0000000 0.0000000 0.0000000 0.0000000 0.0000000 0.0000000 0.0000000 0.0000000 0.0000000 0.0007692 0.0023077 0.0023077 0.0019231 0.0015385 0.0015385 0.0015385 0.0038462 0.0046154 0.0053846 0.0065385 0.0053846 0.0053846 0.0053846 0.0053846 0.0053846 0.0050000 0.0061538 0.0100000 0.0157692 0.0211538 0.0242308 0.0242308 0.0261538 0.0273077 0.0250000 0.0273077 0.0319231 0.0400000 0.0415385 0.0415385 0.0450000 0.0461538 0.0480769 0.0569231 0.0607692 0.0592308 0.0615385 0.0615385 0.0600000 0.0603846 0.0676923 0.0765385 0.0876923 0.0873077 0.0842308 0.0842308 0.0857692 0.0915385 0.0861538 0.0907692 0.0919231 0.0957692 0.0942308 0.0942308 0.0946154 0.0930769 0.0915385 0.0876923 0.0811538 0.0776923 0.0784615 0.0784615 0.0796154 0.0800000 0.0796154 0.0788462 0.0857692 0.0934615 0.0957692 0.0957692 0.0950000 0.1000000 0.0896154 0.0711538 0.0642308 0.0588462 0.0550000 0.0550000 0.0569231 0.0650000 0.0761538 0.0753846 0.0750000 0.0726923 0.0715385 0.0715385 0.0700000 0.0700000 0.0596154 0.0619231 0.0584615 0.0538462 0.0561538 0.0561538 0.0561538 0.0596154 0.0611538 0.0588462 0.0542308 0.0530769 0.0538462 0.0538462 0.0538462 0.0519231 0.0480769 0.0557692 0.0607692 0.0688462 0.0707692 0.0707692 0.0692308 0.0761538 0.0742308 0.0730769 0.0607692 0.0630769 0.0642308 0.0642308 0.0650000 0.0634615 0.0707692 0.0653846 0.0588462 0.0580769 0.0569231 0.0569231 0.0557692 0.0523077 0.0553846 0.0600000 0.0580769 0.0507692 0.0488462 0.0488462 0.0423077 0.0357692 0.0303846 0.0311538 0.0276923 0.0203846 0.0192308 0.0192308 0.0180769 0.0100000 0.0111538 0.0123077 0.0096154 0.0069231 0.0050000 0.0050000 0.0038462 0.0030769 0.0030769 0.0011538 0.0011538 0.0019231 0.0023077 0.0023077 0.0026923 0.0030769 0.0019231 0.0019231 0.0026923 0.0030769 0.0046154 0.0046154 0.0050000 0.0053846 0.0050000 0.0030769 0.0019231 0.0015385 0.0019231 0.0019231 0.0023077 0.0030769 0.0034615 0.0030769 0.0011538 0.0015385 0.0023077 0.0023077 0.0034615 0.0007692 0.0011538 0.0007692 0.0003846 0.0000000 0.0000000 0.0000000 0.0000000 0.0000000 0.0000000 0.0000000 0.0000000 0.0000000 0.0000000 0.0000000 0.0000000 0.0000000 0.0000000 0.0000000 0.0000000 0.0000000 0.0000000 0.0000000 0.0000000 0.0000000 0.0000000 0.0000000 0.0000000 0.0000000 0.0000000 0.0000000 0.0000000 0.0000000 0.0000000 0.0000000 0.0000000 0.0000000 0.0000000 0.0000000 0.0000000 0.0000000 0.0000000 0.0000000 0.0000000 0.0000000 0.0000000 0.0000000 0.0000000 0.0000000 0.0000000 0.0000000 0.0000000 0.0000000 0.0000000 
0.0000000 0.0000000 0.0000000 0.0000000 0.0000000 0.0000000 0.0000000 0.0000000 0.0000000 0.0000000 0.0000000 0.0000000 0.0000000 0.0000000 0.0000000 0.0000000 0.0000000 0.0000000 0.0000000 0.0000000 0.0000000 0.0000000 0.0000000 0.0000000 0.0000000 0.0000000 0.0000000 0.0000000 0.0000000 0.0000000 0.0000000 0.0000000 0.0000000 0.0000000 0.0000000 0.0000000 0.0000000 0.0000000 0.0000000 0.0000000 0.0000000 0.0000000 0.0000000 0.0000000 0.0000000 0.0000000 0.0000000 0.0000000 0.0000000 0.0000000 0.0000000 0.0000000 0.0000000 0.0000000 0.0000000 0.0000000 0.0000000 0.0000000 0.0000000 0.0000000 0.0000000 0.0007692 0.0011538 0.0011538 0.0011538 0.0011538 0.0007692 0.0000000 0.0000000 0.0000000 0.0000000 0.0000000 0.0000000 0.0000000 0.0000000 0.0000000 0.0000000 0.0000000 0.0000000 0.0000000 0.0000000 0.0000000 0.0003846 0.0019231 0.0023077 0.0019231 0.0019231 0.0019231 0.0019231 0.0026923 0.0050000 0.0057692 0.0061538 0.0065385 0.0057692 0.0046154 0.0046154 0.0053846 0.0053846 0.0065385 0.0080769 0.0103846 0.0173077 0.0196154 0.0196154 0.0234615 0.0276923 0.0284615 0.0276923 0.0338462 0.0369231 0.0388462 0.0388462 0.0403846 0.0415385 0.0403846 0.0415385 0.0457692 0.0534615 0.0557692 0.0557692 0.0565385 0.0573077 0.0630769 0.0661538 0.0726923 0.0757692 0.0750000 0.0750000 0.0750000 0.0788462 0.0846154 0.0757692 0.0823077 0.0807692 0.0823077 0.0823077 0.0846154 0.0869231 0.0869231 0.0900000 0.0803846 0.0792308 0.0800000 0.0800000 0.0807692 0.0876923 0.0880769 0.0923077 0.0988462 0.1034615 0.1061538 0.1061538 0.1092308 0.1111538 0.1023077 0.0869231 0.0719231 0.0665385 0.0707692 0.0707692 0.0711538 0.0692308 0.0726923 0.0726923 0.0642308 0.0634615 0.0650000 0.0650000 0.0630769 0.0730769 0.0753846 0.0800000 0.0715385 0.0726923 0.0711538 0.0711538 0.0776923 0.0769231 0.0765385 0.0700000 0.0657692 0.0653846 0.0646154 0.0646154 0.0634615 0.0576923 0.0592308 0.0634615 0.0723077 0.0792308 0.0803846 0.0803846 0.0784615 0.0788462 0.0780769 0.0792308 0.0696154 0.0673077 0.0703846 0.0703846 0.0711538 0.0688462 0.0642308 0.0638462 0.0615385 0.0603846 0.0588462 0.0588462 0.0569231 0.0584615 0.0661538 0.0673077 0.0619231 0.0557692 0.0496154 0.0496154 0.0423077 0.0330769 0.0319231 0.0307692 0.0253846 0.0261538 0.0257692 0.0257692 0.0246154 0.0173077 0.0192308 0.0169231 0.0150000 0.0146154 0.0126923 0.0126923 0.0123077 0.0115385 0.0115385 0.0088462 0.0015385 0.0023077 0.0026923 0.0026923 0.0030769 0.0030769 0.0019231 0.0030769 0.0034615 0.0038462 0.0046154 0.0046154 0.0050000 0.0042308 0.0042308 0.0015385 0.0011538 0.0019231 0.0019231 0.0019231 0.0026923 0.0034615 0.0034615 0.0023077 0.0007692 0.0023077 0.0030769 0.0030769 0.0034615 0.0007692 0.0007692 0.0007692 0.0003846 0.0003846 0.0000000 0.0000000 0.0000000 0.0000000 0.0000000 0.0000000 0.0000000 0.0000000 0.0000000 0.0000000 0.0000000 0.0000000 0.0000000 0.0000000 0.0000000 0.0000000 0.0000000 0.0000000 0.0000000 0.0000000 0.0000000 0.0000000 0.0000000 0.0000000 0.0000000 0.0000000 0.0000000 0.0000000 0.0000000 0.0000000 0.0000000 0.0000000 0.0000000 0.0000000 0.0000000 0.0000000 0.0000000 0.0000000 0.0000000 0.0000000 0.0000000 0.0000000 0.0000000 0.0000000 0.0000000 0.0000000 0.0000000 0.0000000 0.0000000 
0.0000000 0.0000000 0.0000000 0.0000000 0.0000000 0.0000000 0.0000000 0.0000000 0.0000000 0.0000000 0.0000000 0.0000000 0.0000000 0.0000000 0.0000000 0.0000000 0.0000000 0.0000000 0.0000000 0.0000000 0.0000000 0.0000000 0.0000000 0.0000000 0.0000000 0.0000000 0.0000000 0.0000000 0.0000000 0.0000000 0.0000000 0.0000000 0.0000000 0.0000000 0.0000000 0.0000000 0.0000000 0.0000000 0.0000000 0.0000000 0.0000000 0.0000000 0.0000000 0.0000000 0.0000000 0.0000000 0.0000000 0.0000000 0.0000000 0.0000000 0.0000000 0.0000000 0.0000000 0.0000000 0.0000000 0.0000000 0.0000000 0.0000000 0.0000000 0.0000000 0.0000000 0.0007692 0.0007692 0.0007692 0.0007692 0.0011538 0.0003846 0.0000000 0.0000000 0.0000000 0.0000000 0.0000000 0.0000000 0.0000000 0.0000000 0.0000000 0.0000000 0.0000000 0.0000000 0.0000000 0.0000000 0.0000000 0.0000000 0.0019231 0.0026923 0.0026923 0.0023077 0.0026923 0.0026923 0.0030769 0.0050000 0.0061538 0.0061538 0.0069231 0.0073077 0.0057692 0.0057692 0.0061538 0.0050000 0.0053846 0.0080769 0.0096154 0.0150000 0.0173077 0.0173077 0.0203846 0.0253846 0.0307692 0.0307692 0.0342308 0.0353846 0.0369231 0.0369231 0.0384615 0.0392308 0.0365385 0.0357692 0.0396154 0.0500000 0.0534615 0.0534615 0.0538462 0.0553846 0.0607692 0.0630769 0.0688462 0.0730769 0.0742308 0.0742308 0.0715385 0.0750000 0.0807692 0.0746154 0.0761538 0.0757692 0.0765385 0.0765385 0.0807692 0.0842308 0.0884615 0.0865385 0.0815385 0.0803846 0.0823077 0.0823077 0.0842308 0.0915385 0.0923077 0.0992308 0.1015385 0.1065385 0.1096154 0.1096154 0.1096154 0.1138462 0.1034615 0.0938462 0.0834615 0.0773077 0.0746154 0.0746154 0.0738462 0.0700000 0.0726923 0.0742308 0.0634615 0.0642308 0.0653846 0.0653846 0.0692308 0.0780769 0.0842308 0.0919231 0.0788462 0.0784615 0.0807692 0.0807692 0.0850000 0.0857692 0.0834615 0.0746154 0.0703846 0.0688462 0.0684615 0.0684615 0.0703846 0.0657692 0.0615385 0.0688462 0.0765385 0.0838462 0.0850000 0.0850000 0.0803846 0.0811538 0.0815385 0.0792308 0.0742308 0.0723077 0.0723077 0.0723077 0.0715385 0.0684615 0.0642308 0.0634615 0.0661538 0.0615385 0.0600000 0.0600000 0.0588462 0.0615385 0.0707692 0.0696154 0.0638462 0.0550000 0.0484615 0.0484615 0.0400000 0.0338462 0.0338462 0.0311538 0.0288462 0.0292308 0.0269231 0.0269231 0.0234615 0.0176923 0.0200000 0.0184615 0.0176923 0.0153846 0.0134615 0.0134615 0.0126923 0.0119231 0.0115385 0.0107692 0.0023077 0.0026923 0.0026923 0.0026923 0.0034615 0.0034615 0.0019231 0.0034615 0.0038462 0.0042308 0.0046154 0.0046154 0.0050000 0.0042308 0.0042308 0.0007692 0.0011538 0.0019231 0.0023077 0.0023077 0.0030769 0.0034615 0.0030769 0.0023077 0.0007692 0.0023077 0.0030769 0.0030769 0.0030769 0.0007692 0.0007692 0.0007692 0.0003846 0.0003846 0.0003846 0.0003846 0.0000000 0.0000000 0.0000000 0.0000000 0.0000000 0.0000000 0.0000000 0.0000000 0.0000000 0.0000000 0.0000000 0.0000000 0.0000000 0.0000000 0.0000000 0.0000000 0.0000000 0.0000000 0.0000000 0.0000000 0.0000000 0.0000000 0.0000000 0.0000000 0.0000000 0.0000000 0.0000000 0.0000000 0.0000000 0.0000000 0.0000000 0.0000000 0.0000000 0.0000000 0.0000000 0.0000000 0.0000000 0.0000000 0.0000000 0.0000000 0.0000000 0.0000000 0.0000000 0.0000000 0.0000000 0.0000000 0.0000000 
0.0000000 0.0000000 0.0000000 0.0000000 0.0000000 0.0000000 0.0000000 0.0000000 0.0000000 0.0000000 0.0000000 0.0000000 0.0000000 0.0000000 0.0000000 0.0000000 0.0000000 0.0000000 0.0000000 0.0000000 0.0000000 0.0000000 0.0000000 0.0000000 0.0000000 0.0000000 0.0000000 0.0000000 0.0000000 0.0000000 0.0000000 0.0000000 0.0000000 0.0000000 0.0000000 0.0000000 0.0000000 0.0000000 0.0000000 0.0000000 0.0000000 0.0000000 0.0000000 0.0000000 0.0000000 0.0000000 0.0000000 0.0000000 0.0000000 0.0000000 0.0000000 0.0000000 0.0000000 0.0000000 0.0000000 0.0000000 0.0000000 0.0000000 0.0000000 0.0000000 0.0000000 0.0007692 0.0007692 0.0007692 0.0007692 0.0011538 0.0003846 0.0000000 0.0000000 0.0000000 0.0000000 0.0000000 0.0000000 0.0000000 0.0000000 0.0000000 0.0000000 0.0000000 0.0000000 0.0000000 0.0000000 0.0000000 0.0000000 0.0019231 0.0026923 0.0026923 0.0023077 0.0026923 0.0026923 0.0030769 0.0050000 0.0061538 0.0061538 0.0069231 0.0073077 0.0057692 0.0057692 0.0061538 0.0050000 0.0053846 0.0080769 0.0096154 0.0150000 0.0173077 0.0173077 0.0203846 0.0253846 0.0307692 0.0307692 0.0342308 0.0353846 0.0369231 0.0369231 0.0384615 0.0392308 0.0365385 0.0357692 0.0396154 0.0500000 0.0534615 0.0534615 0.0538462 0.0553846 0.0607692 0.0630769 0.0688462 0.0730769 0.0742308 0.0742308 0.0715385 0.0750000 0.0807692 0.0746154 0.0761538 0.0757692 0.0765385 0.0765385 0.0807692 0.0842308 0.0884615 0.0865385 0.0815385 0.0803846 0.0823077 0.0823077 0.0842308 0.0915385 0.0923077 0.0992308 0.1015385 0.1065385 0.1096154 0.1096154 0.1096154 0.1138462 0.1034615 0.0938462 0.0834615 0.0773077 0.0746154 0.0746154 0.0738462 0.0700000 0.0726923 0.0742308 0.0634615 0.0642308 0.0653846 0.0653846 0.0692308 0.0780769 0.0842308 0.0919231 0.0788462 0.0784615 0.0807692 0.0807692 0.0850000 0.0857692 0.0834615 0.0746154 0.0703846 0.0688462 0.0684615 0.0684615 0.0703846 0.0657692 0.0615385 0.0688462 0.0765385 0.0838462 0.0850000 0.0850000 0.0803846 0.0811538 0.0815385 0.0792308 0.0742308 0.0723077 0.0723077 0.0723077 0.0715385 0.0684615 0.0642308 0.0634615 0.0661538 0.0615385 0.0600000 0.0600000 0.0588462 0.0615385 0.0707692 0.0696154 0.0638462 0.0550000 0.0484615 0.0484615 0.0400000 0.0338462 0.0338462 0.0311538 0.0288462 0.0292308 0.0269231 0.0269231 0.0234615 0.0176923 0.0200000 0.0184615 0.0176923 0.0153846 0.0134615 0.0134615 0.0126923 0.0119231 0.0115385 0.0107692 0.0023077 0.0026923 0.0026923 0.0026923 0.0034615 0.0034615 0.0019231 0.0034615 0.0038462 0.0042308 0.0046154 0.0046154 0.0050000 0.0042308 0.0042308 0.0007692 0.0011538 0.0019231 0.0023077 0.0023077 0.0030769 0.0034615 0.0030769 0.0023077 0.0007692 0.0023077 0.0030769 0.0030769 0.0030769 0.0007692 0.0007692 0.0007692 0.0003846 0.0003846 0.0003846 0.0003846 0.0000000 0.0000000 0.0000000 0.0000000 0.0000000 0.0000000 0.0000000 0.0000000 0.0000000 0.0000000 0.0000000 0.0000000 0.0000000 0.0000000 0.0000000 0.0000000 0.0000000 0.0000000 0.0000000 0.0000000 0.0000000 0.0000000 0.0000000 0.0000000 0.0000000 0.0000000 0.0000000 0.0000000 0.0000000 0.0000000 0.0000000 0.0000000 0.0000000 0.0000000 0.0000000 0.0000000 0.0000000 0.0000000 0.0000000 0.0000000 0.0000000 0.0000000 0.0000000 0.0000000 0.0000000 0.0000000 0.0000000 
0.0000000 0.0000000 0.0000000 0.0000000 0.0000000 0.0000000 0.0000000 0.0000000 0.0000000 0.0000000 0.0000000 0.0000000 0.0000000 0.0000000 0.0000000 0.0000000 0.0000000 0.0000000 0.0000000 0.0000000 0.0000000 0.0000000 0.0000000 0.0000000 0.0000000 0.0000000 0.0000000 0.0000000 0.0000000 0.0000000 0.0000000 0.0000000 0.0000000 0.0000000 0.0000000 0.0000000 0.0000000 0.0000000 0.0000000 0.0000000 0.0000000 0.0000000 0.0000000 0.0000000 0.0000000 0.0000000 0.0000000 0.0000000 0.0000000 0.0000000 0.0000000 0.0000000 0.0000000 0.0000000 0.0000000 0.0000000 0.0000000 0.0000000 0.0000000 0.0000000 0.0000000 0.0003846 0.0011538 0.0011538 0.0011538 0.0007692 0.0003846 0.0000000 0.0000000 0.0000000 0.0000000 0.0000000 0.0000000 0.0000000 0.0000000 0.0000000 0.0000000 0.0000000 0.0000000 0.0000000 0.0000000 0.0000000 0.0000000 0.0015385 0.0026923 0.0026923 0.0023077 0.0019231 0.0019231 0.0034615 0.0050000 0.0061538 0.0073077 0.0080769 0.0076923 0.0061538 0.0061538 0.0050000 0.0057692 0.0053846 0.0080769 0.0088462 0.0130769 0.0153846 0.0153846 0.0192308 0.0238462 0.0296154 0.0319231 0.0323077 0.0342308 0.0342308 0.0342308 0.0350000 0.0346154 0.0350000 0.0307692 0.0342308 0.0457692 0.0500000 0.0500000 0.0507692 0.0530769 0.0573077 0.0615385 0.0665385 0.0657692 0.0665385 0.0665385 0.0696154 0.0715385 0.0773077 0.0757692 0.0734615 0.0750000 0.0780769 0.0780769 0.0788462 0.0819231 0.0850000 0.0880769 0.0834615 0.0807692 0.0869231 0.0869231 0.0900000 0.0961538 0.1007692 0.1080769 0.1103846 0.1080769 0.1080769 0.1080769 0.1115385 0.1134615 0.1061538 0.0973077 0.0957692 0.0834615 0.0796154 0.0796154 0.0780769 0.0715385 0.0750000 0.0750000 0.0661538 0.0676923 0.0696154 0.0696154 0.0738462 0.0826923 0.0900000 0.0965385 0.0896154 0.0903846 0.0900000 0.0900000 0.0926923 0.0953846 0.0865385 0.0773077 0.0738462 0.0726923 0.0703846 0.0703846 0.0692308 0.0707692 0.0700000 0.0780769 0.0815385 0.0880769 0.0888462 0.0888462 0.0823077 0.0842308 0.0853846 0.0788462 0.0738462 0.0738462 0.0734615 0.0734615 0.0692308 0.0696154 0.0634615 0.0673077 0.0676923 0.0600000 0.0584615 0.0584615 0.0607692 0.0669231 0.0734615 0.0711538 0.0630769 0.0530769 0.0461538 0.0461538 0.0403846 0.0326923 0.0315385 0.0319231 0.0315385 0.0280769 0.0261538 0.0261538 0.0223077 0.0188462 0.0203846 0.0200000 0.0180769 0.0153846 0.0130769 0.0130769 0.0126923 0.0123077 0.0115385 0.0111538 0.0053846 0.0030769 0.0034615 0.0034615 0.0038462 0.0038462 0.0030769 0.0034615 0.0038462 0.0042308 0.0034615 0.0034615 0.0046154 0.0038462 0.0034615 0.0007692 0.0015385 0.0019231 0.0023077 0.0023077 0.0030769 0.0034615 0.0030769 0.0015385 0.0007692 0.0023077 0.0026923 0.0026923 0.0030769 0.0007692 0.0007692 0.0007692 0.0003846 0.0003846 0.0003846 0.0003846 0.0000000 0.0000000 0.0000000 0.0000000 0.0000000 0.0000000 0.0000000 0.0000000 0.0000000 0.0000000 0.0000000 0.0000000 0.0000000 0.0000000 0.0000000 0.0000000 0.0000000 0.0000000 0.0000000 0.0000000 0.0000000 0.0000000 0.0000000 0.0000000 0.0000000 0.0000000 0.0000000 0.0000000 0.0000000 0.0000000 0.0000000 0.0000000 0.0000000 0.0000000 0.0000000 0.0000000 0.0000000 0.0000000 0.0000000 0.0000000 0.0000000 0.0000000 0.0000000 0.0000000 0.0000000 0.0000000 0.0000000 
0.0000000 0.0000000 0.0000000 0.0000000 0.0000000 0.0000000 0.0000000 0.0000000 0.0000000 0.0000000 0.0000000 0.0000000 0.0000000 0.0000000 0.0000000 0.0000000 0.0000000 0.0000000 0.0000000 0.0000000 0.0000000 0.0000000 0.0000000 0.0000000 0.0000000 0.0000000 0.0000000 0.0000000 0.0000000 0.0000000 0.0000000 0.0000000 0.0000000 0.0000000 0.0000000 0.0000000 0.0000000 0.0000000 0.0000000 0.0000000 0.0000000 0.0000000 0.0000000 0.0000000 0.0000000 0.0000000 0.0000000 0.0000000 0.0000000 0.0000000 0.0000000 0.0000000 0.0000000 0.0000000 0.0000000 0.0000000 0.0000000 0.0000000 0.0000000 0.0000000 0.0000000 0.0000000 0.0000000 0.0000000 0.0000000 0.0000000 0.0000000 0.0000000 0.0000000 0.0000000 0.0000000 0.0000000 0.0000000 0.0000000 0.0000000 0.0000000 0.0000000 0.0000000 0.0000000 0.0000000 0.0000000 0.0000000 0.0000000 0.0011538 0.0023077 0.0026923 0.0023077 0.0023077 0.0023077 0.0030769 0.0038462 0.0073077 0.0065385 0.0076923 0.0061538 0.0057692 0.0057692 0.0057692 0.0053846 0.0073077 0.0076923 0.0092308 0.0138462 0.0153846 0.0153846 0.0165385 0.0211538 0.0280769 0.0330769 0.0342308 0.0303846 0.0269231 0.0269231 0.0238462 0.0215385 0.0253846 0.0261538 0.0326923 0.0369231 0.0392308 0.0392308 0.0442308 0.0526923 0.0542308 0.0580769 0.0584615 0.0611538 0.0619231 0.0619231 0.0634615 0.0669231 0.0680769 0.0688462 0.0738462 0.0780769 0.0769231 0.0769231 0.0750000 0.0803846 0.0888462 0.0915385 0.0900000 0.0976923 0.0976923 0.0976923 0.0957692 0.1065385 0.1123077 0.1234615 0.1250000 0.1138462 0.1100000 0.1100000 0.1100000 0.1142308 0.1084615 0.1115385 0.1076923 0.0957692 0.0900000 0.0900000 0.0853846 0.0800000 0.0769231 0.0742308 0.0734615 0.0750000 0.0765385 0.0765385 0.0823077 0.0884615 0.0992308 0.1000000 0.0969231 0.0988462 0.1030769 0.1030769 0.1069231 0.0988462 0.0842308 0.0788462 0.0761538 0.0769231 0.0765385 0.0765385 0.0788462 0.0819231 0.0830769 0.0884615 0.0876923 0.0888462 0.0888462 0.0888462 0.0880769 0.0838462 0.0873077 0.0807692 0.0780769 0.0776923 0.0776923 0.0776923 0.0734615 0.0653846 0.0634615 0.0653846 0.0611538 0.0611538 0.0623077 0.0623077 0.0673077 0.0730769 0.0769231 0.0669231 0.0550000 0.0453846 0.0411538 0.0411538 0.0373077 0.0365385 0.0353846 0.0373077 0.0315385 0.0284615 0.0265385 0.0265385 0.0226923 0.0203846 0.0207692 0.0203846 0.0169231 0.0157692 0.0146154 0.0146154 0.0138462 0.0134615 0.0123077 0.0119231 0.0069231 0.0038462 0.0042308 0.0042308 0.0042308 0.0050000 0.0038462 0.0038462 0.0038462 0.0034615 0.0038462 0.0038462 0.0030769 0.0026923 0.0007692 0.0000000 0.0019231 0.0023077 0.0030769 0.0030769 0.0034615 0.0038462 0.0026923 0.0011538 0.0026923 0.0019231 0.0019231 0.0019231 0.0011538 0.0007692 0.0007692 0.0007692 0.0007692 0.0003846 0.0003846 0.0003846 0.0003846 0.0000000 0.0000000 0.0000000 0.0000000 0.0000000 0.0000000 0.0000000 0.0000000 0.0000000 0.0000000 0.0000000 0.0000000 0.0000000 0.0000000 0.0000000 0.0000000 0.0000000 0.0000000 0.0000000 0.0000000 0.0000000 0.0000000 0.0000000 0.0000000 0.0000000 0.0000000 0.0000000 0.0000000 0.0000000 0.0000000 0.0000000 0.0000000 0.0000000 0.0000000 0.0000000 0.0000000 0.0000000 0.0000000 0.0000000 0.0000000 0.0000000 0.0000000 0.0000000 0.0000000 0.0000000 0.0000000 
0.0000000 0.0000000 0.0000000 0.0000000 0.0000000 0.0000000 0.0000000 0.0000000 0.0000000 0.0000000 0.0000000 0.0000000 0.0000000 0.0000000 0.0000000 0.0000000 0.0000000 0.0000000 0.0000000 0.0000000 0.0000000 0.0000000 0.0000000 0.0000000 0.0000000 0.0000000 0.0000000 0.0000000 0.0000000 0.0000000 0.0000000 0.0000000 0.0000000 0.0000000 0.0000000 0.0000000 0.0000000 0.0000000 0.0000000 0.0000000 0.0000000 0.0000000 0.0000000 0.0000000 0.0000000 0.0000000 0.0000000 0.0000000 0.0000000 0.0000000 0.0000000 0.0000000 0.0000000 0.0000000 0.0000000 0.0000000 0.0000000 0.0000000 0.0000000 0.0000000 0.0000000 0.0000000 0.0000000 0.0000000 0.0000000 0.0000000 0.0000000 0.0000000 0.0000000 0.0000000 0.0000000 0.0000000 0.0000000 0.0000000 0.0000000 0.0000000 0.0000000 0.0000000 0.0000000 0.0000000 0.0000000 0.0000000 0.0000000 0.0000000 0.0015385 0.0019231 0.0019231 0.0023077 0.0023077 0.0019231 0.0042308 0.0053846 0.0046154 0.0050000 0.0050000 0.0061538 0.0061538 0.0057692 0.0073077 0.0096154 0.0123077 0.0126923 0.0142308 0.0153846 0.0153846 0.0161538 0.0192308 0.0226923 0.0284615 0.0323077 0.0307692 0.0269231 0.0269231 0.0238462 0.0176923 0.0176923 0.0253846 0.0338462 0.0376923 0.0392308 0.0392308 0.0419231 0.0461538 0.0519231 0.0557692 0.0565385 0.0576923 0.0565385 0.0565385 0.0576923 0.0584615 0.0642308 0.0726923 0.0807692 0.0865385 0.0884615 0.0884615 0.0888462 0.0923077 0.0942308 0.0934615 0.1026923 0.1019231 0.0992308 0.0992308 0.0976923 0.1000000 0.1173077 0.1250000 0.1203846 0.1169231 0.1134615 0.1134615 0.1103846 0.1080769 0.1103846 0.1107692 0.1126923 0.1042308 0.1038462 0.1038462 0.0980769 0.0896154 0.0842308 0.0826923 0.0865385 0.0903846 0.0953846 0.0953846 0.1011538 0.1076923 0.1107692 0.1111538 0.1096154 0.1100000 0.1107692 0.1107692 0.1034615 0.0961538 0.0888462 0.0780769 0.0796154 0.0861538 0.0896154 0.0896154 0.0900000 0.0869231 0.0961538 0.0942308 0.0888462 0.0803846 0.0811538 0.0811538 0.0842308 0.0826923 0.0857692 0.0869231 0.0830769 0.0803846 0.0784615 0.0784615 0.0780769 0.0719231 0.0688462 0.0688462 0.0665385 0.0715385 0.0769231 0.0769231 0.0761538 0.0730769 0.0707692 0.0661538 0.0611538 0.0453846 0.0423077 0.0423077 0.0411538 0.0430769 0.0426923 0.0388462 0.0350000 0.0288462 0.0280769 0.0280769 0.0226923 0.0192308 0.0192308 0.0196154 0.0153846 0.0142308 0.0138462 0.0138462 0.0142308 0.0142308 0.0138462 0.0103846 0.0065385 0.0038462 0.0050000 0.0050000 0.0057692 0.0057692 0.0046154 0.0046154 0.0057692 0.0065385 0.0061538 0.0061538 0.0061538 0.0026923 0.0000000 0.0000000 0.0015385 0.0023077 0.0026923 0.0026923 0.0026923 0.0026923 0.0015385 0.0015385 0.0011538 0.0015385 0.0007692 0.0007692 0.0007692 0.0019231 0.0007692 0.0011538 0.0007692 0.0003846 0.0003846 0.0003846 0.0003846 0.0000000 0.0000000 0.0000000 0.0000000 0.0000000 0.0000000 0.0000000 0.0000000 0.0000000 0.0000000 0.0000000 0.0000000 0.0000000 0.0000000 0.0000000 0.0000000 0.0000000 0.0000000 0.0000000 0.0000000 0.0000000 0.0000000 0.0000000 0.0000000 0.0000000 0.0000000 0.0000000 0.0000000 0.0000000 0.0000000 0.0000000 0.0000000 0.0000000 0.0000000 0.0000000 0.0000000 0.0000000 0.0000000 0.0000000 0.0000000 0.0000000 0.0000000 0.0000000 0.0000000 0.0000000 0.0000000 
0.0000000 0.0000000 0.0000000 0.0000000 0.0000000 0.0000000 0.0000000 0.0000000 0.0000000 0.0000000 0.0000000 0.0000000 0.0000000 0.0000000 0.0000000 0.0000000 0.0000000 0.0000000 0.0000000 0.0000000 0.0000000 0.0000000 0.0000000 0.0000000 0.0000000 0.0000000 0.0000000 0.0000000 0.0000000 0.0000000 0.0000000 0.0000000 0.0000000 0.0000000 0.0000000 0.0000000 0.0000000 0.0000000 0.0000000 0.0000000 0.0000000 0.0000000 0.0000000 0.0000000 0.0000000 0.0000000 0.0000000 0.0000000 0.0000000 0.0000000 0.0000000 0.0000000 0.0000000 0.0000000 0.0000000 0.0000000 0.0000000 0.0000000 0.0000000 0.0000000 0.0000000 0.0000000 0.0000000 0.0000000 0.0000000 0.0000000 0.0000000 0.0000000 0.0000000 0.0000000 0.0000000 0.0000000 0.0000000 0.0000000 0.0000000 0.0000000 0.0000000 0.0000000 0.0000000 0.0000000 0.0000000 0.0000000 0.0000000 0.0000000 0.0000000 0.0003846 0.0015385 0.0015385 0.0015385 0.0015385 0.0026923 0.0050000 0.0053846 0.0042308 0.0042308 0.0050000 0.0050000 0.0057692 0.0080769 0.0111538 0.0150000 0.0146154 0.0150000 0.0157692 0.0157692 0.0161538 0.0207692 0.0211538 0.0284615 0.0326923 0.0319231 0.0292308 0.0292308 0.0280769 0.0269231 0.0242308 0.0284615 0.0365385 0.0442308 0.0461538 0.0461538 0.0503846 0.0546154 0.0576923 0.0596154 0.0576923 0.0538462 0.0500000 0.0500000 0.0511538 0.0507692 0.0569231 0.0723077 0.0865385 0.0915385 0.0926923 0.0926923 0.0996154 0.1011538 0.1015385 0.0957692 0.0973077 0.0976923 0.1011538 0.1011538 0.1053846 0.1069231 0.1111538 0.1184615 0.1180769 0.1092308 0.1080769 0.1080769 0.1092308 0.1119231 0.1157692 0.1123077 0.1192308 0.1211538 0.1153846 0.1153846 0.1138462 0.1084615 0.1084615 0.1053846 0.1165385 0.1238462 0.1288462 0.1288462 0.1288462 0.1284615 0.1219231 0.1188462 0.1188462 0.1196154 0.1173077 0.1173077 0.1134615 0.1069231 0.1038462 0.1000000 0.0980769 0.0957692 0.0988462 0.0988462 0.0942308 0.0980769 0.1019231 0.1000000 0.0892308 0.0842308 0.0819231 0.0819231 0.0796154 0.0800000 0.0892308 0.0915385 0.0911538 0.0853846 0.0826923 0.0826923 0.0803846 0.0792308 0.0750000 0.0711538 0.0753846 0.0792308 0.0803846 0.0803846 0.0792308 0.0742308 0.0746154 0.0707692 0.0561538 0.0469231 0.0450000 0.0450000 0.0450000 0.0473077 0.0426923 0.0388462 0.0338462 0.0276923 0.0242308 0.0242308 0.0215385 0.0196154 0.0165385 0.0150000 0.0130769 0.0134615 0.0138462 0.0138462 0.0134615 0.0134615 0.0115385 0.0069231 0.0038462 0.0034615 0.0046154 0.0046154 0.0046154 0.0061538 0.0061538 0.0069231 0.0069231 0.0069231 0.0061538 0.0061538 0.0057692 0.0057692 0.0026923 0.0000000 0.0007692 0.0019231 0.0019231 0.0019231 0.0019231 0.0015385 0.0000000 0.0003846 0.0007692 0.0007692 0.0011538 0.0011538 0.0019231 0.0026923 0.0007692 0.0007692 0.0007692 0.0007692 0.0003846 0.0003846 0.0003846 0.0003846 0.0000000 0.0000000 0.0000000 0.0000000 0.0000000 0.0000000 0.0000000 0.0000000 0.0000000 0.0000000 0.0000000 0.0000000 0.0000000 0.0000000 0.0000000 0.0000000 0.0000000 0.0000000 0.0000000 0.0000000 0.0000000 0.0000000 0.0000000 0.0000000 0.0000000 0.0000000 0.0000000 0.0000000 0.0000000 0.0000000 0.0000000 0.0000000 0.0000000 0.0000000 0.0000000 0.0000000 0.0000000 0.0000000 0.0000000 0.0000000 0.0000000 0.0000000 0.0000000 0.0000000 0.0000000 
0.0000000 0.0000000 0.0000000 0.0000000 0.0000000 0.0000000 0.0000000 0.0000000 0.0000000 0.0000000 0.0000000 0.0000000 0.0000000 0.0000000 0.0000000 0.0000000 0.0000000 0.0000000 0.0000000 0.0000000 0.0000000 0.0000000 0.0000000 0.0000000 0.0000000 0.0000000 0.0000000 0.0000000 0.0000000 0.0000000 0.0000000 0.0000000 0.0000000 0.0000000 0.0000000 0.0000000 0.0000000 0.0000000 0.0000000 0.0000000 0.0000000 0.0000000 0.0000000 0.0000000 0.0000000 0.0000000 0.0000000 0.0000000 0.0000000 0.0000000 0.0000000 0.0000000 0.0000000 0.0000000 0.0000000 0.0000000 0.0000000 0.0000000 0.0000000 0.0000000 0.0000000 0.0000000 0.0000000 0.0000000 0.0000000 0.0000000 0.0000000 0.0000000 0.0000000 0.0000000 0.0000000 0.0000000 0.0000000 0.0000000 0.0000000 0.0000000 0.0000000 0.0000000 0.0000000 0.0000000 0.0000000 0.0000000 0.0000000 0.0000000 0.0000000 0.0000000 0.0000000 0.0000000 0.0000000 0.0007692 0.0011538 0.0030769 0.0046154 0.0042308 0.0046154 0.0057692 0.0057692 0.0065385 0.0080769 0.0123077 0.0173077 0.0180769 0.0184615 0.0165385 0.0165385 0.0173077 0.0176923 0.0234615 0.0311538 0.0373077 0.0380769 0.0380769 0.0380769 0.0384615 0.0380769 0.0342308 0.0330769 0.0403846 0.0496154 0.0496154 0.0496154 0.0557692 0.0634615 0.0630769 0.0661538 0.0626923 0.0638462 0.0588462 0.0588462 0.0630769 0.0600000 0.0588462 0.0665385 0.0807692 0.0865385 0.0907692 0.0907692 0.0942308 0.1023077 0.0957692 0.0911538 0.0953846 0.0988462 0.1000000 0.1000000 0.1026923 0.1115385 0.1123077 0.1211538 0.1192308 0.1065385 0.1073077 0.1073077 0.1073077 0.1107692 0.1119231 0.1134615 0.1323077 0.1315385 0.1292308 0.1292308 0.1226923 0.1150000 0.1184615 0.1365385 0.1411538 0.1446154 0.1457692 0.1457692 0.1423077 0.1369231 0.1303846 0.1280769 0.1303846 0.1315385 0.1311538 0.1311538 0.1303846 0.1253846 0.1173077 0.1192308 0.1184615 0.1153846 0.1119231 0.1119231 0.1061538 0.1107692 0.1092308 0.1042308 0.0946154 0.0946154 0.0938462 0.0938462 0.0961538 0.0923077 0.1007692 0.1000000 0.0965385 0.0907692 0.0888462 0.0888462 0.0857692 0.0911538 0.0815385 0.0838462 0.0800000 0.0838462 0.0869231 0.0869231 0.0842308 0.0796154 0.0753846 0.0692308 0.0561538 0.0488462 0.0503846 0.0503846 0.0511538 0.0450000 0.0423077 0.0388462 0.0307692 0.0211538 0.0184615 0.0184615 0.0188462 0.0173077 0.0173077 0.0123077 0.0126923 0.0146154 0.0134615 0.0134615 0.0134615 0.0115385 0.0096154 0.0069231 0.0042308 0.0030769 0.0042308 0.0042308 0.0053846 0.0065385 0.0061538 0.0057692 0.0057692 0.0057692 0.0061538 0.0061538 0.0065385 0.0065385 0.0046154 0.0000000 0.0000000 0.0000000 0.0000000 0.0000000 0.0003846 0.0003846 0.0000000 0.0000000 0.0003846 0.0015385 0.0019231 0.0019231 0.0019231 0.0023077 0.0011538 0.0007692 0.0003846 0.0003846 0.0003846 0.0003846 0.0003846 0.0003846 0.0000000 0.0000000 0.0000000 0.0000000 0.0000000 0.0000000 0.0000000 0.0000000 0.0000000 0.0000000 0.0000000 0.0000000 0.0000000 0.0000000 0.0000000 0.0000000 0.0000000 0.0000000 0.0000000 0.0000000 0.0000000 0.0000000 0.0000000 0.0000000 0.0000000 0.0000000 0.0000000 0.0000000 0.0000000 0.0000000 0.0000000 0.0000000 0.0000000 0.0000000 0.0000000 0.0000000 0.0000000 0.0000000 0.0000000 0.0000000 0.0000000 0.0000000 0.0000000 0.0000000 0.0000000 
0.0000000 0.0000000 0.0000000 0.0000000 0.0000000 0.0000000 0.0000000 0.0000000 0.0000000 0.0000000 0.0000000 0.0000000 0.0000000 0.0000000 0.0000000 0.0000000 0.0000000 0.0000000 0.0000000 0.0000000 0.0000000 0.0000000 0.0000000 0.0000000 0.0000000 0.0000000 0.0000000 0.0000000 0.0000000 0.0000000 0.0000000 0.0000000 0.0000000 0.0000000 0.0000000 0.0000000 0.0000000 0.0000000 0.0000000 0.0000000 0.0000000 0.0000000 0.0000000 0.0000000 0.0000000 0.0000000 0.0000000 0.0000000 0.0000000 0.0000000 0.0000000 0.0000000 0.0000000 0.0000000 0.0000000 0.0000000 0.0000000 0.0000000 0.0000000 0.0000000 0.0000000 0.0000000 0.0000000 0.0000000 0.0000000 0.0000000 0.0000000 0.0000000 0.0000000 0.0000000 0.0000000 0.0000000 0.0000000 0.0000000 0.0000000 0.0000000 0.0000000 0.0000000 0.0000000 0.0000000 0.0000000 0.0000000 0.0000000 0.0000000 0.0000000 0.0000000 0.0000000 0.0000000 0.0000000 0.0000000 0.0003846 0.0011538 0.0023077 0.0030769 0.0042308 0.0046154 0.0046154 0.0050000 0.0088462 0.0107692 0.0165385 0.0192308 0.0200000 0.0192308 0.0192308 0.0173077 0.0188462 0.0246154 0.0330769 0.0400000 0.0442308 0.0457692 0.0457692 0.0457692 0.0450000 0.0411538 0.0384615 0.0434615 0.0515385 0.0538462 0.0538462 0.0523077 0.0576923 0.0603846 0.0661538 0.0696154 0.0692308 0.0638462 0.0638462 0.0611538 0.0634615 0.0665385 0.0669231 0.0723077 0.0830769 0.0861538 0.0861538 0.0873077 0.0934615 0.0888462 0.0823077 0.0865385 0.0953846 0.1007692 0.1007692 0.1042308 0.1084615 0.1207692 0.1242308 0.1184615 0.1053846 0.1046154 0.1046154 0.1053846 0.1073077 0.1092308 0.1146154 0.1311538 0.1269231 0.1250000 0.1250000 0.1203846 0.1223077 0.1276923 0.1403846 0.1476923 0.1511538 0.1515385 0.1515385 0.1511538 0.1465385 0.1376923 0.1319231 0.1380769 0.1323077 0.1280769 0.1280769 0.1269231 0.1234615 0.1219231 0.1265385 0.1242308 0.1242308 0.1196154 0.1196154 0.1123077 0.1111538 0.1138462 0.1080769 0.1050000 0.1092308 0.1084615 0.1084615 0.1065385 0.1134615 0.1096154 0.1026923 0.1003846 0.0992308 0.0992308 0.0992308 0.0988462 0.0957692 0.0861538 0.0842308 0.0846154 0.0846154 0.0850000 0.0850000 0.0850000 0.0792308 0.0723077 0.0650000 0.0561538 0.0546154 0.0565385 0.0565385 0.0542308 0.0461538 0.0450000 0.0369231 0.0269231 0.0188462 0.0192308 0.0192308 0.0176923 0.0184615 0.0169231 0.0134615 0.0115385 0.0142308 0.0153846 0.0153846 0.0146154 0.0126923 0.0092308 0.0065385 0.0050000 0.0030769 0.0046154 0.0046154 0.0053846 0.0065385 0.0065385 0.0057692 0.0069231 0.0069231 0.0069231 0.0069231 0.0065385 0.0069231 0.0057692 0.0000000 0.0000000 0.0000000 0.0000000 0.0000000 0.0000000 0.0000000 0.0000000 0.0000000 0.0007692 0.0019231 0.0030769 0.0030769 0.0030769 0.0026923 0.0011538 0.0007692 0.0003846 0.0003846 0.0007692 0.0007692 0.0003846 0.0003846 0.0000000 0.0000000 0.0000000 0.0000000 0.0000000 0.0000000 0.0000000 0.0000000 0.0000000 0.0000000 0.0000000 0.0000000 0.0000000 0.0000000 0.0000000 0.0000000 0.0000000 0.0000000 0.0000000 0.0000000 0.0000000 0.0000000 0.0000000 0.0000000 0.0000000 0.0000000 0.0000000 0.0000000 0.0000000 0.0000000 0.0000000 0.0000000 0.0000000 0.0000000 0.0000000 0.0000000 0.0000000 0.0000000 0.0000000 0.0000000 0.0000000 0.0000000 0.0000000 0.0000000 0.0000000 
0.0000000 0.0000000 0.0000000 0.0000000 0.0000000 0.0000000 0.0000000 0.0000000 0.0000000 0.0000000 0.0000000 0.0000000 0.0000000 0.0000000 0.0000000 0.0000000 0.0000000 0.0000000 0.0000000 0.0000000 0.0000000 0.0000000 0.0000000 0.0000000 0.0000000 0.0000000 0.0000000 0.0000000 0.0000000 0.0000000 0.0000000 0.0000000 0.0000000 0.0000000 0.0000000 0.0000000 0.0000000 0.0000000 0.0000000 0.0000000 0.0000000 0.0000000 0.0000000 0.0000000 0.0000000 0.0000000 0.0000000 0.0000000 0.0000000 0.0000000 0.0000000 0.0000000 0.0000000 0.0000000 0.0000000 0.0000000 0.0000000 0.0000000 0.0000000 0.0000000 0.0000000 0.0000000 0.0000000 0.0000000 0.0000000 0.0000000 0.0000000 0.0000000 0.0000000 0.0000000 0.0000000 0.0000000 0.0000000 0.0000000 0.0000000 0.0000000 0.0000000 0.0000000 0.0000000 0.0000000 0.0000000 0.0000000 0.0000000 0.0000000 0.0000000 0.0000000 0.0000000 0.0003846 0.0003846 0.0003846 0.0003846 0.0007692 0.0015385 0.0023077 0.0038462 0.0038462 0.0038462 0.0046154 0.0073077 0.0103846 0.0157692 0.0180769 0.0200000 0.0192308 0.0192308 0.0184615 0.0211538 0.0273077 0.0323077 0.0392308 0.0438462 0.0442308 0.0442308 0.0453846 0.0446154 0.0430769 0.0434615 0.0446154 0.0515385 0.0530769 0.0530769 0.0553846 0.0561538 0.0592308 0.0665385 0.0688462 0.0707692 0.0619231 0.0619231 0.0607692 0.0646154 0.0661538 0.0684615 0.0726923 0.0753846 0.0811538 0.0811538 0.0846154 0.0842308 0.0861538 0.0803846 0.0857692 0.0950000 0.1015385 0.1015385 0.1053846 0.1123077 0.1219231 0.1273077 0.1196154 0.1103846 0.1057692 0.1057692 0.1026923 0.1084615 0.1076923 0.1173077 0.1307692 0.1284615 0.1280769 0.1280769 0.1269231 0.1246154 0.1296154 0.1419231 0.1503846 0.1523077 0.1530769 0.1530769 0.1530769 0.1430769 0.1400000 0.1319231 0.1373077 0.1315385 0.1273077 0.1273077 0.1280769 0.1257692 0.1238462 0.1269231 0.1257692 0.1292308 0.1238462 0.1238462 0.1150000 0.1157692 0.1150000 0.1134615 0.1126923 0.1146154 0.1142308 0.1142308 0.1126923 0.1153846 0.1096154 0.1096154 0.1050000 0.1061538 0.1042308 0.1042308 0.1034615 0.0961538 0.0919231 0.0861538 0.0857692 0.0861538 0.0865385 0.0865385 0.0865385 0.0811538 0.0738462 0.0642308 0.0576923 0.0580769 0.0557692 0.0557692 0.0519231 0.0469231 0.0450000 0.0361538 0.0265385 0.0196154 0.0188462 0.0188462 0.0184615 0.0180769 0.0138462 0.0134615 0.0138462 0.0161538 0.0157692 0.0157692 0.0150000 0.0123077 0.0084615 0.0065385 0.0050000 0.0057692 0.0050000 0.0050000 0.0057692 0.0076923 0.0069231 0.0065385 0.0073077 0.0073077 0.0069231 0.0069231 0.0069231 0.0073077 0.0061538 0.0000000 0.0000000 0.0000000 0.0000000 0.0000000 0.0000000 0.0000000 0.0000000 0.0003846 0.0003846 0.0026923 0.0023077 0.0023077 0.0023077 0.0023077 0.0011538 0.0007692 0.0003846 0.0003846 0.0003846 0.0003846 0.0003846 0.0003846 0.0000000 0.0000000 0.0000000 0.0000000 0.0000000 0.0000000 0.0000000 0.0000000 0.0000000 0.0000000 0.0000000 0.0000000 0.0000000 0.0000000 0.0000000 0.0000000 0.0000000 0.0000000 0.0000000 0.0000000 0.0000000 0.0000000 0.0000000 0.0000000 0.0000000 0.0000000 0.0000000 0.0000000 0.0000000 0.0000000 0.0000000 0.0000000 0.0000000 0.0000000 0.0000000 0.0000000 0.0000000 0.0000000 0.0000000 0.0000000 0.0000000 0.0000000 0.0000000 0.0000000 0.0000000 
0.0000000 0.0000000 0.0000000 0.0000000 0.0000000 0.0000000 0.0000000 0.0000000 0.0000000 0.0000000 0.0000000 0.0000000 0.0000000 0.0000000 0.0000000 0.0000000 0.0000000 0.0000000 0.0000000 0.0000000 0.0000000 0.0000000 0.0000000 0.0000000 0.0000000 0.0000000 0.0000000 0.0000000 0.0000000 0.0000000 0.0000000 0.0000000 0.0000000 0.0000000 0.0000000 0.0000000 0.0000000 0.0000000 0.0000000 0.0000000 0.0000000 0.0000000 0.0000000 0.0000000 0.0000000 0.0000000 0.0000000 0.0000000 0.0000000 0.0000000 0.0000000 0.0000000 0.0000000 0.0000000 0.0000000 0.0000000 0.0000000 0.0000000 0.0000000 0.0000000 0.0000000 0.0000000 0.0000000 0.0000000 0.0000000 0.0000000 0.0000000 0.0000000 0.0000000 0.0000000 0.0000000 0.0000000 0.0000000 0.0000000 0.0000000 0.0000000 0.0000000 0.0000000 0.0000000 0.0000000 0.0000000 0.0000000 0.0000000 0.0000000 0.0000000 0.0000000 0.0000000 0.0003846 0.0003846 0.0003846 0.0003846 0.0007692 0.0015385 0.0023077 0.0038462 0.0038462 0.0038462 0.0046154 0.0073077 0.0103846 0.0157692 0.0180769 0.0200000 0.0192308 0.0192308 0.0184615 0.0211538 0.0273077 0.0323077 0.0392308 0.0438462 0.0442308 0.0442308 0.0453846 0.0446154 0.0430769 0.0434615 0.0446154 0.0515385 0.0530769 0.0530769 0.0553846 0.0561538 0.0592308 0.0665385 0.0688462 0.0707692 0.0619231 0.0619231 0.0607692 0.0646154 0.0661538 0.0684615 0.0726923 0.0753846 0.0811538 0.0811538 0.0846154 0.0842308 0.0861538 0.0803846 0.0857692 0.0950000 0.1015385 0.1015385 0.1053846 0.1123077 0.1219231 0.1273077 0.1196154 0.1103846 0.1057692 0.1057692 0.1026923 0.1084615 0.1076923 0.1173077 0.1307692 0.1284615 0.1280769 0.1280769 0.1269231 0.1246154 0.1296154 0.1419231 0.1503846 0.1523077 0.1530769 0.1530769 0.1530769 0.1430769 0.1400000 0.1319231 0.1373077 0.1315385 0.1273077 0.1273077 0.1280769 0.1257692 0.1238462 0.1269231 0.1257692 0.1292308 0.1238462 0.1238462 0.1150000 0.1157692 0.1150000 0.1134615 0.1126923 0.1146154 0.1142308 0.1142308 0.1126923 0.1153846 0.1096154 0.1096154 0.1050000 0.1061538 0.1042308 0.1042308 0.1034615 0.0961538 0.0919231 0.0861538 0.0857692 0.0861538 0.0865385 0.0865385 0.0865385 0.0811538 0.0738462 0.0642308 0.0576923 0.0580769 0.0557692 0.0557692 0.0519231 0.0469231 0.0450000 0.0361538 0.0265385 0.0196154 0.0188462 0.0188462 0.0184615 0.0180769 0.0138462 0.0134615 0.0138462 0.0161538 0.0157692 0.0157692 0.0150000 0.0123077 0.0084615 0.0065385 0.0050000 0.0057692 0.0050000 0.0050000 0.0057692 0.0076923 0.0069231 0.0065385 0.0073077 0.0073077 0.0069231 0.0069231 0.0069231 0.0073077 0.0061538 0.0000000 0.0000000 0.0000000 0.0000000 0.0000000 0.0000000 0.0000000 0.0000000 0.0003846 0.0003846 0.0026923 0.0023077 0.0023077 0.0023077 0.0023077 0.0011538 0.0007692 0.0003846 0.0003846 0.0003846 0.0003846 0.0003846 0.0003846 0.0000000 0.0000000 0.0000000 0.0000000 0.0000000 0.0000000 0.0000000 0.0000000 0.0000000 0.0000000 0.0000000 0.0000000 0.0000000 0.0000000 0.0000000 0.0000000 0.0000000 0.0000000 0.0000000 0.0000000 0.0000000 0.0000000 0.0000000 0.0000000 0.0000000 0.0000000 0.0000000 0.0000000 0.0000000 0.0000000 0.0000000 0.0000000 0.0000000 0.0000000 0.0000000 0.0000000 0.0000000 0.0000000 0.0000000 0.0000000 0.0000000 0.0000000 0.0000000 0.0000000 0.0000000 
0.0000000 0.0000000 0.0000000 0.0000000 0.0000000 0.0000000 0.0000000 0.0000000 0.0000000 0.0000000 0.0000000 0.0000000 0.0000000 0.0000000 0.0000000 0.0000000 0.0000000 0.0000000 0.0000000 0.0000000 0.0000000 0.0000000 0.0000000 0.0000000 0.0000000 0.0000000 0.0000000 0.0000000 0.0000000 0.0000000 0.0000000 0.0000000 0.0000000 0.0000000 0.0000000 0.0000000 0.0000000 0.0000000 0.0000000 0.0000000 0.0000000 0.0000000 0.0000000 0.0000000 0.0000000 0.0000000 0.0000000 0.0000000 0.0000000 0.0000000 0.0000000 0.0000000 0.0000000 0.0000000 0.0000000 0.0000000 0.0000000 0.0000000 0.0000000 0.0000000 0.0000000 0.0000000 0.0000000 0.0000000 0.0000000 0.0000000 0.0000000 0.0000000 0.0000000 0.0000000 0.0000000 0.0000000 0.0000000 0.0000000 0.0000000 0.0000000 0.0000000 0.0000000 0.0000000 0.0000000 0.0000000 0.0000000 0.0000000 0.0000000 0.0000000 0.0000000 0.0003846 0.0003846 0.0003846 0.0007692 0.0007692 0.0007692 0.0015385 0.0023077 0.0030769 0.0026923 0.0026923 0.0038462 0.0065385 0.0100000 0.0146154 0.0165385 0.0188462 0.0184615 0.0184615 0.0192308 0.0203846 0.0273077 0.0334615 0.0392308 0.0419231 0.0430769 0.0430769 0.0430769 0.0446154 0.0450000 0.0476923 0.0453846 0.0492308 0.0530769 0.0530769 0.0546154 0.0561538 0.0553846 0.0650000 0.0688462 0.0669231 0.0650000 0.0650000 0.0615385 0.0600000 0.0669231 0.0680769 0.0703846 0.0696154 0.0738462 0.0738462 0.0761538 0.0838462 0.0900000 0.0826923 0.0865385 0.0880769 0.0911538 0.0911538 0.1042308 0.1196154 0.1276923 0.1323077 0.1238462 0.1184615 0.1142308 0.1142308 0.1107692 0.1107692 0.1065385 0.1126923 0.1219231 0.1296154 0.1342308 0.1342308 0.1307692 0.1311538 0.1319231 0.1423077 0.1503846 0.1542308 0.1519231 0.1519231 0.1480769 0.1419231 0.1434615 0.1369231 0.1342308 0.1292308 0.1269231 0.1269231 0.1284615 0.1276923 0.1323077 0.1307692 0.1288462 0.1342308 0.1300000 0.1300000 0.1226923 0.1180769 0.1126923 0.1188462 0.1180769 0.1173077 0.1161538 0.1161538 0.1173077 0.1184615 0.1134615 0.1142308 0.1138462 0.1111538 0.1080769 0.1080769 0.1042308 0.0980769 0.0919231 0.0880769 0.0865385 0.0865385 0.0876923 0.0876923 0.0842308 0.0796154 0.0730769 0.0646154 0.0596154 0.0569231 0.0538462 0.0538462 0.0519231 0.0484615 0.0473077 0.0346154 0.0265385 0.0196154 0.0176923 0.0176923 0.0184615 0.0150000 0.0142308 0.0130769 0.0153846 0.0161538 0.0161538 0.0161538 0.0150000 0.0111538 0.0084615 0.0050000 0.0050000 0.0057692 0.0065385 0.0065385 0.0061538 0.0080769 0.0069231 0.0069231 0.0080769 0.0076923 0.0073077 0.0073077 0.0069231 0.0073077 0.0065385 0.0003846 0.0003846 0.0000000 0.0000000 0.0000000 0.0000000 0.0000000 0.0000000 0.0003846 0.0007692 0.0023077 0.0026923 0.0026923 0.0023077 0.0023077 0.0011538 0.0007692 0.0003846 0.0003846 0.0003846 0.0003846 0.0003846 0.0003846 0.0000000 0.0000000 0.0000000 0.0000000 0.0000000 0.0000000 0.0000000 0.0000000 0.0000000 0.0000000 0.0000000 0.0000000 0.0000000 0.0000000 0.0000000 0.0000000 0.0000000 0.0000000 0.0000000 0.0000000 0.0000000 0.0000000 0.0000000 0.0000000 0.0000000 0.0000000 0.0000000 0.0000000 0.0000000 0.0000000 0.0000000 0.0000000 0.0000000 0.0000000 0.0000000 0.0000000 0.0000000 0.0000000 0.0000000 0.0000000 0.0000000 0.0000000 0.0000000 0.0000000 0.0000000 
0.0000000 0.0000000 0.0000000 0.0000000 0.0000000 0.0000000 0.0000000 0.0000000 0.0000000 0.0000000 0.0000000 0.0000000 0.0000000 0.0000000 0.0000000 0.0000000 0.0000000 0.0000000 0.0000000 0.0000000 0.0000000 0.0000000 0.0000000 0.0000000 0.0000000 0.0000000 0.0000000 0.0000000 0.0000000 0.0000000 0.0000000 0.0000000 0.0000000 0.0000000 0.0000000 0.0000000 0.0000000 0.0000000 0.0000000 0.0000000 0.0000000 0.0000000 0.0000000 0.0000000 0.0000000 0.0000000 0.0000000 0.0000000 0.0000000 0.0000000 0.0000000 0.0000000 0.0000000 0.0000000 0.0000000 0.0000000 0.0000000 0.0000000 0.0000000 0.0000000 0.0000000 0.0000000 0.0000000 0.0000000 0.0000000 0.0000000 0.0000000 0.0000000 0.0000000 0.0000000 0.0000000 0.0000000 0.0000000 0.0000000 0.0000000 0.0000000 0.0000000 0.0000000 0.0000000 0.0000000 0.0000000 0.0000000 0.0000000 0.0000000 0.0000000 0.0000000 0.0003846 0.0003846 0.0003846 0.0007692 0.0007692 0.0011538 0.0019231 0.0015385 0.0023077 0.0023077 0.0023077 0.0026923 0.0042308 0.0103846 0.0130769 0.0138462 0.0176923 0.0169231 0.0169231 0.0192308 0.0219231 0.0280769 0.0292308 0.0365385 0.0342308 0.0361538 0.0361538 0.0380769 0.0430769 0.0461538 0.0488462 0.0523077 0.0457692 0.0446154 0.0446154 0.0430769 0.0488462 0.0600000 0.0730769 0.0700000 0.0696154 0.0661538 0.0661538 0.0638462 0.0630769 0.0676923 0.0684615 0.0707692 0.0730769 0.0742308 0.0742308 0.0761538 0.0815385 0.0861538 0.0903846 0.0976923 0.1050000 0.1111538 0.1111538 0.1134615 0.1176923 0.1234615 0.1376923 0.1334615 0.1296154 0.1188462 0.1188462 0.1103846 0.1134615 0.1184615 0.1188462 0.1153846 0.1292308 0.1323077 0.1323077 0.1265385 0.1261538 0.1342308 0.1319231 0.1461538 0.1515385 0.1511538 0.1511538 0.1492308 0.1411538 0.1380769 0.1353846 0.1380769 0.1315385 0.1326923 0.1326923 0.1319231 0.1415385 0.1453846 0.1376923 0.1361538 0.1334615 0.1350000 0.1350000 0.1307692 0.1273077 0.1280769 0.1353846 0.1350000 0.1296154 0.1323077 0.1323077 0.1323077 0.1334615 0.1261538 0.1242308 0.1130769 0.1123077 0.1138462 0.1138462 0.1034615 0.1000000 0.0923077 0.0938462 0.0900000 0.0876923 0.0857692 0.0857692 0.0838462 0.0788462 0.0734615 0.0700000 0.0634615 0.0607692 0.0580769 0.0580769 0.0561538 0.0569231 0.0465385 0.0346154 0.0226923 0.0184615 0.0176923 0.0176923 0.0157692 0.0146154 0.0123077 0.0150000 0.0157692 0.0173077 0.0176923 0.0176923 0.0169231 0.0103846 0.0076923 0.0061538 0.0076923 0.0084615 0.0084615 0.0084615 0.0073077 0.0076923 0.0084615 0.0080769 0.0084615 0.0088462 0.0080769 0.0080769 0.0073077 0.0073077 0.0069231 0.0007692 0.0003846 0.0000000 0.0000000 0.0000000 0.0000000 0.0000000 0.0000000 0.0007692 0.0007692 0.0019231 0.0019231 0.0019231 0.0026923 0.0023077 0.0011538 0.0007692 0.0007692 0.0007692 0.0007692 0.0007692 0.0007692 0.0007692 0.0000000 0.0000000 0.0000000 0.0000000 0.0000000 0.0000000 0.0000000 0.0000000 0.0000000 0.0000000 0.0000000 0.0000000 0.0000000 0.0000000 0.0000000 0.0000000 0.0000000 0.0000000 0.0000000 0.0000000 0.0000000 0.0000000 0.0000000 0.0000000 0.0000000 0.0000000 0.0000000 0.0000000 0.0000000 0.0000000 0.0000000 0.0000000 0.0000000 0.0000000 0.0000000 0.0000000 0.0000000 0.0000000 0.0000000 0.0000000 0.0000000 0.0000000 0.0000000 0.0000000 0.0000000 
0.0000000 0.0000000 0.0000000 0.0000000 0.0000000 0.0000000 0.0000000 0.0000000 0.0000000 0.0000000 0.0000000 0.0000000 0.0000000 0.0000000 0.0000000 0.0000000 0.0000000 0.0000000 0.0000000 0.0000000 0.0000000 0.0000000 0.0000000 0.0000000 0.0000000 0.0000000 0.0000000 0.0000000 0.0000000 0.0000000 0.0000000 0.0000000 0.0000000 0.0000000 0.0000000 0.0000000 0.0000000 0.0000000 0.0000000 0.0000000 0.0000000 0.0000000 0.0000000 0.0000000 0.0000000 0.0000000 0.0000000 0.0000000 0.0000000 0.0000000 0.0000000 0.0000000 0.0000000 0.0000000 0.0000000 0.0000000 0.0000000 0.0000000 0.0000000 0.0000000 0.0000000 0.0000000 0.0000000 0.0000000 0.0000000 0.0000000 0.0000000 0.0000000 0.0000000 0.0000000 0.0000000 0.0000000 0.0000000 0.0000000 0.0000000 0.0011538 0.0000000 0.0000000 0.0000000 0.0000000 0.0000000 0.0000000 0.0000000 0.0000000 0.0000000 0.0000000 0.0007692 0.0007692 0.0007692 0.0007692 0.0007692 0.0011538 0.0019231 0.0015385 0.0019231 0.0023077 0.0023077 0.0026923 0.0030769 0.0069231 0.0115385 0.0130769 0.0130769 0.0126923 0.0126923 0.0142308 0.0196154 0.0257692 0.0280769 0.0311538 0.0369231 0.0361538 0.0361538 0.0376923 0.0415385 0.0453846 0.0473077 0.0507692 0.0511538 0.0496154 0.0496154 0.0469231 0.0465385 0.0557692 0.0673077 0.0734615 0.0769231 0.0773077 0.0773077 0.0750000 0.0723077 0.0730769 0.0792308 0.0792308 0.0834615 0.0803846 0.0803846 0.0807692 0.0807692 0.0903846 0.0946154 0.1015385 0.1169231 0.1223077 0.1223077 0.1246154 0.1242308 0.1300000 0.1369231 0.1346154 0.1342308 0.1342308 0.1342308 0.1319231 0.1292308 0.1311538 0.1384615 0.1369231 0.1403846 0.1392308 0.1392308 0.1307692 0.1180769 0.1319231 0.1407692 0.1461538 0.1411538 0.1388462 0.1388462 0.1438462 0.1384615 0.1342308 0.1423077 0.1338462 0.1384615 0.1392308 0.1392308 0.1423077 0.1519231 0.1588462 0.1523077 0.1523077 0.1573077 0.1576923 0.1576923 0.1557692 0.1553846 0.1657692 0.1726923 0.1592308 0.1507692 0.1526923 0.1526923 0.1511538 0.1480769 0.1396154 0.1326923 0.1303846 0.1230769 0.1169231 0.1169231 0.1123077 0.1073077 0.1007692 0.0976923 0.0873077 0.0880769 0.0873077 0.0873077 0.0834615 0.0753846 0.0684615 0.0657692 0.0611538 0.0600000 0.0615385 0.0615385 0.0626923 0.0592308 0.0465385 0.0319231 0.0207692 0.0184615 0.0180769 0.0180769 0.0188462 0.0161538 0.0150000 0.0180769 0.0188462 0.0176923 0.0165385 0.0165385 0.0157692 0.0103846 0.0073077 0.0084615 0.0080769 0.0096154 0.0088462 0.0088462 0.0076923 0.0088462 0.0111538 0.0088462 0.0088462 0.0088462 0.0080769 0.0080769 0.0076923 0.0080769 0.0069231 0.0015385 0.0003846 0.0000000 0.0000000 0.0000000 0.0000000 0.0000000 0.0007692 0.0003846 0.0015385 0.0019231 0.0015385 0.0015385 0.0015385 0.0026923 0.0011538 0.0019231 0.0015385 0.0007692 0.0011538 0.0011538 0.0007692 0.0003846 0.0003846 0.0000000 0.0000000 0.0000000 0.0000000 0.0000000 0.0000000 0.0000000 0.0000000 0.0000000 0.0000000 0.0000000 0.0000000 0.0000000 0.0000000 0.0000000 0.0000000 0.0000000 0.0000000 0.0000000 0.0000000 0.0000000 0.0000000 0.0000000 0.0000000 0.0000000 0.0000000 0.0000000 0.0000000 0.0000000 0.0000000 0.0000000 0.0000000 0.0000000 0.0000000 0.0000000 0.0000000 0.0000000 0.0000000 0.0000000 0.0000000 0.0000000 0.0000000 0.0000000 0.0000000 
0.0000000 0.0000000 0.0000000 0.0000000 0.0000000 0.0000000 0.0000000 0.0000000 0.0000000 0.0000000 0.0000000 0.0000000 0.0000000 0.0000000 0.0000000 0.0000000 0.0000000 0.0000000 0.0000000 0.0000000 0.0000000 0.0000000 0.0000000 0.0000000 0.0000000 0.0000000 0.0000000 0.0000000 0.0000000 0.0000000 0.0000000 0.0000000 0.0000000 0.0000000 0.0000000 0.0000000 0.0000000 0.0000000 0.0000000 0.0000000 0.0000000 0.0000000 0.0000000 0.0000000 0.0000000 0.0000000 0.0000000 0.0000000 0.0000000 0.0000000 0.0000000 0.0000000 0.0000000 0.0000000 0.0000000 0.0000000 0.0000000 0.0000000 0.0000000 0.0000000 0.0000000 0.0000000 0.0000000 0.0000000 0.0000000 0.0000000 0.0000000 0.0000000 0.0000000 0.0000000 0.0000000 0.0000000 0.0000000 0.0000000 0.0011538 0.0023077 0.0000000 0.0000000 0.0000000 0.0000000 0.0000000 0.0000000 0.0000000 0.0000000 0.0000000 0.0000000 0.0007692 0.0011538 0.0011538 0.0011538 0.0019231 0.0023077 0.0023077 0.0007692 0.0019231 0.0019231 0.0019231 0.0023077 0.0026923 0.0069231 0.0100000 0.0111538 0.0142308 0.0134615 0.0134615 0.0130769 0.0150000 0.0250000 0.0292308 0.0300000 0.0311538 0.0334615 0.0334615 0.0346154 0.0361538 0.0388462 0.0403846 0.0446154 0.0465385 0.0488462 0.0488462 0.0503846 0.0526923 0.0561538 0.0619231 0.0684615 0.0680769 0.0734615 0.0734615 0.0734615 0.0796154 0.0707692 0.0800000 0.0880769 0.0942308 0.0976923 0.0976923 0.0934615 0.0880769 0.0961538 0.1000000 0.1057692 0.1207692 0.1207692 0.1207692 0.1250000 0.1296154 0.1311538 0.1350000 0.1376923 0.1480769 0.1488462 0.1488462 0.1503846 0.1453846 0.1515385 0.1580769 0.1565385 0.1480769 0.1476923 0.1476923 0.1484615 0.1411538 0.1411538 0.1500000 0.1400000 0.1338462 0.1346154 0.1346154 0.1353846 0.1357692 0.1461538 0.1442308 0.1326923 0.1415385 0.1484615 0.1484615 0.1534615 0.1557692 0.1584615 0.1661538 0.1657692 0.1723077 0.1726923 0.1726923 0.1734615 0.1703846 0.1792308 0.1865385 0.1857692 0.1723077 0.1676923 0.1676923 0.1688462 0.1565385 0.1473077 0.1446154 0.1400000 0.1307692 0.1253846 0.1253846 0.1188462 0.1176923 0.1107692 0.0950000 0.0884615 0.0876923 0.0850000 0.0850000 0.0826923 0.0700000 0.0676923 0.0607692 0.0569231 0.0603846 0.0592308 0.0592308 0.0580769 0.0542308 0.0411538 0.0276923 0.0265385 0.0226923 0.0219231 0.0219231 0.0211538 0.0203846 0.0203846 0.0219231 0.0226923 0.0153846 0.0138462 0.0138462 0.0111538 0.0092308 0.0088462 0.0111538 0.0115385 0.0096154 0.0111538 0.0111538 0.0111538 0.0134615 0.0126923 0.0092308 0.0088462 0.0084615 0.0084615 0.0084615 0.0084615 0.0080769 0.0073077 0.0011538 0.0003846 0.0003846 0.0000000 0.0000000 0.0000000 0.0003846 0.0011538 0.0000000 0.0015385 0.0019231 0.0015385 0.0015385 0.0015385 0.0019231 0.0011538 0.0015385 0.0019231 0.0015385 0.0015385 0.0015385 0.0007692 0.0007692 0.0007692 0.0000000 0.0000000 0.0000000 0.0000000 0.0000000 0.0000000 0.0000000 0.0000000 0.0000000 0.0000000 0.0000000 0.0000000 0.0000000 0.0000000 0.0000000 0.0000000 0.0000000 0.0000000 0.0000000 0.0000000 0.0000000 0.0000000 0.0000000 0.0000000 0.0000000 0.0000000 0.0000000 0.0000000 0.0000000 0.0000000 0.0000000 0.0000000 0.0000000 0.0000000 0.0000000 0.0000000 0.0000000 0.0000000 0.0000000 0.0000000 0.0000000 0.0000000 0.0000000 0.0000000 
0.0000000 0.0000000 0.0000000 0.0000000 0.0000000 0.0000000 0.0000000 0.0000000 0.0000000 0.0000000 0.0000000 0.0000000 0.0000000 0.0000000 0.0000000 0.0000000 0.0000000 0.0000000 0.0000000 0.0000000 0.0000000 0.0000000 0.0000000 0.0000000 0.0000000 0.0000000 0.0000000 0.0000000 0.0000000 0.0000000 0.0000000 0.0000000 0.0000000 0.0000000 0.0000000 0.0000000 0.0000000 0.0000000 0.0000000 0.0000000 0.0000000 0.0000000 0.0000000 0.0000000 0.0000000 0.0000000 0.0000000 0.0000000 0.0000000 0.0000000 0.0000000 0.0000000 0.0000000 0.0000000 0.0000000 0.0000000 0.0000000 0.0000000 0.0000000 0.0000000 0.0000000 0.0000000 0.0000000 0.0000000 0.0000000 0.0000000 0.0000000 0.0000000 0.0000000 0.0000000 0.0003846 0.0011538 0.0011538 0.0011538 0.0015385 0.0011538 0.0000000 0.0000000 0.0000000 0.0000000 0.0000000 0.0000000 0.0000000 0.0000000 0.0000000 0.0000000 0.0007692 0.0007692 0.0007692 0.0011538 0.0019231 0.0026923 0.0030769 0.0019231 0.0011538 0.0011538 0.0011538 0.0026923 0.0038462 0.0080769 0.0123077 0.0134615 0.0146154 0.0153846 0.0153846 0.0165385 0.0188462 0.0234615 0.0273077 0.0296154 0.0307692 0.0300000 0.0300000 0.0300000 0.0307692 0.0357692 0.0380769 0.0450000 0.0484615 0.0523077 0.0523077 0.0515385 0.0538462 0.0561538 0.0592308 0.0661538 0.0638462 0.0642308 0.0642308 0.0665385 0.0742308 0.0800000 0.0907692 0.0934615 0.1007692 0.1034615 0.1034615 0.1053846 0.1034615 0.1007692 0.1119231 0.1265385 0.1311538 0.1400000 0.1400000 0.1423077 0.1453846 0.1596154 0.1569231 0.1465385 0.1546154 0.1615385 0.1615385 0.1665385 0.1757692 0.1734615 0.1684615 0.1669231 0.1603846 0.1592308 0.1592308 0.1546154 0.1584615 0.1634615 0.1534615 0.1461538 0.1411538 0.1396154 0.1396154 0.1400000 0.1450000 0.1519231 0.1480769 0.1430769 0.1542308 0.1596154 0.1596154 0.1588462 0.1596154 0.1619231 0.1653846 0.1707692 0.1815385 0.1815385 0.1815385 0.1819231 0.1842308 0.1892308 0.1884615 0.1880769 0.1707692 0.1696154 0.1696154 0.1692308 0.1646154 0.1465385 0.1450000 0.1403846 0.1319231 0.1323077 0.1323077 0.1230769 0.1150000 0.1065385 0.0938462 0.0830769 0.0819231 0.0830769 0.0830769 0.0780769 0.0669231 0.0553846 0.0553846 0.0523077 0.0580769 0.0557692 0.0557692 0.0561538 0.0423077 0.0361538 0.0284615 0.0269231 0.0203846 0.0196154 0.0196154 0.0203846 0.0207692 0.0192308 0.0200000 0.0169231 0.0115385 0.0100000 0.0100000 0.0096154 0.0096154 0.0111538 0.0123077 0.0123077 0.0123077 0.0123077 0.0123077 0.0138462 0.0134615 0.0138462 0.0111538 0.0103846 0.0096154 0.0084615 0.0084615 0.0080769 0.0088462 0.0065385 0.0011538 0.0007692 0.0007692 0.0007692 0.0007692 0.0003846 0.0007692 0.0003846 0.0003846 0.0011538 0.0015385 0.0011538 0.0011538 0.0011538 0.0007692 0.0011538 0.0011538 0.0015385 0.0007692 0.0015385 0.0015385 0.0007692 0.0003846 0.0003846 0.0000000 0.0000000 0.0000000 0.0000000 0.0000000 0.0000000 0.0000000 0.0000000 0.0000000 0.0000000 0.0000000 0.0000000 0.0000000 0.0000000 0.0000000 0.0000000 0.0000000 0.0000000 0.0000000 0.0000000 0.0000000 0.0000000 0.0000000 0.0000000 0.0000000 0.0000000 0.0000000 0.0000000 0.0000000 0.0000000 0.0000000 0.0000000 0.0000000 0.0000000 0.0000000 0.0000000 0.0000000 0.0000000 0.0000000 0.0000000 0.0000000 0.0000000 0.0000000 0.0000000 
0.0000000 0.0000000 0.0000000 0.0000000 0.0000000 0.0000000 0.0000000 0.0000000 0.0000000 0.0000000 0.0000000 0.0000000 0.0000000 0.0000000 0.0000000 0.0000000 0.0000000 0.0000000 0.0000000 0.0000000 0.0000000 0.0000000 0.0000000 0.0000000 0.0000000 0.0000000 0.0000000 0.0000000 0.0000000 0.0000000 0.0000000 0.0000000 0.0000000 0.0000000 0.0000000 0.0000000 0.0000000 0.0000000 0.0000000 0.0000000 0.0000000 0.0000000 0.0000000 0.0000000 0.0000000 0.0000000 0.0000000 0.0000000 0.0000000 0.0000000 0.0000000 0.0000000 0.0000000 0.0000000 0.0000000 0.0000000 0.0000000 0.0000000 0.0000000 0.0000000 0.0000000 0.0000000 0.0000000 0.0000000 0.0000000 0.0000000 0.0000000 0.0000000 0.0000000 0.0000000 0.0007692 0.0007692 0.0007692 0.0011538 0.0011538 0.0000000 0.0000000 0.0000000 0.0000000 0.0000000 0.0000000 0.0000000 0.0000000 0.0000000 0.0000000 0.0000000 0.0007692 0.0011538 0.0011538 0.0011538 0.0015385 0.0023077 0.0038462 0.0026923 0.0011538 0.0015385 0.0015385 0.0019231 0.0038462 0.0073077 0.0150000 0.0157692 0.0146154 0.0173077 0.0173077 0.0188462 0.0203846 0.0219231 0.0265385 0.0326923 0.0319231 0.0323077 0.0323077 0.0300000 0.0273077 0.0334615 0.0411538 0.0484615 0.0526923 0.0534615 0.0534615 0.0538462 0.0542308 0.0596154 0.0600000 0.0676923 0.0642308 0.0634615 0.0634615 0.0611538 0.0665385 0.0780769 0.0850000 0.0911538 0.0973077 0.0980769 0.0980769 0.1011538 0.1050000 0.1061538 0.1119231 0.1315385 0.1480769 0.1465385 0.1465385 0.1553846 0.1619231 0.1669231 0.1780769 0.1723077 0.1653846 0.1707692 0.1707692 0.1726923 0.1803846 0.1823077 0.1726923 0.1711538 0.1692308 0.1657692 0.1657692 0.1615385 0.1661538 0.1711538 0.1638462 0.1588462 0.1503846 0.1515385 0.1515385 0.1503846 0.1569231 0.1592308 0.1569231 0.1542308 0.1596154 0.1607692 0.1607692 0.1650000 0.1680769 0.1650000 0.1707692 0.1815385 0.1850000 0.1865385 0.1865385 0.1892308 0.1880769 0.1876923 0.1869231 0.1765385 0.1630769 0.1630769 0.1630769 0.1611538 0.1557692 0.1461538 0.1353846 0.1350000 0.1307692 0.1250000 0.1250000 0.1153846 0.1107692 0.0980769 0.0853846 0.0803846 0.0746154 0.0719231 0.0719231 0.0692308 0.0600000 0.0496154 0.0503846 0.0534615 0.0538462 0.0530769 0.0530769 0.0496154 0.0434615 0.0373077 0.0326923 0.0261538 0.0215385 0.0196154 0.0196154 0.0200000 0.0161538 0.0126923 0.0169231 0.0146154 0.0103846 0.0088462 0.0088462 0.0100000 0.0107692 0.0134615 0.0153846 0.0126923 0.0126923 0.0134615 0.0134615 0.0138462 0.0123077 0.0138462 0.0119231 0.0107692 0.0096154 0.0088462 0.0088462 0.0088462 0.0076923 0.0046154 0.0007692 0.0007692 0.0011538 0.0015385 0.0015385 0.0011538 0.0011538 0.0003846 0.0003846 0.0011538 0.0015385 0.0011538 0.0011538 0.0011538 0.0000000 0.0007692 0.0007692 0.0011538 0.0007692 0.0007692 0.0007692 0.0003846 0.0007692 0.0007692 0.0000000 0.0000000 0.0000000 0.0000000 0.0000000 0.0000000 0.0000000 0.0000000 0.0000000 0.0000000 0.0000000 0.0000000 0.0000000 0.0000000 0.0003846 0.0000000 0.0000000 0.0000000 0.0000000 0.0000000 0.0000000 0.0000000 0.0000000 0.0000000 0.0000000 0.0000000 0.0000000 0.0000000 0.0000000 0.0000000 0.0000000 0.0000000 0.0000000 0.0000000 0.0000000 0.0000000 0.0000000 0.0000000 0.0000000 0.0000000 0.0000000 0.0000000 0.0000000 0.0000000 
0.0000000 0.0000000 0.0000000 0.0000000 0.0000000 0.0000000 0.0000000 0.0000000 0.0000000 0.0000000 0.0000000 0.0000000 0.0000000 0.0000000 0.0000000 0.0000000 0.0000000 0.0000000 0.0000000 0.0000000 0.0000000 0.0000000 0.0000000 0.0000000 0.0000000 0.0000000 0.0000000 0.0000000 0.0000000 0.0000000 0.0000000 0.0000000 0.0000000 0.0000000 0.0000000 0.0000000 0.0000000 0.0000000 0.0000000 0.0000000 0.0000000 0.0000000 0.0000000 0.0000000 0.0000000 0.0000000 0.0000000 0.0000000 0.0000000 0.0000000 0.0000000 0.0000000 0.0000000 0.0000000 0.0000000 0.0000000 0.0000000 0.0000000 0.0000000 0.0000000 0.0000000 0.0000000 0.0000000 0.0000000 0.0000000 0.0000000 0.0000000 0.0000000 0.0000000 0.0000000 0.0007692 0.0007692 0.0007692 0.0007692 0.0003846 0.0000000 0.0000000 0.0000000 0.0000000 0.0000000 0.0000000 0.0000000 0.0000000 0.0000000 0.0000000 0.0000000 0.0007692 0.0011538 0.0011538 0.0011538 0.0019231 0.0019231 0.0038462 0.0026923 0.0003846 0.0007692 0.0007692 0.0007692 0.0026923 0.0069231 0.0134615 0.0157692 0.0161538 0.0184615 0.0184615 0.0192308 0.0203846 0.0226923 0.0250000 0.0284615 0.0296154 0.0300000 0.0300000 0.0292308 0.0280769 0.0330769 0.0403846 0.0496154 0.0534615 0.0550000 0.0550000 0.0553846 0.0576923 0.0634615 0.0626923 0.0657692 0.0657692 0.0657692 0.0657692 0.0657692 0.0696154 0.0757692 0.0823077 0.0900000 0.0938462 0.0984615 0.0984615 0.0965385 0.1046154 0.1065385 0.1123077 0.1296154 0.1484615 0.1534615 0.1534615 0.1596154 0.1673077 0.1684615 0.1826923 0.1784615 0.1707692 0.1773077 0.1773077 0.1753846 0.1792308 0.1865385 0.1750000 0.1742308 0.1734615 0.1723077 0.1723077 0.1680769 0.1742308 0.1692308 0.1646154 0.1600000 0.1573077 0.1553846 0.1553846 0.1542308 0.1600000 0.1576923 0.1565385 0.1638462 0.1673077 0.1657692 0.1657692 0.1696154 0.1711538 0.1711538 0.1792308 0.1857692 0.1873077 0.1861538 0.1861538 0.1873077 0.1873077 0.1880769 0.1838462 0.1692308 0.1646154 0.1626923 0.1626923 0.1588462 0.1550000 0.1473077 0.1284615 0.1365385 0.1276923 0.1200000 0.1200000 0.1134615 0.1092308 0.0915385 0.0792308 0.0715385 0.0723077 0.0692308 0.0692308 0.0669231 0.0607692 0.0492308 0.0488462 0.0530769 0.0530769 0.0519231 0.0519231 0.0496154 0.0430769 0.0392308 0.0323077 0.0242308 0.0207692 0.0200000 0.0200000 0.0211538 0.0173077 0.0138462 0.0180769 0.0138462 0.0119231 0.0119231 0.0119231 0.0103846 0.0119231 0.0153846 0.0150000 0.0130769 0.0126923 0.0126923 0.0126923 0.0130769 0.0134615 0.0150000 0.0119231 0.0107692 0.0076923 0.0084615 0.0084615 0.0076923 0.0065385 0.0046154 0.0007692 0.0007692 0.0007692 0.0011538 0.0011538 0.0007692 0.0011538 0.0003846 0.0003846 0.0011538 0.0011538 0.0011538 0.0011538 0.0007692 0.0000000 0.0003846 0.0007692 0.0003846 0.0003846 0.0003846 0.0003846 0.0007692 0.0007692 0.0003846 0.0000000 0.0000000 0.0000000 0.0000000 0.0000000 0.0000000 0.0000000 0.0000000 0.0000000 0.0000000 0.0000000 0.0000000 0.0000000 0.0000000 0.0003846 0.0000000 0.0000000 0.0000000 0.0000000 0.0000000 0.0000000 0.0000000 0.0000000 0.0000000 0.0000000 0.0000000 0.0000000 0.0000000 0.0000000 0.0000000 0.0000000 0.0000000 0.0000000 0.0000000 0.0000000 0.0000000 0.0000000 0.0000000 0.0000000 0.0000000 0.0000000 0.0000000 0.0000000 0.0000000 
0.0000000 0.0000000 0.0000000 0.0000000 0.0000000 0.0000000 0.0000000 0.0000000 0.0000000 0.0000000 0.0000000 0.0000000 0.0000000 0.0000000 0.0000000 0.0000000 0.0000000 0.0000000 0.0000000 0.0000000 0.0000000 0.0000000 0.0000000 0.0000000 0.0000000 0.0000000 0.0000000 0.0000000 0.0000000 0.0000000 0.0000000 0.0000000 0.0000000 0.0000000 0.0000000 0.0000000 0.0000000 0.0000000 0.0000000 0.0000000 0.0000000 0.0000000 0.0000000 0.0000000 0.0000000 0.0000000 0.0000000 0.0000000 0.0000000 0.0000000 0.0000000 0.0000000 0.0000000 0.0000000 0.0000000 0.0000000 0.0000000 0.0000000 0.0000000 0.0000000 0.0000000 0.0000000 0.0000000 0.0000000 0.0000000 0.0000000 0.0000000 0.0000000 0.0000000 0.0000000 0.0007692 0.0007692 0.0007692 0.0007692 0.0003846 0.0000000 0.0000000 0.0000000 0.0000000 0.0000000 0.0000000 0.0000000 0.0000000 0.0000000 0.0000000 0.0000000 0.0007692 0.0011538 0.0011538 0.0011538 0.0019231 0.0019231 0.0038462 0.0026923 0.0003846 0.0007692 0.0007692 0.0007692 0.0026923 0.0069231 0.0134615 0.0157692 0.0161538 0.0184615 0.0184615 0.0192308 0.0203846 0.0226923 0.0250000 0.0284615 0.0296154 0.0300000 0.0300000 0.0292308 0.0280769 0.0330769 0.0403846 0.0496154 0.0534615 0.0550000 0.0550000 0.0553846 0.0576923 0.0634615 0.0626923 0.0657692 0.0657692 0.0657692 0.0657692 0.0657692 0.0696154 0.0757692 0.0823077 0.0900000 0.0938462 0.0984615 0.0984615 0.0965385 0.1046154 0.1065385 0.1123077 0.1296154 0.1484615 0.1534615 0.1534615 0.1596154 0.1673077 0.1684615 0.1826923 0.1784615 0.1707692 0.1773077 0.1773077 0.1753846 0.1792308 0.1865385 0.1750000 0.1742308 0.1734615 0.1723077 0.1723077 0.1680769 0.1742308 0.1692308 0.1646154 0.1600000 0.1573077 0.1553846 0.1553846 0.1542308 0.1600000 0.1576923 0.1565385 0.1638462 0.1673077 0.1657692 0.1657692 0.1696154 0.1711538 0.1711538 0.1792308 0.1857692 0.1873077 0.1861538 0.1861538 0.1873077 0.1873077 0.1880769 0.1838462 0.1692308 0.1646154 0.1626923 0.1626923 0.1588462 0.1550000 0.1473077 0.1284615 0.1365385 0.1276923 0.1200000 0.1200000 0.1134615 0.1092308 0.0915385 0.0792308 0.0715385 0.0723077 0.0692308 0.0692308 0.0669231 0.0607692 0.0492308 0.0488462 0.0530769 0.0530769 0.0519231 0.0519231 0.0496154 0.0430769 0.0392308 0.0323077 0.0242308 0.0207692 0.0200000 0.0200000 0.0211538 0.0173077 0.0138462 0.0180769 0.0138462 0.0119231 0.0119231 0.0119231 0.0103846 0.0119231 0.0153846 0.0150000 0.0130769 0.0126923 0.0126923 0.0126923 0.0130769 0.0134615 0.0150000 0.0119231 0.0107692 0.0076923 0.0084615 0.0084615 0.0076923 0.0065385 0.0046154 0.0007692 0.0007692 0.0007692 0.0011538 0.0011538 0.0007692 0.0011538 0.0003846 0.0003846 0.0011538 0.0011538 0.0011538 0.0011538 0.0007692 0.0000000 0.0003846 0.0007692 0.0003846 0.0003846 0.0003846 0.0003846 0.0007692 0.0007692 0.0003846 0.0000000 0.0000000 0.0000000 0.0000000 0.0000000 0.0000000 0.0000000 0.0000000 0.0000000 0.0000000 0.0000000 0.0000000 0.0000000 0.0000000 0.0003846 0.0000000 0.0000000 0.0000000 0.0000000 0.0000000 0.0000000 0.0000000 0.0000000 0.0000000 0.0000000 0.0000000 0.0000000 0.0000000 0.0000000 0.0000000 0.0000000 0.0000000 0.0000000 0.0000000 0.0000000 0.0000000 0.0000000 0.0000000 0.0000000 0.0000000 0.0000000 0.0000000 0.0000000 0.0000000 
0.0000000 0.0000000 0.0000000 0.0000000 0.0000000 0.0000000 0.0000000 0.0000000 0.0000000 0.0000000 0.0000000 0.0000000 0.0000000 0.0000000 0.0000000 0.0000000 0.0000000 0.0000000 0.0000000 0.0000000 0.0000000 0.0000000 0.0000000 0.0000000 0.0000000 0.0000000 0.0000000 0.0000000 0.0000000 0.0000000 0.0000000 0.0000000 0.0000000 0.0000000 0.0000000 0.0000000 0.0000000 0.0000000 0.0000000 0.0000000 0.0000000 0.0000000 0.0000000 0.0000000 0.0000000 0.0000000 0.0000000 0.0000000 0.0000000 0.0000000 0.0000000 0.0000000 0.0000000 0.0000000 0.0000000 0.0000000 0.0000000 0.0000000 0.0000000 0.0000000 0.0000000 0.0000000 0.0000000 0.0000000 0.0000000 0.0000000 0.0000000 0.0000000 0.0000000 0.0000000 0.0007692 0.0007692 0.0007692 0.0003846 0.0000000 0.0000000 0.0000000 0.0000000 0.0000000 0.0000000 0.0000000 0.0000000 0.0000000 0.0000000 0.0000000 0.0000000 0.0007692 0.0011538 0.0011538 0.0011538 0.0015385 0.0023077 0.0030769 0.0023077 0.0007692 0.0007692 0.0007692 0.0007692 0.0015385 0.0057692 0.0138462 0.0200000 0.0180769 0.0200000 0.0200000 0.0211538 0.0226923 0.0230769 0.0223077 0.0280769 0.0288462 0.0303846 0.0303846 0.0292308 0.0280769 0.0311538 0.0384615 0.0442308 0.0515385 0.0542308 0.0542308 0.0546154 0.0600000 0.0661538 0.0673077 0.0650000 0.0650000 0.0673077 0.0673077 0.0688462 0.0719231 0.0753846 0.0842308 0.0911538 0.0930769 0.0946154 0.0946154 0.0942308 0.1011538 0.1065385 0.1176923 0.1319231 0.1500000 0.1565385 0.1565385 0.1653846 0.1696154 0.1680769 0.1842308 0.1815385 0.1792308 0.1826923 0.1826923 0.1834615 0.1861538 0.1961538 0.1811538 0.1842308 0.1815385 0.1738462 0.1738462 0.1750000 0.1807692 0.1700000 0.1688462 0.1630769 0.1611538 0.1592308 0.1592308 0.1584615 0.1611538 0.1561538 0.1553846 0.1665385 0.1684615 0.1711538 0.1711538 0.1723077 0.1700000 0.1815385 0.1826923 0.1880769 0.1903846 0.1919231 0.1919231 0.1911538 0.1915385 0.1903846 0.1769231 0.1653846 0.1623077 0.1588462 0.1588462 0.1573077 0.1530769 0.1442308 0.1307692 0.1276923 0.1230769 0.1169231 0.1169231 0.1138462 0.1042308 0.0861538 0.0750000 0.0703846 0.0696154 0.0676923 0.0676923 0.0680769 0.0557692 0.0503846 0.0507692 0.0546154 0.0534615 0.0511538 0.0511538 0.0500000 0.0457692 0.0400000 0.0300000 0.0234615 0.0230769 0.0215385 0.0215385 0.0196154 0.0169231 0.0153846 0.0180769 0.0138462 0.0123077 0.0115385 0.0115385 0.0126923 0.0134615 0.0157692 0.0157692 0.0119231 0.0134615 0.0126923 0.0126923 0.0119231 0.0126923 0.0153846 0.0123077 0.0096154 0.0069231 0.0073077 0.0073077 0.0065385 0.0061538 0.0030769 0.0003846 0.0011538 0.0015385 0.0015385 0.0015385 0.0011538 0.0011538 0.0003846 0.0000000 0.0011538 0.0007692 0.0007692 0.0007692 0.0000000 0.0000000 0.0003846 0.0007692 0.0003846 0.0003846 0.0003846 0.0003846 0.0007692 0.0007692 0.0003846 0.0000000 0.0000000 0.0000000 0.0000000 0.0000000 0.0000000 0.0000000 0.0000000 0.0000000 0.0000000 0.0000000 0.0000000 0.0000000 0.0000000 0.0000000 0.0000000 0.0000000 0.0000000 0.0000000 0.0000000 0.0000000 0.0000000 0.0000000 0.0000000 0.0000000 0.0000000 0.0000000 0.0000000 0.0000000 0.0000000 0.0000000 0.0000000 0.0000000 0.0000000 0.0000000 0.0000000 0.0000000 0.0000000 0.0000000 0.0000000 0.0000000 0.0000000 0.0000000 0.0000000 
0.0000000 0.0000000 0.0000000 0.0000000 0.0000000 0.0000000 0.0000000 0.0000000 0.0000000 0.0000000 0.0000000 0.0000000 0.0000000 0.0000000 0.0000000 0.0000000 0.0000000 0.0000000 0.0000000 0.0000000 0.0000000 0.0000000 0.0000000 0.0000000 0.0000000 0.0000000 0.0000000 0.0000000 0.0000000 0.0000000 0.0000000 0.0000000 0.0000000 0.0000000 0.0000000 0.0000000 0.0000000 0.0000000 0.0000000 0.0000000 0.0000000 0.0000000 0.0000000 0.0000000 0.0000000 0.0000000 0.0000000 0.0000000 0.0000000 0.0000000 0.0000000 0.0000000 0.0000000 0.0000000 0.0000000 0.0000000 0.0000000 0.0000000 0.0000000 0.0000000 0.0000000 0.0000000 0.0000000 0.0000000 0.0000000 0.0000000 0.0000000 0.0000000 0.0000000 0.0000000 0.0000000 0.0000000 0.0000000 0.0000000 0.0000000 0.0000000 0.0000000 0.0000000 0.0000000 0.0000000 0.0000000 0.0000000 0.0000000 0.0000000 0.0000000 0.0000000 0.0000000 0.0011538 0.0011538 0.0015385 0.0015385 0.0015385 0.0030769 0.0019231 0.0019231 0.0023077 0.0023077 0.0019231 0.0011538 0.0053846 0.0130769 0.0265385 0.0234615 0.0234615 0.0234615 0.0230769 0.0219231 0.0242308 0.0242308 0.0257692 0.0273077 0.0300000 0.0300000 0.0311538 0.0273077 0.0284615 0.0346154 0.0438462 0.0496154 0.0507692 0.0507692 0.0519231 0.0569231 0.0634615 0.0692308 0.0715385 0.0726923 0.0746154 0.0746154 0.0765385 0.0723077 0.0765385 0.0803846 0.0815385 0.0900000 0.0915385 0.0915385 0.0903846 0.0992308 0.1057692 0.1142308 0.1311538 0.1526923 0.1565385 0.1565385 0.1626923 0.1688462 0.1707692 0.1765385 0.1865385 0.1915385 0.1942308 0.1942308 0.1938462 0.1930769 0.1938462 0.1969231 0.1926923 0.1923077 0.1876923 0.1876923 0.1903846 0.1884615 0.1726923 0.1726923 0.1780769 0.1723077 0.1726923 0.1726923 0.1707692 0.1707692 0.1546154 0.1569231 0.1665385 0.1734615 0.1742308 0.1742308 0.1750000 0.1823077 0.1911538 0.1911538 0.1919231 0.1961538 0.1961538 0.1961538 0.1950000 0.1930769 0.1823077 0.1711538 0.1673077 0.1626923 0.1573077 0.1573077 0.1588462 0.1503846 0.1353846 0.1215385 0.1284615 0.1223077 0.1169231 0.1169231 0.1092308 0.0923077 0.0734615 0.0684615 0.0665385 0.0676923 0.0661538 0.0661538 0.0634615 0.0538462 0.0534615 0.0553846 0.0569231 0.0561538 0.0573077 0.0573077 0.0576923 0.0538462 0.0419231 0.0284615 0.0280769 0.0230769 0.0211538 0.0211538 0.0196154 0.0161538 0.0176923 0.0207692 0.0169231 0.0153846 0.0138462 0.0138462 0.0138462 0.0153846 0.0157692 0.0150000 0.0115385 0.0130769 0.0126923 0.0126923 0.0126923 0.0134615 0.0176923 0.0123077 0.0084615 0.0069231 0.0050000 0.0050000 0.0053846 0.0046154 0.0026923 0.0003846 0.0011538 0.0015385 0.0019231 0.0019231 0.0019231 0.0019231 0.0003846 0.0000000 0.0000000 0.0000000 0.0000000 0.0000000 0.0000000 0.0000000 0.0000000 0.0000000 0.0003846 0.0003846 0.0003846 0.0003846 0.0003846 0.0007692 0.0000000 0.0000000 0.0000000 0.0000000 0.0000000 0.0000000 0.0000000 0.0000000 0.0000000 0.0000000 0.0000000 0.0000000 0.0000000 0.0000000 0.0000000 0.0000000 0.0000000 0.0000000 0.0000000 0.0000000 0.0000000 0.0000000 0.0000000 0.0000000 0.0000000 0.0000000 0.0000000 0.0000000 0.0000000 0.0000000 0.0000000 0.0000000 0.0000000 0.0000000 0.0000000 0.0000000 0.0000000 0.0000000 0.0000000 0.0000000 0.0000000 0.0000000 0.0000000 0.0000000 0.0000000 
0.0000000 0.0000000 0.0000000 0.0000000 0.0000000 0.0000000 0.0000000 0.0000000 0.0000000 0.0000000 0.0000000 0.0000000 0.0000000 0.0000000 0.0000000 0.0000000 0.0000000 0.0000000 0.0000000 0.0000000 0.0000000 0.0000000 0.0000000 0.0000000 0.0000000 0.0000000 0.0000000 0.0000000 0.0000000 0.0000000 0.0000000 0.0000000 0.0000000 0.0000000 0.0000000 0.0000000 0.0000000 0.0000000 0.0000000 0.0000000 0.0000000 0.0000000 0.0000000 0.0000000 0.0000000 0.0000000 0.0000000 0.0000000 0.0000000 0.0000000 0.0000000 0.0000000 0.0000000 0.0000000 0.0000000 0.0000000 0.0000000 0.0000000 0.0000000 0.0000000 0.0000000 0.0000000 0.0000000 0.0000000 0.0000000 0.0000000 0.0000000 0.0000000 0.0000000 0.0000000 0.0000000 0.0000000 0.0000000 0.0000000 0.0000000 0.0000000 0.0000000 0.0000000 0.0000000 0.0000000 0.0000000 0.0000000 0.0000000 0.0000000 0.0000000 0.0000000 0.0000000 0.0000000 0.0000000 0.0007692 0.0026923 0.0023077 0.0038462 0.0023077 0.0019231 0.0019231 0.0019231 0.0019231 0.0030769 0.0038462 0.0107692 0.0238462 0.0234615 0.0246154 0.0246154 0.0253846 0.0273077 0.0280769 0.0261538 0.0303846 0.0334615 0.0346154 0.0346154 0.0342308 0.0300000 0.0300000 0.0392308 0.0523077 0.0584615 0.0611538 0.0611538 0.0600000 0.0634615 0.0700000 0.0726923 0.0780769 0.0815385 0.0807692 0.0807692 0.0880769 0.0900000 0.0884615 0.0903846 0.0815385 0.0823077 0.0823077 0.0823077 0.0876923 0.0973077 0.1053846 0.1176923 0.1303846 0.1511538 0.1615385 0.1615385 0.1703846 0.1753846 0.1634615 0.1696154 0.1911538 0.2034615 0.2046154 0.2046154 0.2080769 0.1965385 0.2011538 0.1984615 0.2061538 0.2061538 0.2046154 0.2046154 0.1988462 0.1915385 0.1850000 0.1888462 0.1938462 0.1915385 0.1846154 0.1846154 0.1842308 0.1734615 0.1688462 0.1661538 0.1796154 0.1842308 0.1830769 0.1830769 0.1911538 0.1953846 0.1950000 0.2007692 0.2061538 0.2057692 0.2023077 0.2023077 0.1957692 0.1869231 0.1823077 0.1723077 0.1719231 0.1665385 0.1650000 0.1650000 0.1623077 0.1484615 0.1342308 0.1384615 0.1303846 0.1207692 0.1100000 0.1100000 0.1030769 0.0865385 0.0696154 0.0665385 0.0726923 0.0676923 0.0665385 0.0665385 0.0615385 0.0611538 0.0569231 0.0611538 0.0615385 0.0611538 0.0600000 0.0600000 0.0619231 0.0569231 0.0403846 0.0307692 0.0253846 0.0242308 0.0219231 0.0219231 0.0196154 0.0130769 0.0192308 0.0203846 0.0165385 0.0157692 0.0153846 0.0153846 0.0157692 0.0146154 0.0150000 0.0134615 0.0107692 0.0115385 0.0115385 0.0115385 0.0126923 0.0123077 0.0138462 0.0119231 0.0084615 0.0065385 0.0061538 0.0061538 0.0061538 0.0050000 0.0026923 0.0007692 0.0015385 0.0015385 0.0019231 0.0019231 0.0019231 0.0011538 0.0000000 0.0000000 0.0000000 0.0000000 0.0000000 0.0000000 0.0000000 0.0000000 0.0000000 0.0000000 0.0000000 0.0000000 0.0000000 0.0000000 0.0000000 0.0003846 0.0000000 0.0000000 0.0000000 0.0000000 0.0000000 0.0000000 0.0000000 0.0000000 0.0000000 0.0000000 0.0000000 0.0000000 0.0000000 0.0000000 0.0000000 0.0000000 0.0000000 0.0000000 0.0000000 0.0000000 0.0000000 0.0000000 0.0000000 0.0000000 0.0000000 0.0000000 0.0000000 0.0000000 0.0000000 0.0000000 0.0000000 0.0000000 0.0000000 0.0000000 0.0000000 0.0000000 0.0000000 0.0000000 0.0000000 0.0000000 0.0000000 0.0000000 0.0000000 0.0000000 0.0000000
[truncated: 4,084,477 more chars]
