# Supplementary material for: Alternation emerges as a multi-modal strategy for turbulent odor navigation
Source: eLife. 2022 Aug 23;11:e76989. doi: 10.7554/eLife.76989 (PMC9489216; doi:10.7554/eLife.76989)
Supplement: Supplementary file 1. [file elife-76989-supp1.zip › data_availability/fig3/fig3.ipynb]

# %% [code]
#load libraries
import scipy.io as sio
import matplotlib.pyplot as plt
import numpy as np
from matplotlib import rc
from copy import deepcopy
from scipy.interpolate import splev, splprep,interp1d,interp2d
rc('text', usetex=True)
import scipy.stats as stats

# %% [code]
f = open("traj_figure3.dat",'r')

currtraj = []
trajs = []
numtraj = 0
beliefs = []
for i, line in enumerate(f):
    a = line.split()
    if len(a) == 6:
        if int(a[0]) == 1:
            numtraj += 1
            if numtraj > 1:
                trajs += [np.array(currtraj)]
            currtraj = []
        currtraj += [[int(a[0]),float(a[1]),float(a[2]),float(a[3]),int(a[4]),int(a[5]) ]]

 
sizes = np.array([len(t) for t in trajs])
np.set_printoptions(precision = 3, suppress = True)
print("%.1f %.1f" %(np.mean(sizes), np.std(sizes)), len(trajs),)   

# %% [code]
num = 0             # vary this number to plot different trajectories
traj = trajs[num]
framenum = len(traj)

x = np.linspace(-2,10,500)
y= np.linspace(-1,1,500)


plt.close("all")

fig_3a, ax = plt.subplots(figsize = (15,7))  # Create a figure containing a single axes.

ax.plot(0,0,'gD', ms=14)     
ax.plot(traj[:framenum+1,1],traj[:framenum+1,2],'k-', lw=3)    
        
for i in range(len(traj[:framenum+1])):
    if traj[i,-2] == 5:
        ax.plot([traj[i,1],traj[i,1]],[traj[i,2],traj[i,2]],'C0o', ms=10)
    if traj[i,-1] == 1:
        ax.plot([traj[i,1],traj[i,1]],[traj[i,2],traj[i,2]],'C3x', ms=10, mew=2)
        

ax.plot(traj[0,1],traj[0,2],'y*', ms=14) 
        
ax.tick_params(axis='both', which='major', labelsize=24)
ax.tick_params(axis='both', which='minor', labelsize=24)

axes = plt.gca()
axes.set_xlim([-1,10])
axes.set_ylim([-2,2])
ax.set_aspect('equal')
plt.show()

fig_3a.savefig("Traj_3a")
