# Supplementary material for: Alternation emerges as a multi-modal strategy for turbulent odor navigation
Source: eLife. 2022 Aug 23;11:e76989. doi: 10.7554/eLife.76989 (PMC9489216; doi:10.7554/eLife.76989)
Supplement: Supplementary file 1. [file elife-76989-supp1.zip › data_availability/fig3/traj_figure3.dat]

0.711923 0.0357692
0.688461 0.443077
initialization 1121.12
1 7.961 -0.491525 8.937 5 0
2 7.961 -0.491525 8.91501 5 0
3 7.961 -0.491525 8.88744 2 0
4 7.961 -0.457627 8.88213 2 0
5 7.961 -0.423729 8.87724 2 0
6 7.961 -0.389831 8.87242 2 0
7 7.961 -0.355932 8.86749 2 0
8 7.961 -0.322034 8.86243 5 0
9 7.961 -0.322034 8.83954 2 0
10 7.961 -0.288136 8.83499 2 0
11 7.961 -0.254237 8.83019 2 0
12 7.961 -0.220339 8.82516 2 0
13 7.961 -0.186441 8.81994 2 0
14 7.961 -0.152542 8.81457 5 0
15 7.961 -0.152542 8.79041 5 0
16 7.961 -0.152542 8.76629 5 0
17 7.961 -0.152542 8.74695 4 0
18 7.961 -0.186441 8.74573 4 0
19 7.961 -0.220339 8.74497 4 0
20 7.961 -0.254237 8.74439 4 0
21 7.961 -0.288136 8.74385 4 0
22 7.961 -0.322034 8.74329 4 0
23 7.961 -0.355932 8.74268 4 0
24 7.961 -0.389831 8.74198 4 0
25 7.961 -0.423729 8.74105 4 0
26 7.961 -0.457627 8.73973 4 0
27 7.961 -0.491525 8.73787 4 0
28 7.961 -0.525424 8.73491 4 0
29 7.961 -0.559322 8.73124 4 0
30 7.961 -0.59322 8.72688 4 0
31 7.961 -0.627119 8.72191 4 0
32 7.961 -0.661017 8.71647 4 0
33 7.961 -0.694915 8.7107 4 0
34 7.961 -0.728814 8.70473 5 0
35 7.961 -0.728814 8.6791 4 0
36 7.961 -0.762712 8.67362 4 0
37 7.961 -0.79661 8.66793 5 0
38 7.961 -0.79661 8.63966 4 0
39 7.961 -0.830508 8.63468 4 0
40 7.961 -0.864407 8.62926 5 0
41 7.961 -0.864407 8.60304 4 0
42 7.961 -0.898305 8.59865 4 0
43 7.961 -0.932203 8.59465 3 0
44 7.92758 -0.932203 8.5917 5 0
45 7.92758 -0.932203 8.57419 5 0
46 7.92758 -0.932203 8.56181 2 0
47 7.92758 -0.898305 8.5613 5 0
48 7.92758 -0.898305 8.55164 2 0
49 7.92758 -0.864407 8.55137 2 0
50 7.92758 -0.830508 8.55105 2 0
51 7.92758 -0.79661 8.55068 2 0
52 7.92758 -0.762712 8.55018 2 0
53 7.92758 -0.728814 8.54955 5 0
54 7.92758 -0.728814 8.53515 2 0
55 7.92758 -0.694915 8.53467 2 0
56 7.92758 -0.661017 8.53415 2 0
57 7.92758 -0.627119 8.53364 2 0
58 7.92758 -0.59322 8.53317 2 0
59 7.92758 -0.559322 8.53276 2 0
60 7.92758 -0.525424 8.53237 2 0
61 7.92758 -0.491525 8.532 2 0
62 7.92758 -0.457627 8.53165 5 0
63 7.92758 -0.457627 8.51529 5 0
64 7.92758 -0.457627 8.50254 5 0
65 7.92758 -0.457627 8.49242 2 0
66 7.92758 -0.423729 8.49232 2 0
67 7.92758 -0.389831 8.49221 2 0
68 7.92758 -0.355932 8.49207 2 0
69 7.92758 -0.322034 8.49188 2 0
70 7.92758 -0.288136 8.49165 5 0
71 7.92758 -0.288136 8.48059 2 0
72 7.92758 -0.254237 8.48035 2 0
73 7.92758 -0.220339 8.47992 2 0
74 7.92758 -0.186441 8.47904 2 0
75 7.92758 -0.152542 8.47741 2 0
76 7.92758 -0.118644 8.47452 2 0
77 7.92758 -0.0847458 8.47058 2 0
78 7.92758 -0.0508475 8.46638 3 0
79 7.89415 -0.0508475 8.46336 3 0
80 7.86072 -0.0508475 8.46113 3 0
81 7.8273 -0.0508475 8.45946 3 0
82 7.79387 -0.0508475 8.45817 3 0
83 7.76045 -0.0508475 8.45712 3 0
84 7.72702 -0.0508475 8.45624 3 0
85 7.69359 -0.0508475 8.45545 3 0
86 7.66017 -0.0508475 8.45474 3 0
87 7.62674 -0.0508475 8.45406 3 0
88 7.59331 -0.0508475 8.45342 3 0
89 7.55989 -0.0508475 8.45281 3 0
90 7.52646 -0.0508475 8.45221 3 0
91 7.49304 -0.0508475 8.45162 3 0
92 7.45961 -0.0508475 8.45104 3 0
93 7.42618 -0.0508475 8.45047 3 0
94 7.39276 -0.0508475 8.4499 3 0
95 7.35933 -0.0508475 8.44934 3 0
96 7.32591 -0.0508475 8.44877 3 0
97 7.29248 -0.0508475 8.44821 3 0
98 7.25905 -0.0508475 8.44764 3 0
99 7.22563 -0.0508475 8.44706 3 0
100 7.1922 -0.0508475 8.44648 3 0
101 7.15877 -0.0508475 8.4459 3 0
102 7.12535 -0.0508475 8.44531 3 0
103 7.09192 -0.0508475 8.44472 3 0
104 7.0585 -0.0508475 8.44411 3 0
105 7.02507 -0.0508475 8.4435 3 0
106 6.99164 -0.0508475 8.44288 3 0
107 6.95822 -0.0508475 8.44225 3 0
108 6.92479 -0.0508475 8.44162 3 0
109 6.89136 -0.0508475 8.44097 3 0
110 6.85794 -0.0508475 8.44031 3 0
111 6.82451 -0.0508475 8.43964 3 0
112 6.79109 -0.0508475 8.43896 3 0
113 6.75766 -0.0508475 8.43826 3 0
114 6.72423 -0.0508475 8.43756 3 0
115 6.69081 -0.0508475 8.43684 3 0
116 6.65738 -0.0508475 8.43611 3 0
117 6.62396 -0.0508475 8.43537 3 0
118 6.59053 -0.0508475 8.43462 3 0
119 6.5571 -0.0508475 8.43385 3 0
120 6.52368 -0.0508475 8.43307 3 0
121 6.49025 -0.0508475 8.43228 3 0
122 6.45682 -0.0508475 8.43147 3 0
123 6.4234 -0.0508475 8.43066 3 0
124 6.38997 -0.0508475 8.42982 3 0
125 6.35655 -0.0508475 8.42898 3 0
126 6.32312 -0.0508475 8.42812 3 0
127 6.28969 -0.0508475 8.42725 4 0
128 6.28969 -0.0847458 8.42629 3 0
129 6.25627 -0.0847458 8.42531 3 0
130 6.22284 -0.0847458 8.42432 3 0
131 6.18942 -0.0847458 8.42332 3 0
132 6.15599 -0.0847458 8.4223 3 0
133 6.12256 -0.0847458 8.42127 3 0
134 6.08914 -0.0847458 8.42023 3 0
135 6.05571 -0.0847458 8.41917 3 0
136 6.02228 -0.0847458 8.4181 3 0
137 5.98886 -0.0847458 8.41701 3 0
138 5.95543 -0.0847458 8.41591 3 0
139 5.92201 -0.0847458 8.41479 3 0
140 5.88858 -0.0847458 8.41366 3 0
141 5.85515 -0.0847458 8.41251 3 0
142 5.82173 -0.0847458 8.41135 3 0
143 5.7883 -0.0847458 8.41017 3 0
144 5.75487 -0.0847458 8.40898 4 0
145 5.75487 -0.118644 8.40762 3 0
146 5.72145 -0.118644 8.40626 3 0
147 5.68802 -0.118644 8.40489 3 0
148 5.6546 -0.118644 8.40352 3 0
149 5.62117 -0.118644 8.40212 3 0
150 5.58774 -0.118644 8.40071 3 0
151 5.55432 -0.118644 8.39928 3 0
152 5.52089 -0.118644 8.39783 3 0
153 5.48747 -0.118644 8.39636 3 0
154 5.45404 -0.118644 8.39485 3 0
155 5.42061 -0.118644 8.39333 3 0
156 5.38719 -0.118644 8.39177 3 0
157 5.35376 -0.118644 8.39018 3 0
158 5.32033 -0.118644 8.38856 3 0
159 5.28691 -0.118644 8.38691 3 0
160 5.25348 -0.118644 8.38523 3 0
161 5.22006 -0.118644 8.38352 3 0
162 5.18663 -0.118644 8.38178 3 0
163 5.1532 -0.118644 8.38001 3 0
164 5.11978 -0.118644 8.37821 3 0
165 5.08635 -0.118644 8.37638 4 0
166 5.08635 -0.152542 8.3743 3 0
167 5.05292 -0.152542 8.37222 3 0
168 5.0195 -0.152542 8.37013 3 0
169 4.98607 -0.152542 8.36803 3 0
170 4.95265 -0.152542 8.36592 3 0
171 4.91922 -0.152542 8.3638 3 0
172 4.88579 -0.152542 8.36166 3 0
173 4.85237 -0.152542 8.35951 3 0
174 4.81894 -0.152542 8.35735 3 0
175 4.78552 -0.152542 8.35518 3 0
176 4.75209 -0.152542 8.35299 3 0
177 4.71866 -0.152542 8.35079 3 0
178 4.68524 -0.152542 8.34857 3 0
179 4.65181 -0.152542 8.34634 3 0
180 4.61838 -0.152542 8.3441 3 0
181 4.58496 -0.152542 8.34184 3 0
182 4.55153 -0.152542 8.33956 3 0
183 4.51811 -0.152542 8.33728 3 0
184 4.48468 -0.152542 8.33497 3 0
185 4.45125 -0.152542 8.33266 4 0
186 4.45125 -0.186441 8.33001 3 0
187 4.41783 -0.186441 8.32739 3 0
188 4.3844 -0.186441 8.32479 3 0
189 4.35097 -0.186441 8.3222 3 0
190 4.31755 -0.186441 8.31963 3 0
191 4.28412 -0.186441 8.31707 3 0
192 4.2507 -0.186441 8.31452 3 0
193 4.21727 -0.186441 8.31198 3 0
194 4.18384 -0.186441 8.30944 5 0
195 4.18384 -0.186441 8.28514 4 0
196 4.18384 -0.220339 8.28233 4 0
197 4.18384 -0.254237 8.27863 4 0
198 4.18384 -0.288136 8.27371 4 0
199 4.18384 -0.322034 8.2674 4 0
200 4.18384 -0.355932 8.25996 4 0
201 4.18384 -0.389831 8.25175 4 0
202 4.18384 -0.423729 8.24304 5 0
203 4.18384 -0.423729 8.20987 4 0
204 4.18384 -0.457627 8.20126 4 0
205 4.18384 -0.491525 8.19237 4 0
206 4.18384 -0.525424 8.18319 4 0
207 4.18384 -0.559322 8.17375 4 0
208 4.18384 -0.59322 8.16414 4 0
209 4.18384 -0.627119 8.15442 4 0
210 4.18384 -0.661017 8.14468 4 0
211 4.18384 -0.694915 8.13494 4 0
212 4.18384 -0.728814 8.12525 5 0
213 4.18384 -0.728814 8.10434 4 0
214 4.18384 -0.762712 8.09452 4 0
215 4.18384 -0.79661 8.08491 3 0
216 4.15042 -0.79661 8.07649 3 0
217 4.11699 -0.79661 8.06922 3 0
218 4.08357 -0.79661 8.06288 5 0
219 4.08357 -0.79661 8.02928 3 0
220 4.05014 -0.79661 8.02471 3 0
221 4.01671 -0.79661 8.02057 3 0
222 3.98329 -0.79661 8.01675 3 0
223 3.94986 -0.79661 8.01315 4 0
224 3.94986 -0.830508 8.0087 4 0
225 3.94986 -0.864407 8.00283 3 0
226 3.91643 -0.864407 7.99775 3 0
227 3.88301 -0.864407 7.99312 3 0
228 3.84958 -0.864407 7.98891 3 0
229 3.81616 -0.864407 7.98504 3 0
230 3.78273 -0.864407 7.98147 3 0
231 3.7493 -0.864407 7.97814 3 0
232 3.71588 -0.864407 7.97499 3 0
233 3.68245 -0.864407 7.972 3 0
234 3.64903 -0.864407 7.96913 3 0
235 3.6156 -0.864407 7.96637 3 0
236 3.58217 -0.864407 7.96368 3 0
237 3.54875 -0.864407 7.96106 3 0
238 3.51532 -0.864407 7.95849 3 0
239 3.48189 -0.864407 7.95596 3 0
240 3.44847 -0.864407 7.95347 3 0
241 3.41504 -0.864407 7.95099 3 0
242 3.38162 -0.864407 7.94854 3 0
243 3.34819 -0.864407 7.94609 3 0
244 3.31476 -0.864407 7.94366 3 0
245 3.28134 -0.864407 7.94123 3 0
246 3.24791 -0.864407 7.9388 3 0
247 3.21448 -0.864407 7.93636 3 0
248 3.18106 -0.864407 7.93392 3 0
249 3.14763 -0.864407 7.93148 3 0
250 3.11421 -0.864407 7.92903 5 0
251 3.11421 -0.864407 7.9084 3 0
252 3.08078 -0.864407 7.90644 3 0
253 3.04735 -0.864407 7.90448 3 0
254 3.01393 -0.864407 7.90249 3 0
255 2.9805 -0.864407 7.90049 2 0
256 2.9805 -0.830508 7.89835 2 0
257 2.9805 -0.79661 7.89557 2 0
258 2.9805 -0.762712 7.89164 2 0
259 2.9805 -0.728814 7.88609 2 0
260 2.9805 -0.694915 7.8787 3 0
261 2.94708 -0.694915 7.87231 3 0
262 2.91365 -0.694915 7.8666 3 0
263 2.88022 -0.694915 7.86141 3 0
264 2.8468 -0.694915 7.85664 3 0
265 2.81337 -0.694915 7.85219 5 0
266 2.81337 -0.694915 7.82633 2 0
267 2.81337 -0.661017 7.82074 2 0
268 2.81337 -0.627119 7.81302 2 0
269 2.81337 -0.59322 7.80335 2 0
270 2.81337 -0.559322 7.79219 2 0
271 2.81337 -0.525424 7.78018 2 0
272 2.81337 -0.491525 7.76777 3 0
273 2.77994 -0.491525 7.75752 3 0
274 2.74652 -0.491525 7.74886 3 0
275 2.71309 -0.491525 7.74135 3 0
276 2.67967 -0.491525 7.73467 3 0
277 2.64624 -0.491525 7.72859 3 0
278 2.61281 -0.491525 7.72297 3 0
279 2.57939 -0.491525 7.71769 3 0
280 2.54596 -0.491525 7.71267 3 0
281 2.51253 -0.491525 7.70788 3 0
282 2.47911 -0.491525 7.70327 3 0
283 2.44568 -0.491525 7.69882 3 0
284 2.41226 -0.491525 7.6945 3 0
285 2.37883 -0.491525 7.6903 3 0
286 2.3454 -0.491525 7.6862 3 0
287 2.31198 -0.491525 7.68218 3 0
288 2.27855 -0.491525 7.67825 3 0
289 2.24513 -0.491525 7.67438 3 0
290 2.2117 -0.491525 7.67058 3 0
291 2.17827 -0.491525 7.66683 3 0
292 2.14485 -0.491525 7.66314 3 0
293 2.11142 -0.491525 7.65948 3 0
294 2.07799 -0.491525 7.65586 3 0
295 2.04457 -0.491525 7.65227 3 0
296 2.01114 -0.491525 7.64871 3 0
297 1.97772 -0.491525 7.64517 5 0
298 1.97772 -0.491525 7.62589 2 0
299 1.97772 -0.457627 7.62158 2 0
300 1.97772 -0.423729 7.61612 2 0
301 1.97772 -0.389831 7.6088 2 0
302 1.97772 -0.355932 7.59901 2 0
303 1.97772 -0.322034 7.58725 5 0
304 1.97772 -0.322034 7.57666 2 0
305 1.97772 -0.288136 7.56288 2 0
306 1.97772 -0.254237 7.54975 2 0
307 1.97772 -0.220339 7.53875 5 0
308 1.97772 -0.220339 7.5352 2 0
309 1.97772 -0.186441 7.52705 2 0
310 1.97772 -0.152542 7.52377 2 0
311 1.97772 -0.118644 7.52471 2 0
312 1.97772 -0.0847458 7.527 5 1
313 1.97772 -0.0847458 5.82971 2 0
314 1.97772 -0.0508475 5.76043 3 0
315 1.94429 -0.0508475 5.69203 3 0
316 1.91086 -0.0508475 5.63381 3 0
317 1.87744 -0.0508475 5.58548 3 0
318 1.84401 -0.0508475 5.54529 3 0
319 1.81058 -0.0508475 5.51114 3 0
320 1.77716 -0.0508475 5.4814 3 0
321 1.74373 -0.0508475 5.45473 3 0
322 1.71031 -0.0508475 5.43044 3 1
323 1.67688 -0.0508475 5.31301 3 0
324 1.64345 -0.0508475 5.28824 3 0
325 1.61003 -0.0508475 5.26394 3 0
326 1.5766 -0.0508475 5.23998 3 0
327 1.54318 -0.0508475 5.21632 3 0
328 1.50975 -0.0508475 5.19283 3 0
329 1.47632 -0.0508475 5.16949 3 1
330 1.4429 -0.0508475 5.11076 3 0
331 1.40947 -0.0508475 5.0949 3 1
332 1.37604 -0.0508475 5.00617 3 0
333 1.34262 -0.0508475 4.99998 3 0
334 1.30919 -0.0508475 4.99198 3 0
335 1.27577 -0.0508475 4.98235 3 0
336 1.24234 -0.0508475 4.97154 3 0
337 1.20891 -0.0508475 4.95999 3 0
338 1.17549 -0.0508475 4.9482 3 0
339 1.14206 -0.0508475 4.93669 3 0
340 1.10864 -0.0508475 4.92611 3 0
341 1.07521 -0.0508475 4.91682 3 1
342 1.04178 -0.0508475 4.84394 3 1
343 1.00836 -0.0508475 4.77119 3 0
344 0.97493 -0.0508475 4.77676 3 0
345 0.941504 -0.0508475 4.78104 3 0
346 0.908078 -0.0508475 4.7857 3 1
347 0.874652 -0.0508475 4.71071 3 0
348 0.841226 -0.0508475 4.72223 3 0
349 0.807799 -0.0508475 4.73446 3 0
350 0.774373 -0.0508475 4.75077 3 0
351 0.740947 -0.0508475 4.77286 3 0
352 0.707521 -0.0508475 4.80081 5 1
353 0.707521 -0.0508475 4.59093 3 0
354 0.674095 -0.0508475 4.58754 3 1
355 0.640669 -0.0508475 4.54221 3 0
356 0.607242 -0.0508475 4.55298 3 0
357 0.573816 -0.0508475 4.566 3 1
358 0.54039 -0.0508475 4.49693 3 1
359 0.506964 -0.0508475 4.4326 3 1
360 0.473538 -0.0508475 4.36978 3 1
361 0.440111 -0.0508475 4.31011 3 0
362 0.406685 -0.0508475 4.36106 3 1
363 0.373259 -0.0508475 4.29081 3 1
364 0.339833 -0.0508475 4.22797 3 1
365 0.306407 -0.0508475 4.16606 3 1
366 0.272981 -0.0508475 4.10173 3 1
367 0.239554 -0.0508475 4.03063 3 0
368 0.206128 -0.0508475 4.11239 3 1
369 0.172702 -0.0508475 4.02633 3 0
370 0.139276 -0.0508475 4.07455 3 0
371 0.10585 -0.0508475 3.99006 3 0
372 0.0724234 -0.0508475 3.73715 3 2
1 7.961 -0.491525 8.937 5 0
2 7.961 -0.491525 8.91501 5 0
3 7.961 -0.491525 8.88744 2 0
4 7.961 -0.457627 8.88213 2 0
5 7.961 -0.423729 8.87724 2 0
6 7.961 -0.389831 8.87242 2 0
7 7.961 -0.355932 8.86749 2 0
8 7.961 -0.322034 8.86243 5 0
9 7.961 -0.322034 8.83954 2 0
10 7.961 -0.288136 8.83499 2 0
11 7.961 -0.254237 8.83019 2 0
12 7.961 -0.220339 8.82516 2 0
13 7.961 -0.186441 8.81994 2 0
14 7.961 -0.152542 8.81457 5 0
15 7.961 -0.152542 8.79041 5 0
16 7.961 -0.152542 8.76629 5 0
17 7.961 -0.152542 8.74695 4 0
18 7.961 -0.186441 8.74573 4 0
19 7.961 -0.220339 8.74497 4 0
20 7.961 -0.254237 8.74439 4 0
21 7.961 -0.288136 8.74385 4 0
22 7.961 -0.322034 8.74329 4 0
23 7.961 -0.355932 8.74268 4 0
24 7.961 -0.389831 8.74198 4 0
25 7.961 -0.423729 8.74105 4 0
26 7.961 -0.457627 8.73973 4 0
27 7.961 -0.491525 8.73787 4 0
28 7.961 -0.525424 8.73491 4 0
29 7.961 -0.559322 8.73124 4 0
30 7.961 -0.59322 8.72688 4 0
31 7.961 -0.627119 8.72191 4 0
32 7.961 -0.661017 8.71647 4 0
33 7.961 -0.694915 8.7107 4 0
34 7.961 -0.728814 8.70473 5 0
35 7.961 -0.728814 8.6791 4 0
36 7.961 -0.762712 8.67362 4 0
37 7.961 -0.79661 8.66793 5 0
38 7.961 -0.79661 8.63966 4 0
39 7.961 -0.830508 8.63468 4 0
40 7.961 -0.864407 8.62926 5 0
41 7.961 -0.864407 8.60304 4 0
42 7.961 -0.898305 8.59865 4 0
43 7.961 -0.932203 8.59465 3 0
44 7.92758 -0.932203 8.5917 5 0
45 7.92758 -0.932203 8.57419 5 0
46 7.92758 -0.932203 8.56181 2 0
47 7.92758 -0.898305 8.5613 5 0
48 7.92758 -0.898305 8.55164 2 0
49 7.92758 -0.864407 8.55137 2 0
50 7.92758 -0.830508 8.55105 2 0
51 7.92758 -0.79661 8.55068 2 0
52 7.92758 -0.762712 8.55018 2 0
53 7.92758 -0.728814 8.54955 5 0
54 7.92758 -0.728814 8.53515 2 0
55 7.92758 -0.694915 8.53467 2 0
56 7.92758 -0.661017 8.53415 2 0
57 7.92758 -0.627119 8.53364 2 0
58 7.92758 -0.59322 8.53317 2 0
59 7.92758 -0.559322 8.53276 2 0
60 7.92758 -0.525424 8.53237 2 0
61 7.92758 -0.491525 8.532 2 0
62 7.92758 -0.457627 8.53165 5 0
63 7.92758 -0.457627 8.51529 5 0
64 7.92758 -0.457627 8.50254 5 0
65 7.92758 -0.457627 8.49242 2 0
66 7.92758 -0.423729 8.49232 2 0
67 7.92758 -0.389831 8.49221 2 0
68 7.92758 -0.355932 8.49207 2 0
69 7.92758 -0.322034 8.49188 2 0
70 7.92758 -0.288136 8.49165 5 0
71 7.92758 -0.288136 8.48059 2 0
72 7.92758 -0.254237 8.48035 2 0
73 7.92758 -0.220339 8.47992 2 0
74 7.92758 -0.186441 8.47904 2 0
75 7.92758 -0.152542 8.47741 2 0
76 7.92758 -0.118644 8.47452 2 0
77 7.92758 -0.0847458 8.47058 2 0
78 7.92758 -0.0508475 8.46638 3 0
79 7.89415 -0.0508475 8.46336 3 0
80 7.86072 -0.0508475 8.46113 3 0
81 7.8273 -0.0508475 8.45946 3 0
82 7.79387 -0.0508475 8.45817 3 0
83 7.76045 -0.0508475 8.45712 3 0
84 7.72702 -0.0508475 8.45624 3 0
85 7.69359 -0.0508475 8.45545 3 0
86 7.66017 -0.0508475 8.45474 3 0
87 7.62674 -0.0508475 8.45406 3 0
88 7.59331 -0.0508475 8.45342 3 0
89 7.55989 -0.0508475 8.45281 3 0
90 7.52646 -0.0508475 8.45221 3 0
91 7.49304 -0.0508475 8.45162 3 0
92 7.45961 -0.0508475 8.45104 3 0
93 7.42618 -0.0508475 8.45047 3 0
94 7.39276 -0.0508475 8.4499 3 0
95 7.35933 -0.0508475 8.44934 3 0
96 7.32591 -0.0508475 8.44877 3 0
97 7.29248 -0.0508475 8.44821 3 0
98 7.25905 -0.0508475 8.44764 3 0
99 7.22563 -0.0508475 8.44706 3 0
100 7.1922 -0.0508475 8.44648 3 0
101 7.15877 -0.0508475 8.4459 3 0
102 7.12535 -0.0508475 8.44531 3 0
103 7.09192 -0.0508475 8.44472 3 0
104 7.0585 -0.0508475 8.44411 3 0
105 7.02507 -0.0508475 8.4435 3 0
106 6.99164 -0.0508475 8.44288 3 0
107 6.95822 -0.0508475 8.44225 3 0
108 6.92479 -0.0508475 8.44162 3 0
109 6.89136 -0.0508475 8.44097 3 0
110 6.85794 -0.0508475 8.44031 3 0
111 6.82451 -0.0508475 8.43964 3 0
112 6.79109 -0.0508475 8.43896 3 0
113 6.75766 -0.0508475 8.43826 3 0
114 6.72423 -0.0508475 8.43756 3 0
115 6.69081 -0.0508475 8.43684 3 0
116 6.65738 -0.0508475 8.43611 3 0
117 6.62396 -0.0508475 8.43537 3 0
118 6.59053 -0.0508475 8.43462 3 0
119 6.5571 -0.0508475 8.43385 3 0
120 6.52368 -0.0508475 8.43307 3 0
121 6.49025 -0.0508475 8.43228 3 0
122 6.45682 -0.0508475 8.43147 3 0
123 6.4234 -0.0508475 8.43066 3 0
124 6.38997 -0.0508475 8.42982 3 0
125 6.35655 -0.0508475 8.42898 3 0
126 6.32312 -0.0508475 8.42812 3 0
127 6.28969 -0.0508475 8.42725 4 0
128 6.28969 -0.0847458 8.42629 3 0
129 6.25627 -0.0847458 8.42531 3 0
130 6.22284 -0.0847458 8.42432 3 0
131 6.18942 -0.0847458 8.42332 3 0
132 6.15599 -0.0847458 8.4223 3 0
133 6.12256 -0.0847458 8.42127 3 0
134 6.08914 -0.0847458 8.42023 3 0
135 6.05571 -0.0847458 8.41917 3 0
136 6.02228 -0.0847458 8.4181 3 0
137 5.98886 -0.0847458 8.41701 3 0
138 5.95543 -0.0847458 8.41591 3 0
139 5.92201 -0.0847458 8.41479 3 0
140 5.88858 -0.0847458 8.41366 3 0
141 5.85515 -0.0847458 8.41251 3 0
142 5.82173 -0.0847458 8.41135 3 0
143 5.7883 -0.0847458 8.41017 3 0
144 5.75487 -0.0847458 8.40898 4 0
145 5.75487 -0.118644 8.40762 3 0
146 5.72145 -0.118644 8.40626 3 0
147 5.68802 -0.118644 8.40489 3 0
148 5.6546 -0.118644 8.40352 3 0
149 5.62117 -0.118644 8.40212 3 0
150 5.58774 -0.118644 8.40071 3 0
151 5.55432 -0.118644 8.39928 3 0
152 5.52089 -0.118644 8.39783 3 0
153 5.48747 -0.118644 8.39636 3 0
154 5.45404 -0.118644 8.39485 3 0
155 5.42061 -0.118644 8.39333 3 0
156 5.38719 -0.118644 8.39177 3 0
157 5.35376 -0.118644 8.39018 3 0
158 5.32033 -0.118644 8.38856 3 0
159 5.28691 -0.118644 8.38691 3 0
160 5.25348 -0.118644 8.38523 3 0
161 5.22006 -0.118644 8.38352 3 0
162 5.18663 -0.118644 8.38178 3 0
163 5.1532 -0.118644 8.38001 3 0
164 5.11978 -0.118644 8.37821 3 0
165 5.08635 -0.118644 8.37638 4 0
166 5.08635 -0.152542 8.3743 3 0
167 5.05292 -0.152542 8.37222 3 0
168 5.0195 -0.152542 8.37013 3 0
169 4.98607 -0.152542 8.36803 3 0
170 4.95265 -0.152542 8.36592 3 0
171 4.91922 -0.152542 8.3638 3 0
172 4.88579 -0.152542 8.36166 3 0
173 4.85237 -0.152542 8.35951 3 0
174 4.81894 -0.152542 8.35735 3 0
175 4.78552 -0.152542 8.35518 3 0
176 4.75209 -0.152542 8.35299 3 0
177 4.71866 -0.152542 8.35079 3 0
178 4.68524 -0.152542 8.34857 3 0
179 4.65181 -0.152542 8.34634 3 0
180 4.61838 -0.152542 8.3441 3 0
181 4.58496 -0.152542 8.34184 3 0
182 4.55153 -0.152542 8.33956 3 0
183 4.51811 -0.152542 8.33728 3 0
184 4.48468 -0.152542 8.33497 3 0
185 4.45125 -0.152542 8.33266 4 0
186 4.45125 -0.186441 8.33001 3 0
187 4.41783 -0.186441 8.32739 3 0
188 4.3844 -0.186441 8.32479 3 0
189 4.35097 -0.186441 8.3222 3 0
190 4.31755 -0.186441 8.31963 3 0
191 4.28412 -0.186441 8.31707 3 0
192 4.2507 -0.186441 8.31452 3 0
193 4.21727 -0.186441 8.31198 3 0
194 4.18384 -0.186441 8.30944 5 0
195 4.18384 -0.186441 8.28514 4 0
196 4.18384 -0.220339 8.28233 4 0
197 4.18384 -0.254237 8.27863 4 0
198 4.18384 -0.288136 8.27371 4 0
199 4.18384 -0.322034 8.2674 4 0
200 4.18384 -0.355932 8.25996 4 0
201 4.18384 -0.389831 8.25175 4 0
202 4.18384 -0.423729 8.24304 5 0
203 4.18384 -0.423729 8.20987 4 0
204 4.18384 -0.457627 8.20126 4 0
205 4.18384 -0.491525 8.19237 4 0
206 4.18384 -0.525424 8.18319 4 0
207 4.18384 -0.559322 8.17375 4 0
208 4.18384 -0.59322 8.16414 4 0
209 4.18384 -0.627119 8.15442 4 0
210 4.18384 -0.661017 8.14468 4 0
211 4.18384 -0.694915 8.13494 4 0
212 4.18384 -0.728814 8.12525 5 0
213 4.18384 -0.728814 8.10434 4 0
214 4.18384 -0.762712 8.09452 4 0
215 4.18384 -0.79661 8.08491 3 0
216 4.15042 -0.79661 8.07649 3 0
217 4.11699 -0.79661 8.06922 3 0
218 4.08357 -0.79661 8.06288 5 0
219 4.08357 -0.79661 8.02928 3 0
220 4.05014 -0.79661 8.02471 3 0
221 4.01671 -0.79661 8.02057 3 0
222 3.98329 -0.79661 8.01675 3 0
223 3.94986 -0.79661 8.01315 4 0
224 3.94986 -0.830508 8.0087 4 0
225 3.94986 -0.864407 8.00283 3 0
226 3.91643 -0.864407 7.99775 3 0
227 3.88301 -0.864407 7.99312 3 0
228 3.84958 -0.864407 7.98891 3 0
229 3.81616 -0.864407 7.98504 3 0
230 3.78273 -0.864407 7.98147 3 0
231 3.7493 -0.864407 7.97814 3 0
232 3.71588 -0.864407 7.97499 3 0
233 3.68245 -0.864407 7.972 3 0
234 3.64903 -0.864407 7.96913 3 0
235 3.6156 -0.864407 7.96637 3 0
236 3.58217 -0.864407 7.96368 3 0
237 3.54875 -0.864407 7.96106 3 0
238 3.51532 -0.864407 7.95849 3 0
239 3.48189 -0.864407 7.95596 3 0
240 3.44847 -0.864407 7.95347 3 0
241 3.41504 -0.864407 7.95099 3 0
242 3.38162 -0.864407 7.94854 3 0
243 3.34819 -0.864407 7.94609 3 0
244 3.31476 -0.864407 7.94366 3 0
245 3.28134 -0.864407 7.94123 3 0
246 3.24791 -0.864407 7.9388 3 0
247 3.21448 -0.864407 7.93636 3 0
248 3.18106 -0.864407 7.93392 3 0
249 3.14763 -0.864407 7.93148 3 0
250 3.11421 -0.864407 7.92903 5 0
251 3.11421 -0.864407 7.9084 3 0
252 3.08078 -0.864407 7.90644 3 0
253 3.04735 -0.864407 7.90448 3 0
254 3.01393 -0.864407 7.90249 3 0
255 2.9805 -0.864407 7.90049 2 0
256 2.9805 -0.830508 7.89835 2 0
257 2.9805 -0.79661 7.89557 2 0
258 2.9805 -0.762712 7.89164 2 0
259 2.9805 -0.728814 7.88609 2 0
260 2.9805 -0.694915 7.8787 3 0
261 2.94708 -0.694915 7.87231 3 0
262 2.91365 -0.694915 7.8666 3 0
263 2.88022 -0.694915 7.86141 3 0
264 2.8468 -0.694915 7.85664 3 0
265 2.81337 -0.694915 7.85219 5 0
266 2.81337 -0.694915 7.82633 2 0
267 2.81337 -0.661017 7.82074 2 0
268 2.81337 -0.627119 7.81302 2 0
269 2.81337 -0.59322 7.80335 2 0
270 2.81337 -0.559322 7.79219 2 0
271 2.81337 -0.525424 7.78018 2 0
272 2.81337 -0.491525 7.76777 3 0
273 2.77994 -0.491525 7.75752 3 0
274 2.74652 -0.491525 7.74886 3 0
275 2.71309 -0.491525 7.74135 3 0
276 2.67967 -0.491525 7.73467 3 0
277 2.64624 -0.491525 7.72859 3 0
278 2.61281 -0.491525 7.72297 3 0
279 2.57939 -0.491525 7.71769 3 0
280 2.54596 -0.491525 7.71267 3 0
281 2.51253 -0.491525 7.70788 3 0
282 2.47911 -0.491525 7.70327 3 0
283 2.44568 -0.491525 7.69882 3 0
284 2.41226 -0.491525 7.6945 3 0
285 2.37883 -0.491525 7.6903 3 0
286 2.3454 -0.491525 7.6862 3 0
287 2.31198 -0.491525 7.68218 3 0
288 2.27855 -0.491525 7.67825 3 0
289 2.24513 -0.491525 7.67438 3 0
290 2.2117 -0.491525 7.67058 3 0
291 2.17827 -0.491525 7.66683 3 0
292 2.14485 -0.491525 7.66314 3 0
293 2.11142 -0.491525 7.65948 3 0
294 2.07799 -0.491525 7.65586 3 0
295 2.04457 -0.491525 7.65227 3 0
296 2.01114 -0.491525 7.64871 3 0
297 1.97772 -0.491525 7.64517 5 0
298 1.97772 -0.491525 7.62589 2 0
299 1.97772 -0.457627 7.62158 2 0
300 1.97772 -0.423729 7.61612 2 0
301 1.97772 -0.389831 7.6088 2 0
302 1.97772 -0.355932 7.59901 2 0
303 1.97772 -0.322034 7.58725 5 0
304 1.97772 -0.322034 7.57666 2 0
305 1.97772 -0.288136 7.56288 2 0
306 1.97772 -0.254237 7.54975 2 0
307 1.97772 -0.220339 7.53875 5 1
308 1.97772 -0.220339 6.29442 2 0
309 1.97772 -0.186441 6.24801 3 0
310 1.94429 -0.186441 6.20464 3 0
311 1.91086 -0.186441 6.16741 3 0
312 1.87744 -0.186441 6.13561 3 0
313 1.84401 -0.186441 6.10816 3 0
314 1.81058 -0.186441 6.08401 3 0
315 1.77716 -0.186441 6.0624 3 0
316 1.74373 -0.186441 6.04273 3 0
317 1.71031 -0.186441 6.02466 3 0
318 1.67688 -0.186441 6.00802 3 0
319 1.64345 -0.186441 5.99269 3 0
320 1.61003 -0.186441 5.97857 3 0
321 1.5766 -0.186441 5.96561 3 0
322 1.54318 -0.186441 5.95379 3 0
323 1.50975 -0.186441 5.94294 3 0
324 1.47632 -0.186441 5.93311 3 0
325 1.4429 -0.186441 5.92425 3 0
326 1.40947 -0.186441 5.91631 3 0
327 1.37604 -0.186441 5.9093 3 0
328 1.34262 -0.186441 5.90311 3 0
329 1.30919 -0.186441 5.89754 3 0
330 1.27577 -0.186441 5.89243 3 0
331 1.24234 -0.186441 5.8877 3 0
332 1.20891 -0.186441 5.88293 3 0
333 1.17549 -0.186441 5.87805 3 0
334 1.14206 -0.186441 5.87286 3 0
335 1.10864 -0.186441 5.86716 3 0
336 1.07521 -0.186441 5.86079 3 0
337 1.04178 -0.186441 5.85362 3 0
338 1.00836 -0.186441 5.8455 3 0
339 0.97493 -0.186441 5.8366 3 0
340 0.941504 -0.186441 5.8269 5 0
341 0.941504 -0.186441 5.85518 5 1
342 0.941504 -0.186441 5.33462 3 0
343 0.908078 -0.186441 5.31 3 0
344 0.874652 -0.186441 5.28472 3 1
345 0.841226 -0.186441 5.20898 3 0
346 0.807799 -0.186441 5.19248 3 0
347 0.774373 -0.186441 5.17394 3 0
348 0.740947 -0.186441 5.15394 3 0
349 0.707521 -0.186441 5.13247 3 0
350 0.674095 -0.186441 5.11026 3 0
351 0.640669 -0.186441 5.08817 3 0
352 0.607242 -0.186441 5.06703 2 0
353 0.607242 -0.152542 5.06398 3 0
354 0.573816 -0.152542 5.0553 3 0
355 0.54039 -0.152542 5.04252 4 0
356 0.54039 -0.186441 5.03223 3 0
357 0.506964 -0.186441 5.02494 3 0
358 0.473538 -0.186441 5.02093 3 0
359 0.440111 -0.186441 5.01986 4 0
360 0.440111 -0.220339 5.01504 4 0
361 0.440111 -0.254237 4.98056 4 0
362 0.440111 -0.288136 4.87779 4 0
363 0.440111 -0.322034 4.72622 3 0
364 0.406685 -0.322034 4.60398 3 0
365 0.373259 -0.322034 4.52088 2 0
366 0.373259 -0.288136 4.48034 2 0
367 0.373259 -0.254237 4.46178 2 0
368 0.373259 -0.220339 4.45799 2 0
369 0.373259 -0.186441 4.46865 2 0
370 0.373259 -0.152542 4.49752 2 1
371 0.373259 -0.118644 4.06742 3 0
372 0.339833 -0.118644 4.08611 3 0
373 0.306407 -0.118644 4.10378 2 1
374 0.306407 -0.0847458 3.95856 2 1
375 0.306407 -0.0508475 3.88908 3 0
376 0.272981 -0.0508475 3.93997 3 1
377 0.239554 -0.0508475 3.85159 3 0
378 0.206128 -0.0508475 3.88244 3 0
379 0.172702 -0.0508475 3.81283 3 0
380 0.139276 -0.0508475 3.62918 3 0
381 0.10585 -0.0508475 3.40134 3 0
382 0.0724234 -0.0508475 3.19914 3 2
1 7.961 -0.491525 8.937 5 0
2 7.961 -0.491525 8.91501 5 0
3 7.961 -0.491525 8.88744 2 0
4 7.961 -0.457627 8.88213 2 0
5 7.961 -0.423729 8.87724 2 0
6 7.961 -0.389831 8.87242 2 0
7 7.961 -0.355932 8.86749 2 0
8 7.961 -0.322034 8.86243 5 0
9 7.961 -0.322034 8.83954 2 0
10 7.961 -0.288136 8.83499 2 0
11 7.961 -0.254237 8.83019 2 0
12 7.961 -0.220339 8.82516 2 0
13 7.961 -0.186441 8.81994 2 0
14 7.961 -0.152542 8.81457 5 0
15 7.961 -0.152542 8.79041 5 0
16 7.961 -0.152542 8.76629 5 0
17 7.961 -0.152542 8.74695 4 0
18 7.961 -0.186441 8.74573 4 0
19 7.961 -0.220339 8.74497 4 0
20 7.961 -0.254237 8.74439 4 0
21 7.961 -0.288136 8.74385 4 0
22 7.961 -0.322034 8.74329 4 0
23 7.961 -0.355932 8.74268 4 0
24 7.961 -0.389831 8.74198 4 0
25 7.961 -0.423729 8.74105 4 0
26 7.961 -0.457627 8.73973 4 0
27 7.961 -0.491525 8.73787 4 0
28 7.961 -0.525424 8.73491 4 0
29 7.961 -0.559322 8.73124 4 0
30 7.961 -0.59322 8.72688 4 0
31 7.961 -0.627119 8.72191 4 0
32 7.961 -0.661017 8.71647 4 0
33 7.961 -0.694915 8.7107 4 0
34 7.961 -0.728814 8.70473 5 0
35 7.961 -0.728814 8.6791 4 0
36 7.961 -0.762712 8.67362 4 0
37 7.961 -0.79661 8.66793 5 0
38 7.961 -0.79661 8.63966 4 0
39 7.961 -0.830508 8.63468 4 0
40 7.961 -0.864407 8.62926 5 0
41 7.961 -0.864407 8.60304 4 0
42 7.961 -0.898305 8.59865 4 0
43 7.961 -0.932203 8.59465 3 0
44 7.92758 -0.932203 8.5917 5 0
45 7.92758 -0.932203 8.57419 5 0
46 7.92758 -0.932203 8.56181 2 0
47 7.92758 -0.898305 8.5613 5 0
48 7.92758 -0.898305 8.55164 2 0
49 7.92758 -0.864407 8.55137 2 0
50 7.92758 -0.830508 8.55105 2 0
51 7.92758 -0.79661 8.55068 2 0
52 7.92758 -0.762712 8.55018 2 0
53 7.92758 -0.728814 8.54955 5 0
54 7.92758 -0.728814 8.53515 2 0
55 7.92758 -0.694915 8.53467 2 0
56 7.92758 -0.661017 8.53415 2 0
57 7.92758 -0.627119 8.53364 2 0
58 7.92758 -0.59322 8.53317 2 0
59 7.92758 -0.559322 8.53276 2 0
60 7.92758 -0.525424 8.53237 2 0
61 7.92758 -0.491525 8.532 2 0
62 7.92758 -0.457627 8.53165 5 0
63 7.92758 -0.457627 8.51529 5 0
64 7.92758 -0.457627 8.50254 5 0
65 7.92758 -0.457627 8.49242 2 0
66 7.92758 -0.423729 8.49232 2 0
67 7.92758 -0.389831 8.49221 2 0
68 7.92758 -0.355932 8.49207 2 0
69 7.92758 -0.322034 8.49188 2 0
70 7.92758 -0.288136 8.49165 5 0
71 7.92758 -0.288136 8.48059 2 0
72 7.92758 -0.254237 8.48035 2 0
73 7.92758 -0.220339 8.47992 2 0
74 7.92758 -0.186441 8.47904 2 0
75 7.92758 -0.152542 8.47741 2 0
76 7.92758 -0.118644 8.47452 2 0
77 7.92758 -0.0847458 8.47058 2 0
78 7.92758 -0.0508475 8.46638 3 0
79 7.89415 -0.0508475 8.46336 3 0
80 7.86072 -0.0508475 8.46113 3 0
81 7.8273 -0.0508475 8.45946 3 0
82 7.79387 -0.0508475 8.45817 3 0
83 7.76045 -0.0508475 8.45712 3 0
84 7.72702 -0.0508475 8.45624 3 0
85 7.69359 -0.0508475 8.45545 3 0
86 7.66017 -0.0508475 8.45474 3 0
87 7.62674 -0.0508475 8.45406 3 0
88 7.59331 -0.0508475 8.45342 3 0
89 7.55989 -0.0508475 8.45281 3 0
90 7.52646 -0.0508475 8.45221 3 0
91 7.49304 -0.0508475 8.45162 3 0
92 7.45961 -0.0508475 8.45104 3 0
93 7.42618 -0.0508475 8.45047 3 0
94 7.39276 -0.0508475 8.4499 3 0
95 7.35933 -0.0508475 8.44934 3 0
96 7.32591 -0.0508475 8.44877 3 0
97 7.29248 -0.0508475 8.44821 3 0
98 7.25905 -0.0508475 8.44764 3 0
99 7.22563 -0.0508475 8.44706 3 0
100 7.1922 -0.0508475 8.44648 3 0
101 7.15877 -0.0508475 8.4459 3 0
102 7.12535 -0.0508475 8.44531 3 0
103 7.09192 -0.0508475 8.44472 3 0
104 7.0585 -0.0508475 8.44411 3 0
105 7.02507 -0.0508475 8.4435 3 0
106 6.99164 -0.0508475 8.44288 3 0
107 6.95822 -0.0508475 8.44225 3 0
108 6.92479 -0.0508475 8.44162 3 0
109 6.89136 -0.0508475 8.44097 3 0
110 6.85794 -0.0508475 8.44031 3 0
111 6.82451 -0.0508475 8.43964 3 0
112 6.79109 -0.0508475 8.43896 3 0
113 6.75766 -0.0508475 8.43826 3 0
114 6.72423 -0.0508475 8.43756 3 0
115 6.69081 -0.0508475 8.43684 3 0
116 6.65738 -0.0508475 8.43611 3 0
117 6.62396 -0.0508475 8.43537 3 0
118 6.59053 -0.0508475 8.43462 3 0
119 6.5571 -0.0508475 8.43385 3 0
120 6.52368 -0.0508475 8.43307 3 0
121 6.49025 -0.0508475 8.43228 3 0
122 6.45682 -0.0508475 8.43147 3 0
123 6.4234 -0.0508475 8.43066 3 0
124 6.38997 -0.0508475 8.42982 3 0
125 6.35655 -0.0508475 8.42898 3 0
126 6.32312 -0.0508475 8.42812 3 0
127 6.28969 -0.0508475 8.42725 4 0
128 6.28969 -0.0847458 8.42629 3 0
129 6.25627 -0.0847458 8.42531 3 0
130 6.22284 -0.0847458 8.42432 3 0
131 6.18942 -0.0847458 8.42332 3 0
132 6.15599 -0.0847458 8.4223 3 0
133 6.12256 -0.0847458 8.42127 3 0
134 6.08914 -0.0847458 8.42023 3 0
135 6.05571 -0.0847458 8.41917 3 0
136 6.02228 -0.0847458 8.4181 3 0
137 5.98886 -0.0847458 8.41701 3 0
138 5.95543 -0.0847458 8.41591 3 0
139 5.92201 -0.0847458 8.41479 3 0
140 5.88858 -0.0847458 8.41366 3 0
141 5.85515 -0.0847458 8.41251 3 0
142 5.82173 -0.0847458 8.41135 3 0
143 5.7883 -0.0847458 8.41017 3 0
144 5.75487 -0.0847458 8.40898 4 0
145 5.75487 -0.118644 8.40762 3 0
146 5.72145 -0.118644 8.40626 3 0
147 5.68802 -0.118644 8.40489 3 0
148 5.6546 -0.118644 8.40352 3 0
149 5.62117 -0.118644 8.40212 3 0
150 5.58774 -0.118644 8.40071 3 0
151 5.55432 -0.118644 8.39928 3 0
152 5.52089 -0.118644 8.39783 3 0
153 5.48747 -0.118644 8.39636 3 0
154 5.45404 -0.118644 8.39485 3 0
155 5.42061 -0.118644 8.39333 3 0
156 5.38719 -0.118644 8.39177 3 0
157 5.35376 -0.118644 8.39018 3 0
158 5.32033 -0.118644 8.38856 3 0
159 5.28691 -0.118644 8.38691 3 0
160 5.25348 -0.118644 8.38523 3 0
161 5.22006 -0.118644 8.38352 3 0
162 5.18663 -0.118644 8.38178 3 0
163 5.1532 -0.118644 8.38001 3 0
164 5.11978 -0.118644 8.37821 3 0
165 5.08635 -0.118644 8.37638 4 0
166 5.08635 -0.152542 8.3743 3 0
167 5.05292 -0.152542 8.37222 3 0
168 5.0195 -0.152542 8.37013 3 0
169 4.98607 -0.152542 8.36803 3 0
170 4.95265 -0.152542 8.36592 3 0
171 4.91922 -0.152542 8.3638 3 0
172 4.88579 -0.152542 8.36166 3 0
173 4.85237 -0.152542 8.35951 3 0
174 4.81894 -0.152542 8.35735 3 0
175 4.78552 -0.152542 8.35518 3 0
176 4.75209 -0.152542 8.35299 3 0
177 4.71866 -0.152542 8.35079 3 0
178 4.68524 -0.152542 8.34857 3 0
179 4.65181 -0.152542 8.34634 3 0
180 4.61838 -0.152542 8.3441 3 0
181 4.58496 -0.152542 8.34184 3 0
182 4.55153 -0.152542 8.33956 3 0
183 4.51811 -0.152542 8.33728 3 0
184 4.48468 -0.152542 8.33497 3 0
185 4.45125 -0.152542 8.33266 4 0
186 4.45125 -0.186441 8.33001 3 0
187 4.41783 -0.186441 8.32739 3 0
188 4.3844 -0.186441 8.32479 3 0
189 4.35097 -0.186441 8.3222 3 0
190 4.31755 -0.186441 8.31963 3 0
191 4.28412 -0.186441 8.31707 3 0
192 4.2507 -0.186441 8.31452 3 0
193 4.21727 -0.186441 8.31198 3 0
194 4.18384 -0.186441 8.30944 5 0
195 4.18384 -0.186441 8.28514 4 0
196 4.18384 -0.220339 8.28233 4 0
197 4.18384 -0.254237 8.27863 4 0
198 4.18384 -0.288136 8.27371 4 0
199 4.18384 -0.322034 8.2674 4 0
200 4.18384 -0.355932 8.25996 4 0
201 4.18384 -0.389831 8.25175 4 0
202 4.18384 -0.423729 8.24304 5 0
203 4.18384 -0.423729 8.20987 4 0
204 4.18384 -0.457627 8.20126 4 0
205 4.18384 -0.491525 8.19237 4 0
206 4.18384 -0.525424 8.18319 4 0
207 4.18384 -0.559322 8.17375 4 0
208 4.18384 -0.59322 8.16414 4 0
209 4.18384 -0.627119 8.15442 4 0
210 4.18384 -0.661017 8.14468 4 0
211 4.18384 -0.694915 8.13494 4 0
212 4.18384 -0.728814 8.12525 5 0
213 4.18384 -0.728814 8.10434 4 0
214 4.18384 -0.762712 8.09452 4 0
215 4.18384 -0.79661 8.08491 3 0
216 4.15042 -0.79661 8.07649 3 0
217 4.11699 -0.79661 8.06922 3 0
218 4.08357 -0.79661 8.06288 5 0
219 4.08357 -0.79661 8.02928 3 0
220 4.05014 -0.79661 8.02471 3 0
221 4.01671 -0.79661 8.02057 3 0
222 3.98329 -0.79661 8.01675 3 0
223 3.94986 -0.79661 8.01315 4 0
224 3.94986 -0.830508 8.0087 4 0
225 3.94986 -0.864407 8.00283 3 0
226 3.91643 -0.864407 7.99775 3 0
227 3.88301 -0.864407 7.99312 3 0
228 3.84958 -0.864407 7.98891 3 0
229 3.81616 -0.864407 7.98504 3 0
230 3.78273 -0.864407 7.98147 3 0
231 3.7493 -0.864407 7.97814 3 0
232 3.71588 -0.864407 7.97499 3 0
233 3.68245 -0.864407 7.972 3 0
234 3.64903 -0.864407 7.96913 3 0
235 3.6156 -0.864407 7.96637 3 0
236 3.58217 -0.864407 7.96368 3 0
237 3.54875 -0.864407 7.96106 3 0
238 3.51532 -0.864407 7.95849 3 0
239 3.48189 -0.864407 7.95596 3 0
240 3.44847 -0.864407 7.95347 3 0
241 3.41504 -0.864407 7.95099 3 0
242 3.38162 -0.864407 7.94854 3 0
243 3.34819 -0.864407 7.94609 3 0
244 3.31476 -0.864407 7.94366 3 0
245 3.28134 -0.864407 7.94123 3 0
246 3.24791 -0.864407 7.9388 3 0
247 3.21448 -0.864407 7.93636 3 0
248 3.18106 -0.864407 7.93392 3 0
249 3.14763 -0.864407 7.93148 3 0
250 3.11421 -0.864407 7.92903 5 0
251 3.11421 -0.864407 7.9084 3 0
252 3.08078 -0.864407 7.90644 3 0
253 3.04735 -0.864407 7.90448 3 0
254 3.01393 -0.864407 7.90249 3 0
255 2.9805 -0.864407 7.90049 2 0
256 2.9805 -0.830508 7.89835 2 0
257 2.9805 -0.79661 7.89557 2 0
258 2.9805 -0.762712 7.89164 2 0
259 2.9805 -0.728814 7.88609 2 0
260 2.9805 -0.694915 7.8787 3 0
261 2.94708 -0.694915 7.87231 3 0
262 2.91365 -0.694915 7.8666 3 0
263 2.88022 -0.694915 7.86141 3 0
264 2.8468 -0.694915 7.85664 3 0
265 2.81337 -0.694915 7.85219 5 0
266 2.81337 -0.694915 7.82633 2 0
267 2.81337 -0.661017 7.82074 2 0
268 2.81337 -0.627119 7.81302 2 0
269 2.81337 -0.59322 7.80335 2 0
270 2.81337 -0.559322 7.79219 2 0
271 2.81337 -0.525424 7.78018 2 0
272 2.81337 -0.491525 7.76777 3 0
273 2.77994 -0.491525 7.75752 3 0
274 2.74652 -0.491525 7.74886 3 0
275 2.71309 -0.491525 7.74135 3 0
276 2.67967 -0.491525 7.73467 3 0
277 2.64624 -0.491525 7.72859 3 0
278 2.61281 -0.491525 7.72297 3 0
279 2.57939 -0.491525 7.71769 3 0
280 2.54596 -0.491525 7.71267 3 0
281 2.51253 -0.491525 7.70788 3 0
282 2.47911 -0.491525 7.70327 3 0
283 2.44568 -0.491525 7.69882 3 0
284 2.41226 -0.491525 7.6945 3 0
285 2.37883 -0.491525 7.6903 3 0
286 2.3454 -0.491525 7.6862 3 0
287 2.31198 -0.491525 7.68218 3 0
288 2.27855 -0.491525 7.67825 3 0
289 2.24513 -0.491525 7.67438 3 0
290 2.2117 -0.491525 7.67058 3 0
291 2.17827 -0.491525 7.66683 3 0
292 2.14485 -0.491525 7.66314 3 0
293 2.11142 -0.491525 7.65948 3 0
294 2.07799 -0.491525 7.65586 3 0
295 2.04457 -0.491525 7.65227 3 0
296 2.01114 -0.491525 7.64871 3 0
297 1.97772 -0.491525 7.64517 5 0
298 1.97772 -0.491525 7.62589 2 0
299 1.97772 -0.457627 7.62158 2 0
300 1.97772 -0.423729 7.61612 2 0
301 1.97772 -0.389831 7.6088 2 0
302 1.97772 -0.355932 7.59901 2 0
303 1.97772 -0.322034 7.58725 5 0
304 1.97772 -0.322034 7.57666 2 0
305 1.97772 -0.288136 7.56288 2 0
306 1.97772 -0.254237 7.54975 2 0
307 1.97772 -0.220339 7.53875 5 0
308 1.97772 -0.220339 7.5352 2 0
309 1.97772 -0.186441 7.52705 2 0
310 1.97772 -0.152542 7.52377 2 0
311 1.97772 -0.118644 7.52471 2 0
312 1.97772 -0.0847458 7.527 5 1
313 1.97772 -0.0847458 5.82971 2 0
314 1.97772 -0.0508475 5.76043 3 0
315 1.94429 -0.0508475 5.69203 3 0
316 1.91086 -0.0508475 5.63381 3 0
317 1.87744 -0.0508475 5.58548 3 0
318 1.84401 -0.0508475 5.54529 3 0
319 1.81058 -0.0508475 5.51114 3 0
320 1.77716 -0.0508475 5.4814 3 0
321 1.74373 -0.0508475 5.45473 3 0
322 1.71031 -0.0508475 5.43044 3 0
323 1.67688 -0.0508475 5.40823 3 0
324 1.64345 -0.0508475 5.38784 3 0
325 1.61003 -0.0508475 5.36913 3 0
326 1.5766 -0.0508475 5.35208 3 0
327 1.54318 -0.0508475 5.33671 3 0
328 1.50975 -0.0508475 5.32279 3 0
329 1.47632 -0.0508475 5.31053 3 0
330 1.4429 -0.0508475 5.29998 3 0
331 1.40947 -0.0508475 5.29122 3 0
332 1.37604 -0.0508475 5.28439 3 1
333 1.34262 -0.0508475 5.03263 3 0
334 1.30919 -0.0508475 5.00881 3 0
335 1.27577 -0.0508475 4.9858 3 0
336 1.24234 -0.0508475 4.96377 3 0
337 1.20891 -0.0508475 4.94267 3 0
338 1.17549 -0.0508475 4.9228 3 0
339 1.14206 -0.0508475 4.90428 3 0
340 1.10864 -0.0508475 4.88719 3 0
341 1.07521 -0.0508475 4.87183 3 0
342 1.04178 -0.0508475 4.85813 3 0
343 1.00836 -0.0508475 4.84616 3 1
344 0.97493 -0.0508475 4.74447 3 0
345 0.941504 -0.0508475 4.72728 3 0
346 0.908078 -0.0508475 4.71261 3 1
347 0.874652 -0.0508475 4.65662 3 1
348 0.841226 -0.0508475 4.62349 3 0
349 0.807799 -0.0508475 4.6089 3 1
350 0.774373 -0.0508475 4.57718 3 1
351 0.740947 -0.0508475 4.54157 3 1
352 0.707521 -0.0508475 4.4961 3 0
353 0.674095 -0.0508475 4.51136 3 0
354 0.640669 -0.0508475 4.52348 3 1
355 0.607242 -0.0508475 4.47239 3 0
356 0.573816 -0.0508475 4.49733 3 1
357 0.54039 -0.0508475 4.43839 3 1
358 0.506964 -0.0508475 4.37747 3 1
359 0.473538 -0.0508475 4.31538 3 1
360 0.440111 -0.0508475 4.25268 3 1
361 0.406685 -0.0508475 4.18792 3 0
362 0.373259 -0.0508475 4.2725 3 1
363 0.339833 -0.0508475 4.18842 3 0
364 0.306407 -0.0508475 4.29513 3 0
365 0.272981 -0.0508475 4.40362 3 0
366 0.239554 -0.0508475 4.46978 3 0
367 0.206128 -0.0508475 4.42635 4 0
368 0.206128 -0.0847458 4.23396 3 1
369 0.172702 -0.0847458 4.39999 3 0
370 0.139276 -0.0847458 4.29788 3 0
371 0.10585 -0.0847458 4.02871 2 0
372 0.10585 -0.0508475 3.82807 3 0
373 0.0724234 -0.0508475 3.54667 3 2
1 7.961 -0.491525 8.937 5 0
2 7.961 -0.491525 8.91501 5 0
3 7.961 -0.491525 8.88744 2 0
4 7.961 -0.457627 8.88213 2 0
5 7.961 -0.423729 8.87724 2 0
6 7.961 -0.389831 8.87242 2 0
7 7.961 -0.355932 8.86749 2 0
8 7.961 -0.322034 8.86243 5 0
9 7.961 -0.322034 8.83954 2 0
10 7.961 -0.288136 8.83499 2 0
11 7.961 -0.254237 8.83019 2 0
12 7.961 -0.220339 8.82516 2 0
13 7.961 -0.186441 8.81994 2 0
14 7.961 -0.152542 8.81457 5 0
15 7.961 -0.152542 8.79041 5 0
16 7.961 -0.152542 8.76629 5 0
17 7.961 -0.152542 8.74695 4 0
18 7.961 -0.186441 8.74573 4 0
19 7.961 -0.220339 8.74497 4 0
20 7.961 -0.254237 8.74439 4 0
21 7.961 -0.288136 8.74385 4 0
22 7.961 -0.322034 8.74329 4 0
23 7.961 -0.355932 8.74268 4 0
24 7.961 -0.389831 8.74198 4 0
25 7.961 -0.423729 8.74105 4 0
26 7.961 -0.457627 8.73973 4 0
27 7.961 -0.491525 8.73787 4 0
28 7.961 -0.525424 8.73491 4 0
29 7.961 -0.559322 8.73124 4 0
30 7.961 -0.59322 8.72688 4 0
31 7.961 -0.627119 8.72191 4 0
32 7.961 -0.661017 8.71647 4 0
33 7.961 -0.694915 8.7107 4 0
34 7.961 -0.728814 8.70473 5 0
35 7.961 -0.728814 8.6791 4 0
36 7.961 -0.762712 8.67362 4 0
37 7.961 -0.79661 8.66793 5 0
38 7.961 -0.79661 8.63966 4 0
39 7.961 -0.830508 8.63468 4 0
40 7.961 -0.864407 8.62926 5 0
41 7.961 -0.864407 8.60304 4 0
42 7.961 -0.898305 8.59865 4 0
43 7.961 -0.932203 8.59465 3 0
44 7.92758 -0.932203 8.5917 5 0
45 7.92758 -0.932203 8.57419 5 0
46 7.92758 -0.932203 8.56181 2 0
47 7.92758 -0.898305 8.5613 5 0
48 7.92758 -0.898305 8.55164 2 0
49 7.92758 -0.864407 8.55137 2 0
50 7.92758 -0.830508 8.55105 2 0
51 7.92758 -0.79661 8.55068 2 0
52 7.92758 -0.762712 8.55018 2 0
53 7.92758 -0.728814 8.54955 5 0
54 7.92758 -0.728814 8.53515 2 0
55 7.92758 -0.694915 8.53467 2 0
56 7.92758 -0.661017 8.53415 2 0
57 7.92758 -0.627119 8.53364 2 0
58 7.92758 -0.59322 8.53317 2 0
59 7.92758 -0.559322 8.53276 2 0
60 7.92758 -0.525424 8.53237 2 0
61 7.92758 -0.491525 8.532 2 0
62 7.92758 -0.457627 8.53165 5 0
63 7.92758 -0.457627 8.51529 5 0
64 7.92758 -0.457627 8.50254 5 0
65 7.92758 -0.457627 8.49242 2 0
66 7.92758 -0.423729 8.49232 2 0
67 7.92758 -0.389831 8.49221 2 0
68 7.92758 -0.355932 8.49207 2 0
69 7.92758 -0.322034 8.49188 2 0
70 7.92758 -0.288136 8.49165 5 0
71 7.92758 -0.288136 8.48059 2 0
72 7.92758 -0.254237 8.48035 2 0
73 7.92758 -0.220339 8.47992 2 0
74 7.92758 -0.186441 8.47904 2 0
75 7.92758 -0.152542 8.47741 2 0
76 7.92758 -0.118644 8.47452 2 0
77 7.92758 -0.0847458 8.47058 2 0
78 7.92758 -0.0508475 8.46638 3 0
79 7.89415 -0.0508475 8.46336 3 0
80 7.86072 -0.0508475 8.46113 3 0
81 7.8273 -0.0508475 8.45946 3 0
82 7.79387 -0.0508475 8.45817 3 0
83 7.76045 -0.0508475 8.45712 3 0
84 7.72702 -0.0508475 8.45624 3 0
85 7.69359 -0.0508475 8.45545 3 0
86 7.66017 -0.0508475 8.45474 3 0
87 7.62674 -0.0508475 8.45406 3 0
88 7.59331 -0.0508475 8.45342 3 0
89 7.55989 -0.0508475 8.45281 3 0
90 7.52646 -0.0508475 8.45221 3 0
91 7.49304 -0.0508475 8.45162 3 0
92 7.45961 -0.0508475 8.45104 3 0
93 7.42618 -0.0508475 8.45047 3 0
94 7.39276 -0.0508475 8.4499 3 0
95 7.35933 -0.0508475 8.44934 3 0
96 7.32591 -0.0508475 8.44877 3 0
97 7.29248 -0.0508475 8.44821 3 0
98 7.25905 -0.0508475 8.44764 3 0
99 7.22563 -0.0508475 8.44706 3 0
100 7.1922 -0.0508475 8.44648 3 0
101 7.15877 -0.0508475 8.4459 3 0
102 7.12535 -0.0508475 8.44531 3 0
103 7.09192 -0.0508475 8.44472 3 0
104 7.0585 -0.0508475 8.44411 3 0
105 7.02507 -0.0508475 8.4435 3 0
106 6.99164 -0.0508475 8.44288 3 0
107 6.95822 -0.0508475 8.44225 3 0
108 6.92479 -0.0508475 8.44162 3 0
109 6.89136 -0.0508475 8.44097 3 0
110 6.85794 -0.0508475 8.44031 3 0
111 6.82451 -0.0508475 8.43964 3 0
112 6.79109 -0.0508475 8.43896 3 0
113 6.75766 -0.0508475 8.43826 3 0
114 6.72423 -0.0508475 8.43756 3 0
115 6.69081 -0.0508475 8.43684 3 0
116 6.65738 -0.0508475 8.43611 3 0
117 6.62396 -0.0508475 8.43537 3 0
118 6.59053 -0.0508475 8.43462 3 0
119 6.5571 -0.0508475 8.43385 3 0
120 6.52368 -0.0508475 8.43307 3 0
121 6.49025 -0.0508475 8.43228 3 0
122 6.45682 -0.0508475 8.43147 3 0
123 6.4234 -0.0508475 8.43066 3 0
124 6.38997 -0.0508475 8.42982 3 0
125 6.35655 -0.0508475 8.42898 3 0
126 6.32312 -0.0508475 8.42812 3 0
127 6.28969 -0.0508475 8.42725 4 0
128 6.28969 -0.0847458 8.42629 3 0
129 6.25627 -0.0847458 8.42531 3 0
130 6.22284 -0.0847458 8.42432 3 0
131 6.18942 -0.0847458 8.42332 3 0
132 6.15599 -0.0847458 8.4223 3 0
133 6.12256 -0.0847458 8.42127 3 0
134 6.08914 -0.0847458 8.42023 3 0
135 6.05571 -0.0847458 8.41917 3 0
136 6.02228 -0.0847458 8.4181 3 0
137 5.98886 -0.0847458 8.41701 3 0
138 5.95543 -0.0847458 8.41591 3 0
139 5.92201 -0.0847458 8.41479 3 0
140 5.88858 -0.0847458 8.41366 3 0
141 5.85515 -0.0847458 8.41251 3 0
142 5.82173 -0.0847458 8.41135 3 0
143 5.7883 -0.0847458 8.41017 3 0
144 5.75487 -0.0847458 8.40898 4 0
145 5.75487 -0.118644 8.40762 3 0
146 5.72145 -0.118644 8.40626 3 0
147 5.68802 -0.118644 8.40489 3 0
148 5.6546 -0.118644 8.40352 3 0
149 5.62117 -0.118644 8.40212 3 0
150 5.58774 -0.118644 8.40071 3 0
151 5.55432 -0.118644 8.39928 3 0
152 5.52089 -0.118644 8.39783 3 0
153 5.48747 -0.118644 8.39636 3 0
154 5.45404 -0.118644 8.39485 3 0
155 5.42061 -0.118644 8.39333 3 0
156 5.38719 -0.118644 8.39177 3 0
157 5.35376 -0.118644 8.39018 3 0
158 5.32033 -0.118644 8.38856 3 0
159 5.28691 -0.118644 8.38691 3 0
160 5.25348 -0.118644 8.38523 3 0
161 5.22006 -0.118644 8.38352 3 0
162 5.18663 -0.118644 8.38178 3 0
163 5.1532 -0.118644 8.38001 3 0
164 5.11978 -0.118644 8.37821 3 0
165 5.08635 -0.118644 8.37638 4 0
166 5.08635 -0.152542 8.3743 3 0
167 5.05292 -0.152542 8.37222 3 0
168 5.0195 -0.152542 8.37013 3 0
169 4.98607 -0.152542 8.36803 3 0
170 4.95265 -0.152542 8.36592 3 0
171 4.91922 -0.152542 8.3638 3 0
172 4.88579 -0.152542 8.36166 3 0
173 4.85237 -0.152542 8.35951 3 0
174 4.81894 -0.152542 8.35735 3 0
175 4.78552 -0.152542 8.35518 3 0
176 4.75209 -0.152542 8.35299 3 0
177 4.71866 -0.152542 8.35079 3 0
178 4.68524 -0.152542 8.34857 3 0
179 4.65181 -0.152542 8.34634 3 0
180 4.61838 -0.152542 8.3441 3 0
181 4.58496 -0.152542 8.34184 3 0
182 4.55153 -0.152542 8.33956 3 0
183 4.51811 -0.152542 8.33728 3 0
184 4.48468 -0.152542 8.33497 3 0
185 4.45125 -0.152542 8.33266 4 0
186 4.45125 -0.186441 8.33001 3 0
187 4.41783 -0.186441 8.32739 3 0
188 4.3844 -0.186441 8.32479 3 0
189 4.35097 -0.186441 8.3222 3 0
190 4.31755 -0.186441 8.31963 3 0
191 4.28412 -0.186441 8.31707 3 0
192 4.2507 -0.186441 8.31452 3 0
193 4.21727 -0.186441 8.31198 3 0
194 4.18384 -0.186441 8.30944 5 0
195 4.18384 -0.186441 8.28514 4 0
196 4.18384 -0.220339 8.28233 4 0
197 4.18384 -0.254237 8.27863 4 0
198 4.18384 -0.288136 8.27371 4 0
199 4.18384 -0.322034 8.2674 4 0
200 4.18384 -0.355932 8.25996 4 0
201 4.18384 -0.389831 8.25175 4 0
202 4.18384 -0.423729 8.24304 5 0
203 4.18384 -0.423729 8.20987 4 0
204 4.18384 -0.457627 8.20126 4 0
205 4.18384 -0.491525 8.19237 4 0
206 4.18384 -0.525424 8.18319 4 0
207 4.18384 -0.559322 8.17375 4 0
208 4.18384 -0.59322 8.16414 4 0
209 4.18384 -0.627119 8.15442 4 0
210 4.18384 -0.661017 8.14468 4 0
211 4.18384 -0.694915 8.13494 4 0
212 4.18384 -0.728814 8.12525 5 0
213 4.18384 -0.728814 8.10434 4 0
214 4.18384 -0.762712 8.09452 4 0
215 4.18384 -0.79661 8.08491 3 0
216 4.15042 -0.79661 8.07649 3 0
217 4.11699 -0.79661 8.06922 3 0
218 4.08357 -0.79661 8.06288 5 0
219 4.08357 -0.79661 8.02928 3 0
220 4.05014 -0.79661 8.02471 3 0
221 4.01671 -0.79661 8.02057 3 0
222 3.98329 -0.79661 8.01675 3 0
223 3.94986 -0.79661 8.01315 4 0
224 3.94986 -0.830508 8.0087 4 0
225 3.94986 -0.864407 8.00283 3 0
226 3.91643 -0.864407 7.99775 3 0
227 3.88301 -0.864407 7.99312 3 0
228 3.84958 -0.864407 7.98891 3 0
229 3.81616 -0.864407 7.98504 3 0
230 3.78273 -0.864407 7.98147 3 0
231 3.7493 -0.864407 7.97814 3 0
232 3.71588 -0.864407 7.97499 3 0
233 3.68245 -0.864407 7.972 3 0
234 3.64903 -0.864407 7.96913 3 0
235 3.6156 -0.864407 7.96637 3 0
236 3.58217 -0.864407 7.96368 3 0
237 3.54875 -0.864407 7.96106 3 0
238 3.51532 -0.864407 7.95849 3 0
239 3.48189 -0.864407 7.95596 3 0
240 3.44847 -0.864407 7.95347 3 0
241 3.41504 -0.864407 7.95099 3 0
242 3.38162 -0.864407 7.94854 3 0
243 3.34819 -0.864407 7.94609 3 0
244 3.31476 -0.864407 7.94366 3 0
245 3.28134 -0.864407 7.94123 3 0
246 3.24791 -0.864407 7.9388 3 0
247 3.21448 -0.864407 7.93636 3 0
248 3.18106 -0.864407 7.93392 3 0
249 3.14763 -0.864407 7.93148 3 0
250 3.11421 -0.864407 7.92903 5 0
251 3.11421 -0.864407 7.9084 3 0
252 3.08078 -0.864407 7.90644 3 0
253 3.04735 -0.864407 7.90448 3 0
254 3.01393 -0.864407 7.90249 3 0
255 2.9805 -0.864407 7.90049 2 0
256 2.9805 -0.830508 7.89835 2 0
257 2.9805 -0.79661 7.89557 2 0
258 2.9805 -0.762712 7.89164 2 0
259 2.9805 -0.728814 7.88609 2 0
260 2.9805 -0.694915 7.8787 3 0
261 2.94708 -0.694915 7.87231 3 0
262 2.91365 -0.694915 7.8666 3 0
263 2.88022 -0.694915 7.86141 3 0
264 2.8468 -0.694915 7.85664 3 0
265 2.81337 -0.694915 7.85219 5 0
266 2.81337 -0.694915 7.82633 2 0
267 2.81337 -0.661017 7.82074 2 0
268 2.81337 -0.627119 7.81302 2 0
269 2.81337 -0.59322 7.80335 2 0
270 2.81337 -0.559322 7.79219 2 0
271 2.81337 -0.525424 7.78018 2 0
272 2.81337 -0.491525 7.76777 3 0
273 2.77994 -0.491525 7.75752 3 0
274 2.74652 -0.491525 7.74886 3 0
275 2.71309 -0.491525 7.74135 3 0
276 2.67967 -0.491525 7.73467 3 0
277 2.64624 -0.491525 7.72859 3 0
278 2.61281 -0.491525 7.72297 3 0
279 2.57939 -0.491525 7.71769 3 0
280 2.54596 -0.491525 7.71267 3 0
281 2.51253 -0.491525 7.70788 3 0
282 2.47911 -0.491525 7.70327 3 0
283 2.44568 -0.491525 7.69882 3 0
284 2.41226 -0.491525 7.6945 3 0
285 2.37883 -0.491525 7.6903 3 0
286 2.3454 -0.491525 7.6862 3 0
287 2.31198 -0.491525 7.68218 3 0
288 2.27855 -0.491525 7.67825 3 0
289 2.24513 -0.491525 7.67438 3 0
290 2.2117 -0.491525 7.67058 3 0
291 2.17827 -0.491525 7.66683 3 0
292 2.14485 -0.491525 7.66314 3 0
293 2.11142 -0.491525 7.65948 3 0
294 2.07799 -0.491525 7.65586 3 0
295 2.04457 -0.491525 7.65227 3 0
296 2.01114 -0.491525 7.64871 3 0
297 1.97772 -0.491525 7.64517 5 0
298 1.97772 -0.491525 7.62589 2 0
299 1.97772 -0.457627 7.62158 2 0
300 1.97772 -0.423729 7.61612 2 0
301 1.97772 -0.389831 7.6088 2 0
302 1.97772 -0.355932 7.59901 2 0
303 1.97772 -0.322034 7.58725 5 0
304 1.97772 -0.322034 7.57666 2 0
305 1.97772 -0.288136 7.56288 2 0
306 1.97772 -0.254237 7.54975 2 0
307 1.97772 -0.220339 7.53875 5 0
308 1.97772 -0.220339 7.5352 2 0
309 1.97772 -0.186441 7.52705 2 0
310 1.97772 -0.152542 7.52377 2 0
311 1.97772 -0.118644 7.52471 2 0
312 1.97772 -0.0847458 7.527 5 0
313 1.97772 -0.0847458 7.54837 5 1
314 1.97772 -0.0847458 5.8859 2 0
315 1.97772 -0.0508475 5.82722 3 0
316 1.94429 -0.0508475 5.76201 3 0
317 1.91086 -0.0508475 5.70496 3 0
318 1.87744 -0.0508475 5.65751 3 0
319 1.84401 -0.0508475 5.61864 3 0
320 1.81058 -0.0508475 5.58643 3 0
321 1.77716 -0.0508475 5.55921 3 0
322 1.74373 -0.0508475 5.53548 3 0
323 1.71031 -0.0508475 5.51444 3 0
324 1.67688 -0.0508475 5.49574 3 0
325 1.64345 -0.0508475 5.47907 3 0
326 1.61003 -0.0508475 5.46424 3 0
327 1.5766 -0.0508475 5.45121 3 0
328 1.54318 -0.0508475 5.43994 3 0
329 1.50975 -0.0508475 5.43013 3 0
330 1.47632 -0.0508475 5.42202 3 0
331 1.4429 -0.0508475 5.41558 3 0
332 1.40947 -0.0508475 5.4108 3 0
333 1.37604 -0.0508475 5.40769 3 1
334 1.34262 -0.0508475 5.02966 3 0
335 1.30919 -0.0508475 5.00848 3 0
336 1.27577 -0.0508475 4.9888 3 0
337 1.24234 -0.0508475 4.97078 3 0
338 1.20891 -0.0508475 4.95428 3 1
339 1.17549 -0.0508475 4.88927 3 0
340 1.14206 -0.0508475 4.86412 3 0
341 1.10864 -0.0508475 4.83956 3 1
342 1.07521 -0.0508475 4.82394 3 0
343 1.04178 -0.0508475 4.79856 3 0
344 1.00836 -0.0508475 4.77235 3 0
345 0.97493 -0.0508475 4.74603 3 1
346 0.941504 -0.0508475 4.73381 3 0
347 0.908078 -0.0508475 4.71163 3 1
348 0.874652 -0.0508475 4.69147 3 0
349 0.841226 -0.0508475 4.67763 3 0
350 0.807799 -0.0508475 4.66118 3 1
351 0.774373 -0.0508475 4.63202 3 0
352 0.740947 -0.0508475 4.6244 3 0
353 0.707521 -0.0508475 4.61416 3 1
354 0.674095 -0.0508475 4.57685 3 1
355 0.640669 -0.0508475 4.53398 3 0
356 0.607242 -0.0508475 4.54914 3 0
357 0.573816 -0.0508475 4.56292 3 1
358 0.54039 -0.0508475 4.50374 3 1
359 0.506964 -0.0508475 4.44421 3 0
360 0.473538 -0.0508475 4.48526 3 1
361 0.440111 -0.0508475 4.41372 3 1
362 0.406685 -0.0508475 4.34576 3 1
363 0.373259 -0.0508475 4.27666 3 1
364 0.339833 -0.0508475 4.20438 3 0
365 0.306407 -0.0508475 4.29747 3 0
366 0.272981 -0.0508475 4.38801 3 1
367 0.239554 -0.0508475 4.27196 3 1
368 0.206128 -0.0508475 4.15857 3 0
369 0.172702 -0.0508475 4.24192 3 1
370 0.139276 -0.0508475 4.12409 3 0
371 0.10585 -0.0508475 4.15791 3 0
372 0.0724234 -0.0508475 4.03164 3 2
1 7.961 -0.491525 8.937 5 0
2 7.961 -0.491525 8.91501 5 0
3 7.961 -0.491525 8.88744 2 0
4 7.961 -0.457627 8.88213 2 0
5 7.961 -0.423729 8.87724 2 0
6 7.961 -0.389831 8.87242 2 0
7 7.961 -0.355932 8.86749 2 0
8 7.961 -0.322034 8.86243 5 0
9 7.961 -0.322034 8.83954 2 0
10 7.961 -0.288136 8.83499 2 0
11 7.961 -0.254237 8.83019 2 0
12 7.961 -0.220339 8.82516 2 0
13 7.961 -0.186441 8.81994 2 0
14 7.961 -0.152542 8.81457 5 0
15 7.961 -0.152542 8.79041 5 0
16 7.961 -0.152542 8.76629 5 0
17 7.961 -0.152542 8.74695 4 0
18 7.961 -0.186441 8.74573 4 0
19 7.961 -0.220339 8.74497 4 0
20 7.961 -0.254237 8.74439 4 0
21 7.961 -0.288136 8.74385 4 0
22 7.961 -0.322034 8.74329 4 0
23 7.961 -0.355932 8.74268 4 0
24 7.961 -0.389831 8.74198 4 0
25 7.961 -0.423729 8.74105 4 0
26 7.961 -0.457627 8.73973 4 0
27 7.961 -0.491525 8.73787 4 0
28 7.961 -0.525424 8.73491 4 0
29 7.961 -0.559322 8.73124 4 0
30 7.961 -0.59322 8.72688 4 0
31 7.961 -0.627119 8.72191 4 0
32 7.961 -0.661017 8.71647 4 0
33 7.961 -0.694915 8.7107 4 0
34 7.961 -0.728814 8.70473 5 0
35 7.961 -0.728814 8.6791 4 0
36 7.961 -0.762712 8.67362 4 0
37 7.961 -0.79661 8.66793 5 0
38 7.961 -0.79661 8.63966 4 0
39 7.961 -0.830508 8.63468 4 0
40 7.961 -0.864407 8.62926 5 0
41 7.961 -0.864407 8.60304 4 0
42 7.961 -0.898305 8.59865 4 0
43 7.961 -0.932203 8.59465 3 0
44 7.92758 -0.932203 8.5917 5 0
45 7.92758 -0.932203 8.57419 5 0
46 7.92758 -0.932203 8.56181 2 0
47 7.92758 -0.898305 8.5613 5 0
48 7.92758 -0.898305 8.55164 2 0
49 7.92758 -0.864407 8.55137 2 0
50 7.92758 -0.830508 8.55105 2 0
51 7.92758 -0.79661 8.55068 2 0
52 7.92758 -0.762712 8.55018 2 0
53 7.92758 -0.728814 8.54955 5 0
54 7.92758 -0.728814 8.53515 2 0
55 7.92758 -0.694915 8.53467 2 0
56 7.92758 -0.661017 8.53415 2 0
57 7.92758 -0.627119 8.53364 2 0
58 7.92758 -0.59322 8.53317 2 0
59 7.92758 -0.559322 8.53276 2 0
60 7.92758 -0.525424 8.53237 2 0
61 7.92758 -0.491525 8.532 2 0
62 7.92758 -0.457627 8.53165 5 0
63 7.92758 -0.457627 8.51529 5 0
64 7.92758 -0.457627 8.50254 5 0
65 7.92758 -0.457627 8.49242 2 0
66 7.92758 -0.423729 8.49232 2 0
67 7.92758 -0.389831 8.49221 2 0
68 7.92758 -0.355932 8.49207 2 0
69 7.92758 -0.322034 8.49188 2 0
70 7.92758 -0.288136 8.49165 5 0
71 7.92758 -0.288136 8.48059 2 0
72 7.92758 -0.254237 8.48035 2 0
73 7.92758 -0.220339 8.47992 2 0
74 7.92758 -0.186441 8.47904 2 0
75 7.92758 -0.152542 8.47741 2 0
76 7.92758 -0.118644 8.47452 2 0
77 7.92758 -0.0847458 8.47058 2 0
78 7.92758 -0.0508475 8.46638 3 0
79 7.89415 -0.0508475 8.46336 3 0
80 7.86072 -0.0508475 8.46113 3 0
81 7.8273 -0.0508475 8.45946 3 0
82 7.79387 -0.0508475 8.45817 3 0
83 7.76045 -0.0508475 8.45712 3 0
84 7.72702 -0.0508475 8.45624 3 0
85 7.69359 -0.0508475 8.45545 3 0
86 7.66017 -0.0508475 8.45474 3 0
87 7.62674 -0.0508475 8.45406 3 0
88 7.59331 -0.0508475 8.45342 3 0
89 7.55989 -0.0508475 8.45281 3 0
90 7.52646 -0.0508475 8.45221 3 0
91 7.49304 -0.0508475 8.45162 3 0
92 7.45961 -0.0508475 8.45104 3 0
93 7.42618 -0.0508475 8.45047 3 0
94 7.39276 -0.0508475 8.4499 3 0
95 7.35933 -0.0508475 8.44934 3 0
96 7.32591 -0.0508475 8.44877 3 0
97 7.29248 -0.0508475 8.44821 3 0
98 7.25905 -0.0508475 8.44764 3 0
99 7.22563 -0.0508475 8.44706 3 0
100 7.1922 -0.0508475 8.44648 3 0
101 7.15877 -0.0508475 8.4459 3 0
102 7.12535 -0.0508475 8.44531 3 0
103 7.09192 -0.0508475 8.44472 3 0
104 7.0585 -0.0508475 8.44411 3 0
105 7.02507 -0.0508475 8.4435 3 0
106 6.99164 -0.0508475 8.44288 3 0
107 6.95822 -0.0508475 8.44225 3 0
108 6.92479 -0.0508475 8.44162 3 0
109 6.89136 -0.0508475 8.44097 3 0
110 6.85794 -0.0508475 8.44031 3 0
111 6.82451 -0.0508475 8.43964 3 0
112 6.79109 -0.0508475 8.43896 3 0
113 6.75766 -0.0508475 8.43826 3 0
114 6.72423 -0.0508475 8.43756 3 0
115 6.69081 -0.0508475 8.43684 3 0
116 6.65738 -0.0508475 8.43611 3 0
117 6.62396 -0.0508475 8.43537 3 0
118 6.59053 -0.0508475 8.43462 3 0
119 6.5571 -0.0508475 8.43385 3 0
120 6.52368 -0.0508475 8.43307 3 0
121 6.49025 -0.0508475 8.43228 3 0
122 6.45682 -0.0508475 8.43147 3 0
123 6.4234 -0.0508475 8.43066 3 0
124 6.38997 -0.0508475 8.42982 3 0
125 6.35655 -0.0508475 8.42898 3 0
126 6.32312 -0.0508475 8.42812 3 0
127 6.28969 -0.0508475 8.42725 4 0
128 6.28969 -0.0847458 8.42629 3 0
129 6.25627 -0.0847458 8.42531 3 0
130 6.22284 -0.0847458 8.42432 3 0
131 6.18942 -0.0847458 8.42332 3 0
132 6.15599 -0.0847458 8.4223 3 0
133 6.12256 -0.0847458 8.42127 3 0
134 6.08914 -0.0847458 8.42023 3 0
135 6.05571 -0.0847458 8.41917 3 0
136 6.02228 -0.0847458 8.4181 3 0
137 5.98886 -0.0847458 8.41701 3 0
138 5.95543 -0.0847458 8.41591 3 0
139 5.92201 -0.0847458 8.41479 3 0
140 5.88858 -0.0847458 8.41366 3 0
141 5.85515 -0.0847458 8.41251 3 0
142 5.82173 -0.0847458 8.41135 3 0
143 5.7883 -0.0847458 8.41017 3 0
144 5.75487 -0.0847458 8.40898 4 0
145 5.75487 -0.118644 8.40762 3 0
146 5.72145 -0.118644 8.40626 3 0
147 5.68802 -0.118644 8.40489 3 0
148 5.6546 -0.118644 8.40352 3 0
149 5.62117 -0.118644 8.40212 3 0
150 5.58774 -0.118644 8.40071 3 0
151 5.55432 -0.118644 8.39928 3 0
152 5.52089 -0.118644 8.39783 3 0
153 5.48747 -0.118644 8.39636 3 0
154 5.45404 -0.118644 8.39485 3 0
155 5.42061 -0.118644 8.39333 3 0
156 5.38719 -0.118644 8.39177 3 0
157 5.35376 -0.118644 8.39018 3 0
158 5.32033 -0.118644 8.38856 3 0
159 5.28691 -0.118644 8.38691 3 0
160 5.25348 -0.118644 8.38523 3 0
161 5.22006 -0.118644 8.38352 3 0
162 5.18663 -0.118644 8.38178 3 0
163 5.1532 -0.118644 8.38001 3 0
164 5.11978 -0.118644 8.37821 3 0
165 5.08635 -0.118644 8.37638 4 0
166 5.08635 -0.152542 8.3743 3 0
167 5.05292 -0.152542 8.37222 3 0
168 5.0195 -0.152542 8.37013 3 0
169 4.98607 -0.152542 8.36803 3 0
170 4.95265 -0.152542 8.36592 3 0
171 4.91922 -0.152542 8.3638 3 0
172 4.88579 -0.152542 8.36166 3 0
173 4.85237 -0.152542 8.35951 3 0
174 4.81894 -0.152542 8.35735 3 0
175 4.78552 -0.152542 8.35518 3 0
176 4.75209 -0.152542 8.35299 3 0
177 4.71866 -0.152542 8.35079 3 0
178 4.68524 -0.152542 8.34857 3 0
179 4.65181 -0.152542 8.34634 3 0
180 4.61838 -0.152542 8.3441 3 0
181 4.58496 -0.152542 8.34184 3 0
182 4.55153 -0.152542 8.33956 3 0
183 4.51811 -0.152542 8.33728 3 0
184 4.48468 -0.152542 8.33497 3 0
185 4.45125 -0.152542 8.33266 4 0
186 4.45125 -0.186441 8.33001 3 0
187 4.41783 -0.186441 8.32739 3 0
188 4.3844 -0.186441 8.32479 3 0
189 4.35097 -0.186441 8.3222 3 0
190 4.31755 -0.186441 8.31963 3 0
191 4.28412 -0.186441 8.31707 3 0
192 4.2507 -0.186441 8.31452 3 0
193 4.21727 -0.186441 8.31198 3 0
194 4.18384 -0.186441 8.30944 5 0
195 4.18384 -0.186441 8.28514 4 0
196 4.18384 -0.220339 8.28233 4 0
197 4.18384 -0.254237 8.27863 4 0
198 4.18384 -0.288136 8.27371 4 0
199 4.18384 -0.322034 8.2674 4 0
200 4.18384 -0.355932 8.25996 4 0
201 4.18384 -0.389831 8.25175 4 0
202 4.18384 -0.423729 8.24304 5 0
203 4.18384 -0.423729 8.20987 4 0
204 4.18384 -0.457627 8.20126 4 0
205 4.18384 -0.491525 8.19237 4 0
206 4.18384 -0.525424 8.18319 4 0
207 4.18384 -0.559322 8.17375 4 0
208 4.18384 -0.59322 8.16414 4 0
209 4.18384 -0.627119 8.15442 4 0
210 4.18384 -0.661017 8.14468 4 0
211 4.18384 -0.694915 8.13494 4 0
212 4.18384 -0.728814 8.12525 5 0
213 4.18384 -0.728814 8.10434 4 0
214 4.18384 -0.762712 8.09452 4 0
215 4.18384 -0.79661 8.08491 3 0
216 4.15042 -0.79661 8.07649 3 0
217 4.11699 -0.79661 8.06922 3 0
218 4.08357 -0.79661 8.06288 5 0
219 4.08357 -0.79661 8.02928 3 0
220 4.05014 -0.79661 8.02471 3 0
221 4.01671 -0.79661 8.02057 3 0
222 3.98329 -0.79661 8.01675 3 0
223 3.94986 -0.79661 8.01315 4 0
224 3.94986 -0.830508 8.0087 4 0
225 3.94986 -0.864407 8.00283 3 0
226 3.91643 -0.864407 7.99775 3 0
227 3.88301 -0.864407 7.99312 3 0
228 3.84958 -0.864407 7.98891 3 0
229 3.81616 -0.864407 7.98504 3 0
230 3.78273 -0.864407 7.98147 3 0
231 3.7493 -0.864407 7.97814 3 0
232 3.71588 -0.864407 7.97499 3 0
233 3.68245 -0.864407 7.972 3 0
234 3.64903 -0.864407 7.96913 3 0
235 3.6156 -0.864407 7.96637 3 0
236 3.58217 -0.864407 7.96368 3 0
237 3.54875 -0.864407 7.96106 3 0
238 3.51532 -0.864407 7.95849 3 0
239 3.48189 -0.864407 7.95596 3 0
240 3.44847 -0.864407 7.95347 3 0
241 3.41504 -0.864407 7.95099 3 0
242 3.38162 -0.864407 7.94854 3 0
243 3.34819 -0.864407 7.94609 3 0
244 3.31476 -0.864407 7.94366 3 0
245 3.28134 -0.864407 7.94123 3 0
246 3.24791 -0.864407 7.9388 3 0
247 3.21448 -0.864407 7.93636 3 0
248 3.18106 -0.864407 7.93392 3 0
249 3.14763 -0.864407 7.93148 3 0
250 3.11421 -0.864407 7.92903 5 0
251 3.11421 -0.864407 7.9084 3 0
252 3.08078 -0.864407 7.90644 3 0
253 3.04735 -0.864407 7.90448 3 0
254 3.01393 -0.864407 7.90249 3 0
255 2.9805 -0.864407 7.90049 2 0
256 2.9805 -0.830508 7.89835 2 0
257 2.9805 -0.79661 7.89557 2 0
258 2.9805 -0.762712 7.89164 2 0
259 2.9805 -0.728814 7.88609 2 0
260 2.9805 -0.694915 7.8787 3 0
261 2.94708 -0.694915 7.87231 3 0
262 2.91365 -0.694915 7.8666 3 0
263 2.88022 -0.694915 7.86141 3 0
264 2.8468 -0.694915 7.85664 3 0
265 2.81337 -0.694915 7.85219 5 0
266 2.81337 -0.694915 7.82633 2 0
267 2.81337 -0.661017 7.82074 2 0
268 2.81337 -0.627119 7.81302 2 0
269 2.81337 -0.59322 7.80335 2 0
270 2.81337 -0.559322 7.79219 2 0
271 2.81337 -0.525424 7.78018 2 0
272 2.81337 -0.491525 7.76777 3 0
273 2.77994 -0.491525 7.75752 3 0
274 2.74652 -0.491525 7.74886 3 0
275 2.71309 -0.491525 7.74135 3 0
276 2.67967 -0.491525 7.73467 3 0
277 2.64624 -0.491525 7.72859 3 0
278 2.61281 -0.491525 7.72297 3 0
279 2.57939 -0.491525 7.71769 3 0
280 2.54596 -0.491525 7.71267 3 0
281 2.51253 -0.491525 7.70788 3 0
282 2.47911 -0.491525 7.70327 3 0
283 2.44568 -0.491525 7.69882 3 0
284 2.41226 -0.491525 7.6945 3 0
285 2.37883 -0.491525 7.6903 3 0
286 2.3454 -0.491525 7.6862 3 0
287 2.31198 -0.491525 7.68218 3 0
288 2.27855 -0.491525 7.67825 3 0
289 2.24513 -0.491525 7.67438 3 0
290 2.2117 -0.491525 7.67058 3 0
291 2.17827 -0.491525 7.66683 3 0
292 2.14485 -0.491525 7.66314 3 0
293 2.11142 -0.491525 7.65948 3 0
294 2.07799 -0.491525 7.65586 3 0
295 2.04457 -0.491525 7.65227 3 0
296 2.01114 -0.491525 7.64871 3 0
297 1.97772 -0.491525 7.64517 5 0
298 1.97772 -0.491525 7.62589 2 0
299 1.97772 -0.457627 7.62158 2 0
300 1.97772 -0.423729 7.61612 2 0
301 1.97772 -0.389831 7.6088 2 0
302 1.97772 -0.355932 7.59901 2 0
303 1.97772 -0.322034 7.58725 5 0
304 1.97772 -0.322034 7.57666 2 0
305 1.97772 -0.288136 7.56288 2 0
306 1.97772 -0.254237 7.54975 2 0
307 1.97772 -0.220339 7.53875 5 0
308 1.97772 -0.220339 7.5352 2 0
309 1.97772 -0.186441 7.52705 2 0
310 1.97772 -0.152542 7.52377 2 0
311 1.97772 -0.118644 7.52471 2 0
312 1.97772 -0.0847458 7.527 5 1
313 1.97772 -0.0847458 5.82971 2 0
314 1.97772 -0.0508475 5.76043 3 0
315 1.94429 -0.0508475 5.69203 3 0
316 1.91086 -0.0508475 5.63381 3 0
317 1.87744 -0.0508475 5.58548 3 0
318 1.84401 -0.0508475 5.54529 3 0
319 1.81058 -0.0508475 5.51114 3 0
320 1.77716 -0.0508475 5.4814 3 0
321 1.74373 -0.0508475 5.45473 3 0
322 1.71031 -0.0508475 5.43044 3 0
323 1.67688 -0.0508475 5.40823 3 0
324 1.64345 -0.0508475 5.38784 3 0
325 1.61003 -0.0508475 5.36913 3 0
326 1.5766 -0.0508475 5.35208 3 0
327 1.54318 -0.0508475 5.33671 3 0
328 1.50975 -0.0508475 5.32279 3 0
329 1.47632 -0.0508475 5.31053 3 0
330 1.4429 -0.0508475 5.29998 3 0
331 1.40947 -0.0508475 5.29122 3 1
332 1.37604 -0.0508475 5.06245 3 0
333 1.34262 -0.0508475 5.03833 3 0
334 1.30919 -0.0508475 5.0149 3 1
335 1.27577 -0.0508475 4.99249 3 0
336 1.24234 -0.0508475 4.96878 3 0
337 1.20891 -0.0508475 4.94402 3 0
338 1.17549 -0.0508475 4.91845 3 0
339 1.14206 -0.0508475 4.89246 3 0
340 1.10864 -0.0508475 4.86657 3 0
341 1.07521 -0.0508475 4.84112 3 0
342 1.04178 -0.0508475 4.81685 3 0
343 1.00836 -0.0508475 4.7944 3 0
344 0.97493 -0.0508475 4.77444 3 1
345 0.941504 -0.0508475 4.73326 3 0
346 0.908078 -0.0508475 4.71405 3 1
347 0.874652 -0.0508475 4.68279 3 1
348 0.841226 -0.0508475 4.65047 3 1
349 0.807799 -0.0508475 4.60867 3 0
350 0.774373 -0.0508475 4.61145 3 1
351 0.740947 -0.0508475 4.56507 3 0
352 0.707521 -0.0508475 4.578 3 1
353 0.674095 -0.0508475 4.52515 3 0
354 0.640669 -0.0508475 4.54954 3 0
355 0.607242 -0.0508475 4.57281 3 0
356 0.573816 -0.0508475 4.59815 3 1
357 0.54039 -0.0508475 4.5227 3 0
358 0.506964 -0.0508475 4.56013 3 1
359 0.473538 -0.0508475 4.48082 3 0
360 0.440111 -0.0508475 4.53142 3 1
361 0.406685 -0.0508475 4.44098 3 0
362 0.373259 -0.0508475 4.50611 3 0
363 0.339833 -0.0508475 4.56805 3 1
364 0.306407 -0.0508475 4.43594 3 1
365 0.272981 -0.0508475 4.32184 3 0
366 0.239554 -0.0508475 4.4112 3 0
367 0.206128 -0.0508475 4.46847 3 1
368 0.172702 -0.0508475 4.32504 3 0
369 0.139276 -0.0508475 4.36974 3 0
370 0.10585 -0.0508475 4.31069 3 0
371 0.0724234 -0.0508475 4.11732 4 0
372 0.0724234 -0.0847458 3.93589 3 0
373 0.0389972 -0.0847458 3.64381 3 0
374 0.00557103 -0.0847458 3.31655 3 0
375 -0.0278552 -0.0847458 3.00029 2 2
1 7.961 -0.491525 8.937 5 0
2 7.961 -0.491525 8.91501 5 0
3 7.961 -0.491525 8.88744 2 0
4 7.961 -0.457627 8.88213 2 0
5 7.961 -0.423729 8.87724 2 0
6 7.961 -0.389831 8.87242 2 0
7 7.961 -0.355932 8.86749 2 0
8 7.961 -0.322034 8.86243 5 0
9 7.961 -0.322034 8.83954 2 0
10 7.961 -0.288136 8.83499 2 0
11 7.961 -0.254237 8.83019 2 0
12 7.961 -0.220339 8.82516 2 0
13 7.961 -0.186441 8.81994 2 0
14 7.961 -0.152542 8.81457 5 0
15 7.961 -0.152542 8.79041 5 0
16 7.961 -0.152542 8.76629 5 0
17 7.961 -0.152542 8.74695 4 0
18 7.961 -0.186441 8.74573 4 0
19 7.961 -0.220339 8.74497 4 0
20 7.961 -0.254237 8.74439 4 0
21 7.961 -0.288136 8.74385 4 0
22 7.961 -0.322034 8.74329 4 0
23 7.961 -0.355932 8.74268 4 0
24 7.961 -0.389831 8.74198 4 0
25 7.961 -0.423729 8.74105 4 0
26 7.961 -0.457627 8.73973 4 0
27 7.961 -0.491525 8.73787 4 0
28 7.961 -0.525424 8.73491 4 0
29 7.961 -0.559322 8.73124 4 0
30 7.961 -0.59322 8.72688 4 0
31 7.961 -0.627119 8.72191 4 0
32 7.961 -0.661017 8.71647 4 0
33 7.961 -0.694915 8.7107 4 0
34 7.961 -0.728814 8.70473 5 0
35 7.961 -0.728814 8.6791 4 0
36 7.961 -0.762712 8.67362 4 0
37 7.961 -0.79661 8.66793 5 0
38 7.961 -0.79661 8.63966 4 0
39 7.961 -0.830508 8.63468 4 0
40 7.961 -0.864407 8.62926 5 0
41 7.961 -0.864407 8.60304 4 0
42 7.961 -0.898305 8.59865 4 0
43 7.961 -0.932203 8.59465 3 0
44 7.92758 -0.932203 8.5917 5 0
45 7.92758 -0.932203 8.57419 5 0
46 7.92758 -0.932203 8.56181 2 0
47 7.92758 -0.898305 8.5613 5 0
48 7.92758 -0.898305 8.55164 2 0
49 7.92758 -0.864407 8.55137 2 0
50 7.92758 -0.830508 8.55105 2 0
51 7.92758 -0.79661 8.55068 2 0
52 7.92758 -0.762712 8.55018 2 0
53 7.92758 -0.728814 8.54955 5 0
54 7.92758 -0.728814 8.53515 2 0
55 7.92758 -0.694915 8.53467 2 0
56 7.92758 -0.661017 8.53415 2 0
57 7.92758 -0.627119 8.53364 2 0
58 7.92758 -0.59322 8.53317 2 0
59 7.92758 -0.559322 8.53276 2 0
60 7.92758 -0.525424 8.53237 2 0
61 7.92758 -0.491525 8.532 2 0
62 7.92758 -0.457627 8.53165 5 0
63 7.92758 -0.457627 8.51529 5 0
64 7.92758 -0.457627 8.50254 5 0
65 7.92758 -0.457627 8.49242 2 0
66 7.92758 -0.423729 8.49232 2 0
67 7.92758 -0.389831 8.49221 2 0
68 7.92758 -0.355932 8.49207 2 0
69 7.92758 -0.322034 8.49188 2 0
70 7.92758 -0.288136 8.49165 5 0
71 7.92758 -0.288136 8.48059 2 0
72 7.92758 -0.254237 8.48035 2 0
73 7.92758 -0.220339 8.47992 2 0
74 7.92758 -0.186441 8.47904 2 0
75 7.92758 -0.152542 8.47741 2 0
76 7.92758 -0.118644 8.47452 2 0
77 7.92758 -0.0847458 8.47058 2 0
78 7.92758 -0.0508475 8.46638 3 0
79 7.89415 -0.0508475 8.46336 3 0
80 7.86072 -0.0508475 8.46113 3 0
81 7.8273 -0.0508475 8.45946 3 0
82 7.79387 -0.0508475 8.45817 3 0
83 7.76045 -0.0508475 8.45712 3 0
84 7.72702 -0.0508475 8.45624 3 0
85 7.69359 -0.0508475 8.45545 3 0
86 7.66017 -0.0508475 8.45474 3 0
87 7.62674 -0.0508475 8.45406 3 0
88 7.59331 -0.0508475 8.45342 3 0
89 7.55989 -0.0508475 8.45281 3 0
90 7.52646 -0.0508475 8.45221 3 0
91 7.49304 -0.0508475 8.45162 3 0
92 7.45961 -0.0508475 8.45104 3 0
93 7.42618 -0.0508475 8.45047 3 0
94 7.39276 -0.0508475 8.4499 3 0
95 7.35933 -0.0508475 8.44934 3 0
96 7.32591 -0.0508475 8.44877 3 0
97 7.29248 -0.0508475 8.44821 3 0
98 7.25905 -0.0508475 8.44764 3 0
99 7.22563 -0.0508475 8.44706 3 0
100 7.1922 -0.0508475 8.44648 3 0
101 7.15877 -0.0508475 8.4459 3 0
102 7.12535 -0.0508475 8.44531 3 0
103 7.09192 -0.0508475 8.44472 3 0
104 7.0585 -0.0508475 8.44411 3 0
105 7.02507 -0.0508475 8.4435 3 0
106 6.99164 -0.0508475 8.44288 3 0
107 6.95822 -0.0508475 8.44225 3 0
108 6.92479 -0.0508475 8.44162 3 0
109 6.89136 -0.0508475 8.44097 3 0
110 6.85794 -0.0508475 8.44031 3 0
111 6.82451 -0.0508475 8.43964 3 0
112 6.79109 -0.0508475 8.43896 3 0
113 6.75766 -0.0508475 8.43826 3 0
114 6.72423 -0.0508475 8.43756 3 0
115 6.69081 -0.0508475 8.43684 3 0
116 6.65738 -0.0508475 8.43611 3 0
117 6.62396 -0.0508475 8.43537 3 0
118 6.59053 -0.0508475 8.43462 3 0
119 6.5571 -0.0508475 8.43385 3 0
120 6.52368 -0.0508475 8.43307 3 0
121 6.49025 -0.0508475 8.43228 3 0
122 6.45682 -0.0508475 8.43147 3 0
123 6.4234 -0.0508475 8.43066 3 0
124 6.38997 -0.0508475 8.42982 3 0
125 6.35655 -0.0508475 8.42898 3 0
126 6.32312 -0.0508475 8.42812 3 0
127 6.28969 -0.0508475 8.42725 4 0
128 6.28969 -0.0847458 8.42629 3 0
129 6.25627 -0.0847458 8.42531 3 0
130 6.22284 -0.0847458 8.42432 3 0
131 6.18942 -0.0847458 8.42332 3 0
132 6.15599 -0.0847458 8.4223 3 0
133 6.12256 -0.0847458 8.42127 3 0
134 6.08914 -0.0847458 8.42023 3 0
135 6.05571 -0.0847458 8.41917 3 0
136 6.02228 -0.0847458 8.4181 3 0
137 5.98886 -0.0847458 8.41701 3 0
138 5.95543 -0.0847458 8.41591 3 0
139 5.92201 -0.0847458 8.41479 3 0
140 5.88858 -0.0847458 8.41366 3 0
141 5.85515 -0.0847458 8.41251 3 0
142 5.82173 -0.0847458 8.41135 3 0
143 5.7883 -0.0847458 8.41017 3 0
144 5.75487 -0.0847458 8.40898 4 0
145 5.75487 -0.118644 8.40762 3 0
146 5.72145 -0.118644 8.40626 3 0
147 5.68802 -0.118644 8.40489 3 0
148 5.6546 -0.118644 8.40352 3 0
149 5.62117 -0.118644 8.40212 3 0
150 5.58774 -0.118644 8.40071 3 0
151 5.55432 -0.118644 8.39928 3 0
152 5.52089 -0.118644 8.39783 3 0
153 5.48747 -0.118644 8.39636 3 0
154 5.45404 -0.118644 8.39485 3 0
155 5.42061 -0.118644 8.39333 3 0
156 5.38719 -0.118644 8.39177 3 0
157 5.35376 -0.118644 8.39018 3 0
158 5.32033 -0.118644 8.38856 3 0
159 5.28691 -0.118644 8.38691 3 0
160 5.25348 -0.118644 8.38523 3 0
161 5.22006 -0.118644 8.38352 3 0
162 5.18663 -0.118644 8.38178 3 0
163 5.1532 -0.118644 8.38001 3 0
164 5.11978 -0.118644 8.37821 3 0
165 5.08635 -0.118644 8.37638 4 0
166 5.08635 -0.152542 8.3743 3 0
167 5.05292 -0.152542 8.37222 3 0
168 5.0195 -0.152542 8.37013 3 0
169 4.98607 -0.152542 8.36803 3 0
170 4.95265 -0.152542 8.36592 3 0
171 4.91922 -0.152542 8.3638 3 0
172 4.88579 -0.152542 8.36166 3 0
173 4.85237 -0.152542 8.35951 3 0
174 4.81894 -0.152542 8.35735 3 0
175 4.78552 -0.152542 8.35518 3 0
176 4.75209 -0.152542 8.35299 3 0
177 4.71866 -0.152542 8.35079 3 0
178 4.68524 -0.152542 8.34857 3 0
179 4.65181 -0.152542 8.34634 3 0
180 4.61838 -0.152542 8.3441 3 0
181 4.58496 -0.152542 8.34184 3 0
182 4.55153 -0.152542 8.33956 3 0
183 4.51811 -0.152542 8.33728 3 0
184 4.48468 -0.152542 8.33497 3 0
185 4.45125 -0.152542 8.33266 4 0
186 4.45125 -0.186441 8.33001 3 0
187 4.41783 -0.186441 8.32739 3 0
188 4.3844 -0.186441 8.32479 3 0
189 4.35097 -0.186441 8.3222 3 0
190 4.31755 -0.186441 8.31963 3 0
191 4.28412 -0.186441 8.31707 3 0
192 4.2507 -0.186441 8.31452 3 0
193 4.21727 -0.186441 8.31198 3 0
194 4.18384 -0.186441 8.30944 5 0
195 4.18384 -0.186441 8.28514 4 0
196 4.18384 -0.220339 8.28233 4 0
197 4.18384 -0.254237 8.27863 4 0
198 4.18384 -0.288136 8.27371 4 0
199 4.18384 -0.322034 8.2674 4 0
200 4.18384 -0.355932 8.25996 4 0
201 4.18384 -0.389831 8.25175 4 0
202 4.18384 -0.423729 8.24304 5 0
203 4.18384 -0.423729 8.20987 4 0
204 4.18384 -0.457627 8.20126 4 0
205 4.18384 -0.491525 8.19237 4 0
206 4.18384 -0.525424 8.18319 4 0
207 4.18384 -0.559322 8.17375 4 0
208 4.18384 -0.59322 8.16414 4 0
209 4.18384 -0.627119 8.15442 4 0
210 4.18384 -0.661017 8.14468 4 0
211 4.18384 -0.694915 8.13494 4 0
212 4.18384 -0.728814 8.12525 5 0
213 4.18384 -0.728814 8.10434 4 0
214 4.18384 -0.762712 8.09452 4 0
215 4.18384 -0.79661 8.08491 3 0
216 4.15042 -0.79661 8.07649 3 0
217 4.11699 -0.79661 8.06922 3 0
218 4.08357 -0.79661 8.06288 5 0
219 4.08357 -0.79661 8.02928 3 0
220 4.05014 -0.79661 8.02471 3 0
221 4.01671 -0.79661 8.02057 3 0
222 3.98329 -0.79661 8.01675 3 0
223 3.94986 -0.79661 8.01315 4 0
224 3.94986 -0.830508 8.0087 4 0
225 3.94986 -0.864407 8.00283 3 0
226 3.91643 -0.864407 7.99775 3 0
227 3.88301 -0.864407 7.99312 3 0
228 3.84958 -0.864407 7.98891 3 0
229 3.81616 -0.864407 7.98504 3 0
230 3.78273 -0.864407 7.98147 3 0
231 3.7493 -0.864407 7.97814 3 0
232 3.71588 -0.864407 7.97499 3 0
233 3.68245 -0.864407 7.972 3 0
234 3.64903 -0.864407 7.96913 3 0
235 3.6156 -0.864407 7.96637 3 0
236 3.58217 -0.864407 7.96368 3 0
237 3.54875 -0.864407 7.96106 3 0
238 3.51532 -0.864407 7.95849 3 0
239 3.48189 -0.864407 7.95596 3 0
240 3.44847 -0.864407 7.95347 3 0
241 3.41504 -0.864407 7.95099 3 0
242 3.38162 -0.864407 7.94854 3 0
243 3.34819 -0.864407 7.94609 3 0
244 3.31476 -0.864407 7.94366 3 0
245 3.28134 -0.864407 7.94123 3 0
246 3.24791 -0.864407 7.9388 3 0
247 3.21448 -0.864407 7.93636 3 0
248 3.18106 -0.864407 7.93392 3 0
249 3.14763 -0.864407 7.93148 3 0
250 3.11421 -0.864407 7.92903 5 0
251 3.11421 -0.864407 7.9084 3 0
252 3.08078 -0.864407 7.90644 3 0
253 3.04735 -0.864407 7.90448 3 0
254 3.01393 -0.864407 7.90249 3 0
255 2.9805 -0.864407 7.90049 2 0
256 2.9805 -0.830508 7.89835 2 0
257 2.9805 -0.79661 7.89557 2 0
258 2.9805 -0.762712 7.89164 2 0
259 2.9805 -0.728814 7.88609 2 0
260 2.9805 -0.694915 7.8787 3 0
261 2.94708 -0.694915 7.87231 3 0
262 2.91365 -0.694915 7.8666 3 0
263 2.88022 -0.694915 7.86141 3 0
264 2.8468 -0.694915 7.85664 3 0
265 2.81337 -0.694915 7.85219 5 0
266 2.81337 -0.694915 7.82633 2 0
267 2.81337 -0.661017 7.82074 2 0
268 2.81337 -0.627119 7.81302 2 0
269 2.81337 -0.59322 7.80335 2 0
270 2.81337 -0.559322 7.79219 2 0
271 2.81337 -0.525424 7.78018 2 0
272 2.81337 -0.491525 7.76777 3 0
273 2.77994 -0.491525 7.75752 3 0
274 2.74652 -0.491525 7.74886 3 0
275 2.71309 -0.491525 7.74135 3 0
276 2.67967 -0.491525 7.73467 3 0
277 2.64624 -0.491525 7.72859 3 0
278 2.61281 -0.491525 7.72297 3 0
279 2.57939 -0.491525 7.71769 3 0
280 2.54596 -0.491525 7.71267 3 0
281 2.51253 -0.491525 7.70788 3 0
282 2.47911 -0.491525 7.70327 3 0
283 2.44568 -0.491525 7.69882 3 0
284 2.41226 -0.491525 7.6945 3 0
285 2.37883 -0.491525 7.6903 3 0
286 2.3454 -0.491525 7.6862 3 0
287 2.31198 -0.491525 7.68218 3 0
288 2.27855 -0.491525 7.67825 3 0
289 2.24513 -0.491525 7.67438 3 0
290 2.2117 -0.491525 7.67058 3 0
291 2.17827 -0.491525 7.66683 3 0
292 2.14485 -0.491525 7.66314 3 0
293 2.11142 -0.491525 7.65948 3 0
294 2.07799 -0.491525 7.65586 3 0
295 2.04457 -0.491525 7.65227 3 0
296 2.01114 -0.491525 7.64871 3 0
297 1.97772 -0.491525 7.64517 5 0
298 1.97772 -0.491525 7.62589 2 0
299 1.97772 -0.457627 7.62158 2 0
300 1.97772 -0.423729 7.61612 2 0
301 1.97772 -0.389831 7.6088 2 0
302 1.97772 -0.355932 7.59901 2 0
303 1.97772 -0.322034 7.58725 5 0
304 1.97772 -0.322034 7.57666 2 0
305 1.97772 -0.288136 7.56288 2 0
306 1.97772 -0.254237 7.54975 2 1
307 1.97772 -0.220339 6.07312 2 0
308 1.97772 -0.186441 6.17149 2 0
309 1.97772 -0.152542 6.23823 2 0
310 1.97772 -0.118644 6.24938 3 1
311 1.94429 -0.118644 5.81922 3 0
312 1.91086 -0.118644 5.88633 3 0
313 1.87744 -0.118644 5.91027 3 0
314 1.84401 -0.118644 5.91003 5 1
315 1.84401 -0.118644 5.69465 3 0
316 1.81058 -0.118644 5.66868 3 0
317 1.77716 -0.118644 5.63946 3 0
318 1.74373 -0.118644 5.61185 3 0
319 1.71031 -0.118644 5.58878 3 0
320 1.67688 -0.118644 5.571 3 0
321 1.64345 -0.118644 5.55737 3 0
322 1.61003 -0.118644 5.54812 3 0
323 1.5766 -0.118644 5.54225 3 0
324 1.54318 -0.118644 5.53919 3 0
325 1.50975 -0.118644 5.53832 3 0
326 1.47632 -0.118644 5.53868 3 0
327 1.4429 -0.118644 5.5394 3 0
328 1.40947 -0.118644 5.5398 4 0
329 1.40947 -0.152542 5.56003 3 0
330 1.37604 -0.152542 5.57585 3 0
331 1.34262 -0.152542 5.58715 5 0
332 1.34262 -0.152542 5.69608 5 1
333 1.34262 -0.152542 5.4042 3 0
334 1.30919 -0.152542 5.40114 3 0
335 1.27577 -0.152542 5.39676 3 0
336 1.24234 -0.152542 5.39207 3 0
337 1.20891 -0.152542 5.38772 3 0
338 1.17549 -0.152542 5.38429 3 0
339 1.14206 -0.152542 5.38191 3 0
340 1.10864 -0.152542 5.38082 3 0
341 1.07521 -0.152542 5.38089 3 0
342 1.04178 -0.152542 5.3825 3 0
343 1.00836 -0.152542 5.38564 3 0
344 0.97493 -0.152542 5.39057 3 1
345 0.941504 -0.152542 5.21662 3 0
346 0.908078 -0.152542 5.22564 3 0
347 0.874652 -0.152542 5.23462 3 1
348 0.841226 -0.152542 5.09601 3 0
349 0.807799 -0.152542 5.11516 3 0
350 0.774373 -0.152542 5.13342 3 0
351 0.740947 -0.152542 5.15037 3 0
352 0.707521 -0.152542 5.16607 5 1
353 0.707521 -0.152542 4.91365 3 0
354 0.674095 -0.152542 4.91766 3 0
355 0.640669 -0.152542 4.92062 3 0
356 0.607242 -0.152542 4.92033 3 0
357 0.573816 -0.152542 4.91792 3 0
358 0.54039 -0.152542 4.91359 3 0
359 0.506964 -0.152542 4.90931 4 0
360 0.506964 -0.186441 4.89885 4 0
361 0.506964 -0.220339 4.79937 4 0
362 0.506964 -0.254237 4.62311 3 0
363 0.473538 -0.254237 4.46618 2 0
364 0.473538 -0.220339 4.37445 2 0
365 0.473538 -0.186441 4.32472 2 0
366 0.473538 -0.152542 4.33047 2 0
367 0.473538 -0.118644 4.37475 2 1
368 0.473538 -0.0847458 3.97543 3 1
369 0.440111 -0.0847458 3.88416 3 1
370 0.406685 -0.0847458 3.82422 3 0
371 0.373259 -0.0847458 3.82428 3 1
372 0.339833 -0.0847458 3.79714 3 1
373 0.306407 -0.0847458 3.70391 2 0
374 0.306407 -0.0508475 3.79887 3 1
375 0.272981 -0.0508475 3.6993 3 1
376 0.239554 -0.0508475 3.58577 3 0
377 0.206128 -0.0508475 3.68891 3 0
378 0.172702 -0.0508475 3.76017 3 0
379 0.139276 -0.0508475 3.7718 3 1
380 0.10585 -0.0508475 3.67102 3 0
381 0.0724234 -0.0508475 3.70584 3 2
1 7.961 -0.491525 8.937 5 0
2 7.961 -0.491525 8.91501 5 0
3 7.961 -0.491525 8.88744 2 0
4 7.961 -0.457627 8.88213 2 0
5 7.961 -0.423729 8.87724 2 0
6 7.961 -0.389831 8.87242 2 0
7 7.961 -0.355932 8.86749 2 0
8 7.961 -0.322034 8.86243 5 0
9 7.961 -0.322034 8.83954 2 0
10 7.961 -0.288136 8.83499 2 0
11 7.961 -0.254237 8.83019 2 0
12 7.961 -0.220339 8.82516 2 0
13 7.961 -0.186441 8.81994 2 0
14 7.961 -0.152542 8.81457 5 0
15 7.961 -0.152542 8.79041 5 0
16 7.961 -0.152542 8.76629 5 0
17 7.961 -0.152542 8.74695 4 0
18 7.961 -0.186441 8.74573 4 0
19 7.961 -0.220339 8.74497 4 0
20 7.961 -0.254237 8.74439 4 0
21 7.961 -0.288136 8.74385 4 0
22 7.961 -0.322034 8.74329 4 0
23 7.961 -0.355932 8.74268 4 0
24 7.961 -0.389831 8.74198 4 0
25 7.961 -0.423729 8.74105 4 0
26 7.961 -0.457627 8.73973 4 0
27 7.961 -0.491525 8.73787 4 0
28 7.961 -0.525424 8.73491 4 0
29 7.961 -0.559322 8.73124 4 0
30 7.961 -0.59322 8.72688 4 0
31 7.961 -0.627119 8.72191 4 0
32 7.961 -0.661017 8.71647 4 0
33 7.961 -0.694915 8.7107 4 0
34 7.961 -0.728814 8.70473 5 0
35 7.961 -0.728814 8.6791 4 0
36 7.961 -0.762712 8.67362 4 0
37 7.961 -0.79661 8.66793 5 0
38 7.961 -0.79661 8.63966 4 0
39 7.961 -0.830508 8.63468 4 0
40 7.961 -0.864407 8.62926 5 0
41 7.961 -0.864407 8.60304 4 0
42 7.961 -0.898305 8.59865 4 0
43 7.961 -0.932203 8.59465 3 0
44 7.92758 -0.932203 8.5917 5 0
45 7.92758 -0.932203 8.57419 5 0
46 7.92758 -0.932203 8.56181 2 0
47 7.92758 -0.898305 8.5613 5 0
48 7.92758 -0.898305 8.55164 2 0
49 7.92758 -0.864407 8.55137 2 0
50 7.92758 -0.830508 8.55105 2 0
51 7.92758 -0.79661 8.55068 2 0
52 7.92758 -0.762712 8.55018 2 0
53 7.92758 -0.728814 8.54955 5 0
54 7.92758 -0.728814 8.53515 2 0
55 7.92758 -0.694915 8.53467 2 0
56 7.92758 -0.661017 8.53415 2 0
57 7.92758 -0.627119 8.53364 2 0
58 7.92758 -0.59322 8.53317 2 0
59 7.92758 -0.559322 8.53276 2 0
60 7.92758 -0.525424 8.53237 2 0
61 7.92758 -0.491525 8.532 2 0
62 7.92758 -0.457627 8.53165 5 0
63 7.92758 -0.457627 8.51529 5 0
64 7.92758 -0.457627 8.50254 5 0
65 7.92758 -0.457627 8.49242 2 0
66 7.92758 -0.423729 8.49232 2 0
67 7.92758 -0.389831 8.49221 2 0
68 7.92758 -0.355932 8.49207 2 0
69 7.92758 -0.322034 8.49188 2 0
70 7.92758 -0.288136 8.49165 5 0
71 7.92758 -0.288136 8.48059 2 0
72 7.92758 -0.254237 8.48035 2 0
73 7.92758 -0.220339 8.47992 2 0
74 7.92758 -0.186441 8.47904 2 0
75 7.92758 -0.152542 8.47741 2 0
76 7.92758 -0.118644 8.47452 2 0
77 7.92758 -0.0847458 8.47058 2 0
78 7.92758 -0.0508475 8.46638 3 0
79 7.89415 -0.0508475 8.46336 3 0
80 7.86072 -0.0508475 8.46113 3 0
81 7.8273 -0.0508475 8.45946 3 0
82 7.79387 -0.0508475 8.45817 3 0
83 7.76045 -0.0508475 8.45712 3 0
84 7.72702 -0.0508475 8.45624 3 0
85 7.69359 -0.0508475 8.45545 3 0
86 7.66017 -0.0508475 8.45474 3 0
87 7.62674 -0.0508475 8.45406 3 0
88 7.59331 -0.0508475 8.45342 3 0
89 7.55989 -0.0508475 8.45281 3 0
90 7.52646 -0.0508475 8.45221 3 0
91 7.49304 -0.0508475 8.45162 3 0
92 7.45961 -0.0508475 8.45104 3 0
93 7.42618 -0.0508475 8.45047 3 0
94 7.39276 -0.0508475 8.4499 3 0
95 7.35933 -0.0508475 8.44934 3 0
96 7.32591 -0.0508475 8.44877 3 0
97 7.29248 -0.0508475 8.44821 3 0
98 7.25905 -0.0508475 8.44764 3 0
99 7.22563 -0.0508475 8.44706 3 0
100 7.1922 -0.0508475 8.44648 3 0
101 7.15877 -0.0508475 8.4459 3 0
102 7.12535 -0.0508475 8.44531 3 0
103 7.09192 -0.0508475 8.44472 3 0
104 7.0585 -0.0508475 8.44411 3 0
105 7.02507 -0.0508475 8.4435 3 0
106 6.99164 -0.0508475 8.44288 3 0
107 6.95822 -0.0508475 8.44225 3 0
108 6.92479 -0.0508475 8.44162 3 0
109 6.89136 -0.0508475 8.44097 3 0
110 6.85794 -0.0508475 8.44031 3 0
111 6.82451 -0.0508475 8.43964 3 0
112 6.79109 -0.0508475 8.43896 3 0
113 6.75766 -0.0508475 8.43826 3 0
114 6.72423 -0.0508475 8.43756 3 0
115 6.69081 -0.0508475 8.43684 3 0
116 6.65738 -0.0508475 8.43611 3 0
117 6.62396 -0.0508475 8.43537 3 0
118 6.59053 -0.0508475 8.43462 3 0
119 6.5571 -0.0508475 8.43385 3 0
120 6.52368 -0.0508475 8.43307 3 0
121 6.49025 -0.0508475 8.43228 3 0
122 6.45682 -0.0508475 8.43147 3 0
123 6.4234 -0.0508475 8.43066 3 0
124 6.38997 -0.0508475 8.42982 3 0
125 6.35655 -0.0508475 8.42898 3 0
126 6.32312 -0.0508475 8.42812 3 0
127 6.28969 -0.0508475 8.42725 4 0
128 6.28969 -0.0847458 8.42629 3 0
129 6.25627 -0.0847458 8.42531 3 0
130 6.22284 -0.0847458 8.42432 3 0
131 6.18942 -0.0847458 8.42332 3 0
132 6.15599 -0.0847458 8.4223 3 0
133 6.12256 -0.0847458 8.42127 3 0
134 6.08914 -0.0847458 8.42023 3 0
135 6.05571 -0.0847458 8.41917 3 0
136 6.02228 -0.0847458 8.4181 3 0
137 5.98886 -0.0847458 8.41701 3 0
138 5.95543 -0.0847458 8.41591 3 0
139 5.92201 -0.0847458 8.41479 3 0
140 5.88858 -0.0847458 8.41366 3 0
141 5.85515 -0.0847458 8.41251 3 0
142 5.82173 -0.0847458 8.41135 3 0
143 5.7883 -0.0847458 8.41017 3 0
144 5.75487 -0.0847458 8.40898 4 0
145 5.75487 -0.118644 8.40762 3 0
146 5.72145 -0.118644 8.40626 3 0
147 5.68802 -0.118644 8.40489 3 0
148 5.6546 -0.118644 8.40352 3 0
149 5.62117 -0.118644 8.40212 3 0
150 5.58774 -0.118644 8.40071 3 0
151 5.55432 -0.118644 8.39928 3 0
152 5.52089 -0.118644 8.39783 3 0
153 5.48747 -0.118644 8.39636 3 0
154 5.45404 -0.118644 8.39485 3 0
155 5.42061 -0.118644 8.39333 3 0
156 5.38719 -0.118644 8.39177 3 0
157 5.35376 -0.118644 8.39018 3 0
158 5.32033 -0.118644 8.38856 3 0
159 5.28691 -0.118644 8.38691 3 0
160 5.25348 -0.118644 8.38523 3 0
161 5.22006 -0.118644 8.38352 3 0
162 5.18663 -0.118644 8.38178 3 0
163 5.1532 -0.118644 8.38001 3 0
164 5.11978 -0.118644 8.37821 3 0
165 5.08635 -0.118644 8.37638 4 0
166 5.08635 -0.152542 8.3743 3 0
167 5.05292 -0.152542 8.37222 3 0
168 5.0195 -0.152542 8.37013 3 0
169 4.98607 -0.152542 8.36803 3 0
170 4.95265 -0.152542 8.36592 3 0
171 4.91922 -0.152542 8.3638 3 0
172 4.88579 -0.152542 8.36166 3 0
173 4.85237 -0.152542 8.35951 3 0
174 4.81894 -0.152542 8.35735 3 0
175 4.78552 -0.152542 8.35518 3 0
176 4.75209 -0.152542 8.35299 3 0
177 4.71866 -0.152542 8.35079 3 0
178 4.68524 -0.152542 8.34857 3 0
179 4.65181 -0.152542 8.34634 3 0
180 4.61838 -0.152542 8.3441 3 0
181 4.58496 -0.152542 8.34184 3 0
182 4.55153 -0.152542 8.33956 3 0
183 4.51811 -0.152542 8.33728 3 0
184 4.48468 -0.152542 8.33497 3 0
185 4.45125 -0.152542 8.33266 4 0
186 4.45125 -0.186441 8.33001 3 0
187 4.41783 -0.186441 8.32739 3 0
188 4.3844 -0.186441 8.32479 3 0
189 4.35097 -0.186441 8.3222 3 0
190 4.31755 -0.186441 8.31963 3 0
191 4.28412 -0.186441 8.31707 3 0
192 4.2507 -0.186441 8.31452 3 0
193 4.21727 -0.186441 8.31198 3 0
194 4.18384 -0.186441 8.30944 5 0
195 4.18384 -0.186441 8.28514 4 0
196 4.18384 -0.220339 8.28233 4 0
197 4.18384 -0.254237 8.27863 4 0
198 4.18384 -0.288136 8.27371 4 0
199 4.18384 -0.322034 8.2674 4 0
200 4.18384 -0.355932 8.25996 4 0
201 4.18384 -0.389831 8.25175 4 0
202 4.18384 -0.423729 8.24304 5 0
203 4.18384 -0.423729 8.20987 4 0
204 4.18384 -0.457627 8.20126 4 0
205 4.18384 -0.491525 8.19237 4 0
206 4.18384 -0.525424 8.18319 4 0
207 4.18384 -0.559322 8.17375 4 0
208 4.18384 -0.59322 8.16414 4 0
209 4.18384 -0.627119 8.15442 4 0
210 4.18384 -0.661017 8.14468 4 0
211 4.18384 -0.694915 8.13494 4 0
212 4.18384 -0.728814 8.12525 5 0
213 4.18384 -0.728814 8.10434 4 0
214 4.18384 -0.762712 8.09452 4 0
215 4.18384 -0.79661 8.08491 3 0
216 4.15042 -0.79661 8.07649 3 0
217 4.11699 -0.79661 8.06922 3 0
218 4.08357 -0.79661 8.06288 5 0
219 4.08357 -0.79661 8.02928 3 0
220 4.05014 -0.79661 8.02471 3 0
221 4.01671 -0.79661 8.02057 3 0
222 3.98329 -0.79661 8.01675 3 0
223 3.94986 -0.79661 8.01315 4 0
224 3.94986 -0.830508 8.0087 4 0
225 3.94986 -0.864407 8.00283 3 0
226 3.91643 -0.864407 7.99775 3 0
227 3.88301 -0.864407 7.99312 3 0
228 3.84958 -0.864407 7.98891 3 0
229 3.81616 -0.864407 7.98504 3 0
230 3.78273 -0.864407 7.98147 3 0
231 3.7493 -0.864407 7.97814 3 0
232 3.71588 -0.864407 7.97499 3 0
233 3.68245 -0.864407 7.972 3 0
234 3.64903 -0.864407 7.96913 3 0
235 3.6156 -0.864407 7.96637 3 0
236 3.58217 -0.864407 7.96368 3 0
237 3.54875 -0.864407 7.96106 3 0
238 3.51532 -0.864407 7.95849 3 0
239 3.48189 -0.864407 7.95596 3 0
240 3.44847 -0.864407 7.95347 3 0
241 3.41504 -0.864407 7.95099 3 0
242 3.38162 -0.864407 7.94854 3 0
243 3.34819 -0.864407 7.94609 3 0
244 3.31476 -0.864407 7.94366 3 0
245 3.28134 -0.864407 7.94123 3 0
246 3.24791 -0.864407 7.9388 3 0
247 3.21448 -0.864407 7.93636 3 0
248 3.18106 -0.864407 7.93392 3 0
249 3.14763 -0.864407 7.93148 3 0
250 3.11421 -0.864407 7.92903 5 0
251 3.11421 -0.864407 7.9084 3 0
252 3.08078 -0.864407 7.90644 3 0
253 3.04735 -0.864407 7.90448 3 0
254 3.01393 -0.864407 7.90249 3 0
255 2.9805 -0.864407 7.90049 2 0
256 2.9805 -0.830508 7.89835 2 0
257 2.9805 -0.79661 7.89557 2 0
258 2.9805 -0.762712 7.89164 2 0
259 2.9805 -0.728814 7.88609 2 0
260 2.9805 -0.694915 7.8787 3 0
261 2.94708 -0.694915 7.87231 3 0
262 2.91365 -0.694915 7.8666 3 0
263 2.88022 -0.694915 7.86141 3 0
264 2.8468 -0.694915 7.85664 3 0
265 2.81337 -0.694915 7.85219 5 0
266 2.81337 -0.694915 7.82633 2 0
267 2.81337 -0.661017 7.82074 2 0
268 2.81337 -0.627119 7.81302 2 0
269 2.81337 -0.59322 7.80335 2 0
270 2.81337 -0.559322 7.79219 2 0
271 2.81337 -0.525424 7.78018 2 0
272 2.81337 -0.491525 7.76777 3 0
273 2.77994 -0.491525 7.75752 3 0
274 2.74652 -0.491525 7.74886 3 0
275 2.71309 -0.491525 7.74135 3 0
276 2.67967 -0.491525 7.73467 3 0
277 2.64624 -0.491525 7.72859 3 0
278 2.61281 -0.491525 7.72297 3 0
279 2.57939 -0.491525 7.71769 3 0
280 2.54596 -0.491525 7.71267 3 0
281 2.51253 -0.491525 7.70788 3 0
282 2.47911 -0.491525 7.70327 3 0
283 2.44568 -0.491525 7.69882 3 0
284 2.41226 -0.491525 7.6945 3 0
285 2.37883 -0.491525 7.6903 3 0
286 2.3454 -0.491525 7.6862 3 0
287 2.31198 -0.491525 7.68218 3 0
288 2.27855 -0.491525 7.67825 3 0
289 2.24513 -0.491525 7.67438 3 0
290 2.2117 -0.491525 7.67058 3 0
291 2.17827 -0.491525 7.66683 3 0
292 2.14485 -0.491525 7.66314 3 0
293 2.11142 -0.491525 7.65948 3 0
294 2.07799 -0.491525 7.65586 3 0
295 2.04457 -0.491525 7.65227 3 0
296 2.01114 -0.491525 7.64871 3 0
297 1.97772 -0.491525 7.64517 5 0
298 1.97772 -0.491525 7.62589 2 0
299 1.97772 -0.457627 7.62158 2 0
300 1.97772 -0.423729 7.61612 2 0
301 1.97772 -0.389831 7.6088 2 0
302 1.97772 -0.355932 7.59901 2 0
303 1.97772 -0.322034 7.58725 5 0
304 1.97772 -0.322034 7.57666 2 0
305 1.97772 -0.288136 7.56288 2 0
306 1.97772 -0.254237 7.54975 2 0
307 1.97772 -0.220339 7.53875 5 0
308 1.97772 -0.220339 7.5352 2 0
309 1.97772 -0.186441 7.52705 2 0
310 1.97772 -0.152542 7.52377 2 0
311 1.97772 -0.118644 7.52471 2 0
312 1.97772 -0.0847458 7.527 5 0
313 1.97772 -0.0847458 7.54837 5 1
314 1.97772 -0.0847458 5.8859 2 1
315 1.97772 -0.0508475 5.43037 2 0
316 1.97772 -0.0169492 5.57037 3 0
317 1.94429 -0.0169492 5.60762 3 0
318 1.91086 -0.0169492 5.59802 3 0
319 1.87744 -0.0169492 5.57218 3 0
320 1.84401 -0.0169492 5.54358 5 1
321 1.84401 -0.0169492 5.36439 3 0
322 1.81058 -0.0169492 5.3318 3 0
323 1.77716 -0.0169492 5.30545 3 0
324 1.74373 -0.0169492 5.28382 3 0
325 1.71031 -0.0169492 5.26537 3 0
326 1.67688 -0.0169492 5.24871 3 0
327 1.64345 -0.0169492 5.23273 3 0
328 1.61003 -0.0169492 5.21694 3 0
329 1.5766 -0.0169492 5.20117 3 1
330 1.54318 -0.0169492 5.04078 3 0
331 1.50975 -0.0169492 5.03882 3 1
332 1.47632 -0.0169492 4.86453 3 1
333 1.4429 -0.0169492 4.69243 3 0
334 1.40947 -0.0169492 4.71891 3 0
335 1.37604 -0.0169492 4.74323 3 1
336 1.34262 -0.0169492 4.59789 3 0
337 1.30919 -0.0169492 4.63264 3 0
338 1.27577 -0.0169492 4.66632 3 0
339 1.24234 -0.0169492 4.69966 3 0
340 1.20891 -0.0169492 4.73385 3 0
341 1.17549 -0.0169492 4.76972 3 0
342 1.14206 -0.0169492 4.80871 3 0
343 1.10864 -0.0169492 4.85157 3 1
344 1.07521 -0.0169492 4.67115 3 1
345 1.04178 -0.0169492 4.54505 3 0
346 1.00836 -0.0169492 4.59442 3 1
347 0.97493 -0.0169492 4.47662 3 1
348 0.941504 -0.0169492 4.37699 3 1
349 0.908078 -0.0169492 4.28974 3 0
350 0.874652 -0.0169492 4.35644 3 1
351 0.841226 -0.0169492 4.26499 3 1
352 0.807799 -0.0169492 4.17972 3 0
353 0.774373 -0.0169492 4.27165 3 1
354 0.740947 -0.0169492 4.17045 3 0
355 0.707521 -0.0169492 4.28212 3 1
356 0.674095 -0.0169492 4.15571 3 1
357 0.640669 -0.0169492 4.04008 3 0
358 0.607242 -0.0169492 4.16528 3 1
359 0.573816 -0.0169492 4.02419 3 0
360 0.54039 -0.0169492 4.12011 3 1
361 0.506964 -0.0169492 3.98381 3 0
362 0.473538 -0.0169492 4.00943 3 0
363 0.440111 -0.0169492 3.8718 4 1
364 0.440111 -0.0508475 3.94409 3 0
365 0.406685 -0.0508475 3.74659 3 1
366 0.373259 -0.0508475 3.82054 3 0
367 0.339833 -0.0508475 3.60854 3 1
368 0.306407 -0.0508475 3.6734 3 1
369 0.272981 -0.0508475 3.62074 3 1
370 0.239554 -0.0508475 3.5506 3 0
371 0.206128 -0.0508475 3.39276 3 0
372 0.172702 -0.0508475 3.11044 3 1
373 0.139276 -0.0508475 3.23002 3 0
374 0.10585 -0.0508475 2.94012 3 0
375 0.0724234 -0.0508475 2.66115 3 2
1 7.961 -0.491525 8.937 5 0
2 7.961 -0.491525 8.91501 5 0
3 7.961 -0.491525 8.88744 2 0
4 7.961 -0.457627 8.88213 2 0
5 7.961 -0.423729 8.87724 2 0
6 7.961 -0.389831 8.87242 2 0
7 7.961 -0.355932 8.86749 2 0
8 7.961 -0.322034 8.86243 5 0
9 7.961 -0.322034 8.83954 2 0
10 7.961 -0.288136 8.83499 2 0
11 7.961 -0.254237 8.83019 2 0
12 7.961 -0.220339 8.82516 2 0
13 7.961 -0.186441 8.81994 2 0
14 7.961 -0.152542 8.81457 5 0
15 7.961 -0.152542 8.79041 5 0
16 7.961 -0.152542 8.76629 5 0
17 7.961 -0.152542 8.74695 4 0
18 7.961 -0.186441 8.74573 4 0
19 7.961 -0.220339 8.74497 4 0
20 7.961 -0.254237 8.74439 4 0
21 7.961 -0.288136 8.74385 4 0
22 7.961 -0.322034 8.74329 4 0
23 7.961 -0.355932 8.74268 4 0
24 7.961 -0.389831 8.74198 4 0
25 7.961 -0.423729 8.74105 4 0
26 7.961 -0.457627 8.73973 4 0
27 7.961 -0.491525 8.73787 4 0
28 7.961 -0.525424 8.73491 4 0
29 7.961 -0.559322 8.73124 4 0
30 7.961 -0.59322 8.72688 4 0
31 7.961 -0.627119 8.72191 4 0
32 7.961 -0.661017 8.71647 4 0
33 7.961 -0.694915 8.7107 4 0
34 7.961 -0.728814 8.70473 5 0
35 7.961 -0.728814 8.6791 4 0
36 7.961 -0.762712 8.67362 4 0
37 7.961 -0.79661 8.66793 5 0
38 7.961 -0.79661 8.63966 4 0
39 7.961 -0.830508 8.63468 4 0
40 7.961 -0.864407 8.62926 5 0
41 7.961 -0.864407 8.60304 4 0
42 7.961 -0.898305 8.59865 4 0
43 7.961 -0.932203 8.59465 3 0
44 7.92758 -0.932203 8.5917 5 0
45 7.92758 -0.932203 8.57419 5 0
46 7.92758 -0.932203 8.56181 2 0
47 7.92758 -0.898305 8.5613 5 0
48 7.92758 -0.898305 8.55164 2 0
49 7.92758 -0.864407 8.55137 2 0
50 7.92758 -0.830508 8.55105 2 0
51 7.92758 -0.79661 8.55068 2 0
52 7.92758 -0.762712 8.55018 2 0
53 7.92758 -0.728814 8.54955 5 0
54 7.92758 -0.728814 8.53515 2 0
55 7.92758 -0.694915 8.53467 2 0
56 7.92758 -0.661017 8.53415 2 0
57 7.92758 -0.627119 8.53364 2 0
58 7.92758 -0.59322 8.53317 2 0
59 7.92758 -0.559322 8.53276 2 0
60 7.92758 -0.525424 8.53237 2 0
61 7.92758 -0.491525 8.532 2 0
62 7.92758 -0.457627 8.53165 5 0
63 7.92758 -0.457627 8.51529 5 0
64 7.92758 -0.457627 8.50254 5 0
65 7.92758 -0.457627 8.49242 2 0
66 7.92758 -0.423729 8.49232 2 0
67 7.92758 -0.389831 8.49221 2 0
68 7.92758 -0.355932 8.49207 2 0
69 7.92758 -0.322034 8.49188 2 0
70 7.92758 -0.288136 8.49165 5 0
71 7.92758 -0.288136 8.48059 2 0
72 7.92758 -0.254237 8.48035 2 0
73 7.92758 -0.220339 8.47992 2 0
74 7.92758 -0.186441 8.47904 2 0
75 7.92758 -0.152542 8.47741 2 0
76 7.92758 -0.118644 8.47452 2 0
77 7.92758 -0.0847458 8.47058 2 0
78 7.92758 -0.0508475 8.46638 3 0
79 7.89415 -0.0508475 8.46336 3 0
80 7.86072 -0.0508475 8.46113 3 0
81 7.8273 -0.0508475 8.45946 3 0
82 7.79387 -0.0508475 8.45817 3 0
83 7.76045 -0.0508475 8.45712 3 0
84 7.72702 -0.0508475 8.45624 3 0
85 7.69359 -0.0508475 8.45545 3 0
86 7.66017 -0.0508475 8.45474 3 0
87 7.62674 -0.0508475 8.45406 3 0
88 7.59331 -0.0508475 8.45342 3 0
89 7.55989 -0.0508475 8.45281 3 0
90 7.52646 -0.0508475 8.45221 3 0
91 7.49304 -0.0508475 8.45162 3 0
92 7.45961 -0.0508475 8.45104 3 0
93 7.42618 -0.0508475 8.45047 3 0
94 7.39276 -0.0508475 8.4499 3 0
95 7.35933 -0.0508475 8.44934 3 0
96 7.32591 -0.0508475 8.44877 3 0
97 7.29248 -0.0508475 8.44821 3 0
98 7.25905 -0.0508475 8.44764 3 0
99 7.22563 -0.0508475 8.44706 3 0
100 7.1922 -0.0508475 8.44648 3 0
101 7.15877 -0.0508475 8.4459 3 0
102 7.12535 -0.0508475 8.44531 3 0
103 7.09192 -0.0508475 8.44472 3 0
104 7.0585 -0.0508475 8.44411 3 0
105 7.02507 -0.0508475 8.4435 3 0
106 6.99164 -0.0508475 8.44288 3 0
107 6.95822 -0.0508475 8.44225 3 0
108 6.92479 -0.0508475 8.44162 3 0
109 6.89136 -0.0508475 8.44097 3 0
110 6.85794 -0.0508475 8.44031 3 0
111 6.82451 -0.0508475 8.43964 3 0
112 6.79109 -0.0508475 8.43896 3 0
113 6.75766 -0.0508475 8.43826 3 0
114 6.72423 -0.0508475 8.43756 3 0
115 6.69081 -0.0508475 8.43684 3 0
116 6.65738 -0.0508475 8.43611 3 0
117 6.62396 -0.0508475 8.43537 3 0
118 6.59053 -0.0508475 8.43462 3 0
119 6.5571 -0.0508475 8.43385 3 0
120 6.52368 -0.0508475 8.43307 3 0
121 6.49025 -0.0508475 8.43228 3 0
122 6.45682 -0.0508475 8.43147 3 0
123 6.4234 -0.0508475 8.43066 3 0
124 6.38997 -0.0508475 8.42982 3 0
125 6.35655 -0.0508475 8.42898 3 0
126 6.32312 -0.0508475 8.42812 3 0
127 6.28969 -0.0508475 8.42725 4 0
128 6.28969 -0.0847458 8.42629 3 0
129 6.25627 -0.0847458 8.42531 3 0
130 6.22284 -0.0847458 8.42432 3 0
131 6.18942 -0.0847458 8.42332 3 0
132 6.15599 -0.0847458 8.4223 3 0
133 6.12256 -0.0847458 8.42127 3 0
134 6.08914 -0.0847458 8.42023 3 0
135 6.05571 -0.0847458 8.41917 3 0
136 6.02228 -0.0847458 8.4181 3 0
137 5.98886 -0.0847458 8.41701 3 0
138 5.95543 -0.0847458 8.41591 3 0
139 5.92201 -0.0847458 8.41479 3 0
140 5.88858 -0.0847458 8.41366 3 0
141 5.85515 -0.0847458 8.41251 3 0
142 5.82173 -0.0847458 8.41135 3 0
143 5.7883 -0.0847458 8.41017 3 0
144 5.75487 -0.0847458 8.40898 4 0
145 5.75487 -0.118644 8.40762 3 0
146 5.72145 -0.118644 8.40626 3 0
147 5.68802 -0.118644 8.40489 3 0
148 5.6546 -0.118644 8.40352 3 0
149 5.62117 -0.118644 8.40212 3 0
150 5.58774 -0.118644 8.40071 3 0
151 5.55432 -0.118644 8.39928 3 0
152 5.52089 -0.118644 8.39783 3 0
153 5.48747 -0.118644 8.39636 3 0
154 5.45404 -0.118644 8.39485 3 0
155 5.42061 -0.118644 8.39333 3 0
156 5.38719 -0.118644 8.39177 3 0
157 5.35376 -0.118644 8.39018 3 0
158 5.32033 -0.118644 8.38856 3 0
159 5.28691 -0.118644 8.38691 3 0
160 5.25348 -0.118644 8.38523 3 0
161 5.22006 -0.118644 8.38352 3 0
162 5.18663 -0.118644 8.38178 3 0
163 5.1532 -0.118644 8.38001 3 0
164 5.11978 -0.118644 8.37821 3 0
165 5.08635 -0.118644 8.37638 4 0
166 5.08635 -0.152542 8.3743 3 0
167 5.05292 -0.152542 8.37222 3 0
168 5.0195 -0.152542 8.37013 3 0
169 4.98607 -0.152542 8.36803 3 0
170 4.95265 -0.152542 8.36592 3 0
171 4.91922 -0.152542 8.3638 3 0
172 4.88579 -0.152542 8.36166 3 0
173 4.85237 -0.152542 8.35951 3 0
174 4.81894 -0.152542 8.35735 3 0
175 4.78552 -0.152542 8.35518 3 0
176 4.75209 -0.152542 8.35299 3 0
177 4.71866 -0.152542 8.35079 3 0
178 4.68524 -0.152542 8.34857 3 0
179 4.65181 -0.152542 8.34634 3 0
180 4.61838 -0.152542 8.3441 3 0
181 4.58496 -0.152542 8.34184 3 0
182 4.55153 -0.152542 8.33956 3 0
183 4.51811 -0.152542 8.33728 3 0
184 4.48468 -0.152542 8.33497 3 0
185 4.45125 -0.152542 8.33266 4 0
186 4.45125 -0.186441 8.33001 3 0
187 4.41783 -0.186441 8.32739 3 0
188 4.3844 -0.186441 8.32479 3 0
189 4.35097 -0.186441 8.3222 3 0
190 4.31755 -0.186441 8.31963 3 0
191 4.28412 -0.186441 8.31707 3 0
192 4.2507 -0.186441 8.31452 3 0
193 4.21727 -0.186441 8.31198 3 0
194 4.18384 -0.186441 8.30944 5 0
195 4.18384 -0.186441 8.28514 4 0
196 4.18384 -0.220339 8.28233 4 0
197 4.18384 -0.254237 8.27863 4 0
198 4.18384 -0.288136 8.27371 4 0
199 4.18384 -0.322034 8.2674 4 0
200 4.18384 -0.355932 8.25996 4 0
201 4.18384 -0.389831 8.25175 4 0
202 4.18384 -0.423729 8.24304 5 0
203 4.18384 -0.423729 8.20987 4 0
204 4.18384 -0.457627 8.20126 4 0
205 4.18384 -0.491525 8.19237 4 0
206 4.18384 -0.525424 8.18319 4 0
207 4.18384 -0.559322 8.17375 4 0
208 4.18384 -0.59322 8.16414 4 0
209 4.18384 -0.627119 8.15442 4 0
210 4.18384 -0.661017 8.14468 4 0
211 4.18384 -0.694915 8.13494 4 0
212 4.18384 -0.728814 8.12525 5 0
213 4.18384 -0.728814 8.10434 4 0
214 4.18384 -0.762712 8.09452 4 0
215 4.18384 -0.79661 8.08491 3 0
216 4.15042 -0.79661 8.07649 3 0
217 4.11699 -0.79661 8.06922 3 0
218 4.08357 -0.79661 8.06288 5 0
219 4.08357 -0.79661 8.02928 3 0
220 4.05014 -0.79661 8.02471 3 0
221 4.01671 -0.79661 8.02057 3 0
222 3.98329 -0.79661 8.01675 3 0
223 3.94986 -0.79661 8.01315 4 0
224 3.94986 -0.830508 8.0087 4 0
225 3.94986 -0.864407 8.00283 3 0
226 3.91643 -0.864407 7.99775 3 0
227 3.88301 -0.864407 7.99312 3 0
228 3.84958 -0.864407 7.98891 3 0
229 3.81616 -0.864407 7.98504 3 0
230 3.78273 -0.864407 7.98147 3 0
231 3.7493 -0.864407 7.97814 3 0
232 3.71588 -0.864407 7.97499 3 0
233 3.68245 -0.864407 7.972 3 0
234 3.64903 -0.864407 7.96913 3 0
235 3.6156 -0.864407 7.96637 3 0
236 3.58217 -0.864407 7.96368 3 0
237 3.54875 -0.864407 7.96106 3 0
238 3.51532 -0.864407 7.95849 3 0
239 3.48189 -0.864407 7.95596 3 0
240 3.44847 -0.864407 7.95347 3 0
241 3.41504 -0.864407 7.95099 3 0
242 3.38162 -0.864407 7.94854 3 0
243 3.34819 -0.864407 7.94609 3 0
244 3.31476 -0.864407 7.94366 3 0
245 3.28134 -0.864407 7.94123 3 0
246 3.24791 -0.864407 7.9388 3 0
247 3.21448 -0.864407 7.93636 3 0
248 3.18106 -0.864407 7.93392 3 0
249 3.14763 -0.864407 7.93148 3 0
250 3.11421 -0.864407 7.92903 5 0
251 3.11421 -0.864407 7.9084 3 0
252 3.08078 -0.864407 7.90644 3 0
253 3.04735 -0.864407 7.90448 3 0
254 3.01393 -0.864407 7.90249 3 0
255 2.9805 -0.864407 7.90049 2 0
256 2.9805 -0.830508 7.89835 2 0
257 2.9805 -0.79661 7.89557 2 0
258 2.9805 -0.762712 7.89164 2 0
259 2.9805 -0.728814 7.88609 2 0
260 2.9805 -0.694915 7.8787 3 0
261 2.94708 -0.694915 7.87231 3 0
262 2.91365 -0.694915 7.8666 3 0
263 2.88022 -0.694915 7.86141 3 0
264 2.8468 -0.694915 7.85664 3 0
265 2.81337 -0.694915 7.85219 5 0
266 2.81337 -0.694915 7.82633 2 0
267 2.81337 -0.661017 7.82074 2 0
268 2.81337 -0.627119 7.81302 2 0
269 2.81337 -0.59322 7.80335 2 0
270 2.81337 -0.559322 7.79219 2 0
271 2.81337 -0.525424 7.78018 2 0
272 2.81337 -0.491525 7.76777 3 0
273 2.77994 -0.491525 7.75752 3 0
274 2.74652 -0.491525 7.74886 3 0
275 2.71309 -0.491525 7.74135 3 0
276 2.67967 -0.491525 7.73467 3 0
277 2.64624 -0.491525 7.72859 3 0
278 2.61281 -0.491525 7.72297 3 0
279 2.57939 -0.491525 7.71769 3 0
280 2.54596 -0.491525 7.71267 3 0
281 2.51253 -0.491525 7.70788 3 0
282 2.47911 -0.491525 7.70327 3 0
283 2.44568 -0.491525 7.69882 3 0
284 2.41226 -0.491525 7.6945 3 0
285 2.37883 -0.491525 7.6903 3 0
286 2.3454 -0.491525 7.6862 3 0
287 2.31198 -0.491525 7.68218 3 0
288 2.27855 -0.491525 7.67825 3 0
289 2.24513 -0.491525 7.67438 3 0
290 2.2117 -0.491525 7.67058 3 0
291 2.17827 -0.491525 7.66683 3 0
292 2.14485 -0.491525 7.66314 3 0
293 2.11142 -0.491525 7.65948 3 0
294 2.07799 -0.491525 7.65586 3 0
295 2.04457 -0.491525 7.65227 3 0
296 2.01114 -0.491525 7.64871 3 0
297 1.97772 -0.491525 7.64517 5 0
298 1.97772 -0.491525 7.62589 2 0
299 1.97772 -0.457627 7.62158 2 0
300 1.97772 -0.423729 7.61612 2 0
301 1.97772 -0.389831 7.6088 2 0
302 1.97772 -0.355932 7.59901 2 0
303 1.97772 -0.322034 7.58725 5 0
304 1.97772 -0.322034 7.57666 2 0
305 1.97772 -0.288136 7.56288 2 0
306 1.97772 -0.254237 7.54975 2 0
307 1.97772 -0.220339 7.53875 5 0
308 1.97772 -0.220339 7.5352 2 0
309 1.97772 -0.186441 7.52705 2 0
310 1.97772 -0.152542 7.52377 2 0
311 1.97772 -0.118644 7.52471 2 0
312 1.97772 -0.0847458 7.527 5 0
313 1.97772 -0.0847458 7.54837 5 0
314 1.97772 -0.0847458 7.49957 2 0
315 1.97772 -0.0508475 7.48925 5 1
316 1.97772 -0.0508475 5.71077 3 0
317 1.94429 -0.0508475 5.65297 3 0
318 1.91086 -0.0508475 5.59205 3 0
319 1.87744 -0.0508475 5.53636 3 0
320 1.84401 -0.0508475 5.48937 3 0
321 1.81058 -0.0508475 5.45088 3 0
322 1.77716 -0.0508475 5.41946 3 0
323 1.74373 -0.0508475 5.39322 3 0
324 1.71031 -0.0508475 5.37071 3 0
325 1.67688 -0.0508475 5.35132 3 0
326 1.64345 -0.0508475 5.33449 3 0
327 1.61003 -0.0508475 5.31996 3 0
328 1.5766 -0.0508475 5.30761 3 0
329 1.54318 -0.0508475 5.2974 3 1
330 1.50975 -0.0508475 5.01995 3 1
331 1.47632 -0.0508475 4.97573 2 0
332 1.47632 -0.0169492 4.9711 3 0
333 1.4429 -0.0169492 4.96643 3 1
334 1.40947 -0.0169492 4.75571 3 0
335 1.37604 -0.0169492 4.76006 3 0
336 1.34262 -0.0169492 4.76335 3 0
337 1.30919 -0.0169492 4.76731 3 0
338 1.27577 -0.0169492 4.77274 3 0
339 1.24234 -0.0169492 4.77965 3 1
340 1.20891 -0.0169492 4.61189 3 0
341 1.17549 -0.0169492 4.62368 3 0
342 1.14206 -0.0169492 4.63757 3 0
343 1.10864 -0.0169492 4.65379 3 1
344 1.07521 -0.0169492 4.50431 3 1
345 1.04178 -0.0169492 4.37661 3 1
346 1.00836 -0.0169492 4.27429 3 0
347 0.97493 -0.0169492 4.30219 3 1
348 0.941504 -0.0169492 4.21191 3 1
349 0.908078 -0.0169492 4.13671 3 1
350 0.874652 -0.0169492 4.07075 3 0
351 0.841226 -0.0169492 4.11731 3 1
352 0.807799 -0.0169492 4.05162 3 0
353 0.774373 -0.0169492 4.107 3 0
354 0.740947 -0.0169492 4.1725 3 1
355 0.707521 -0.0169492 4.08148 3 1
356 0.674095 -0.0169492 3.999 3 1
357 0.640669 -0.0169492 3.91644 3 0
358 0.607242 -0.0169492 4.03276 3 1
359 0.573816 -0.0169492 3.92174 3 1
360 0.54039 -0.0169492 3.81498 3 0
361 0.506964 -0.0169492 3.94861 3 1
362 0.473538 -0.0169492 3.81127 3 0
363 0.440111 -0.0169492 3.92715 3 1
364 0.406685 -0.0169492 3.77306 3 0
365 0.373259 -0.0169492 3.81744 3 0
366 0.339833 -0.0169492 3.72121 3 1
367 0.306407 -0.0169492 3.67882 3 1
368 0.272981 -0.0169492 3.58999 3 0
369 0.239554 -0.0169492 3.46319 3 1
370 0.206128 -0.0169492 3.45049 3 1
371 0.172702 -0.0169492 3.38074 3 0
372 0.139276 -0.0169492 3.20103 3 0
373 0.10585 -0.0169492 2.91888 3 1
374 0.0724234 -0.0169492 3.02019 3 2
1 7.961 -0.491525 8.937 5 0
2 7.961 -0.491525 8.91501 5 0
3 7.961 -0.491525 8.88744 2 0
4 7.961 -0.457627 8.88213 2 0
5 7.961 -0.423729 8.87724 2 0
6 7.961 -0.389831 8.87242 2 0
7 7.961 -0.355932 8.86749 2 0
8 7.961 -0.322034 8.86243 5 0
9 7.961 -0.322034 8.83954 2 0
10 7.961 -0.288136 8.83499 2 0
11 7.961 -0.254237 8.83019 2 0
12 7.961 -0.220339 8.82516 2 0
13 7.961 -0.186441 8.81994 2 0
14 7.961 -0.152542 8.81457 5 0
15 7.961 -0.152542 8.79041 5 0
16 7.961 -0.152542 8.76629 5 0
17 7.961 -0.152542 8.74695 4 0
18 7.961 -0.186441 8.74573 4 0
19 7.961 -0.220339 8.74497 4 0
20 7.961 -0.254237 8.74439 4 0
21 7.961 -0.288136 8.74385 4 0
22 7.961 -0.322034 8.74329 4 0
23 7.961 -0.355932 8.74268 4 0
24 7.961 -0.389831 8.74198 4 0
25 7.961 -0.423729 8.74105 4 0
26 7.961 -0.457627 8.73973 4 0
27 7.961 -0.491525 8.73787 4 0
28 7.961 -0.525424 8.73491 4 0
29 7.961 -0.559322 8.73124 4 0
30 7.961 -0.59322 8.72688 4 0
31 7.961 -0.627119 8.72191 4 0
32 7.961 -0.661017 8.71647 4 0
33 7.961 -0.694915 8.7107 4 0
34 7.961 -0.728814 8.70473 5 0
35 7.961 -0.728814 8.6791 4 0
36 7.961 -0.762712 8.67362 4 0
37 7.961 -0.79661 8.66793 5 0
38 7.961 -0.79661 8.63966 4 0
39 7.961 -0.830508 8.63468 4 0
40 7.961 -0.864407 8.62926 5 0
41 7.961 -0.864407 8.60304 4 0
42 7.961 -0.898305 8.59865 4 0
43 7.961 -0.932203 8.59465 3 0
44 7.92758 -0.932203 8.5917 5 0
45 7.92758 -0.932203 8.57419 5 0
46 7.92758 -0.932203 8.56181 2 0
47 7.92758 -0.898305 8.5613 5 0
48 7.92758 -0.898305 8.55164 2 0
49 7.92758 -0.864407 8.55137 2 0
50 7.92758 -0.830508 8.55105 2 0
51 7.92758 -0.79661 8.55068 2 0
52 7.92758 -0.762712 8.55018 2 0
53 7.92758 -0.728814 8.54955 5 0
54 7.92758 -0.728814 8.53515 2 0
55 7.92758 -0.694915 8.53467 2 0
56 7.92758 -0.661017 8.53415 2 0
57 7.92758 -0.627119 8.53364 2 0
58 7.92758 -0.59322 8.53317 2 0
59 7.92758 -0.559322 8.53276 2 0
60 7.92758 -0.525424 8.53237 2 0
61 7.92758 -0.491525 8.532 2 0
62 7.92758 -0.457627 8.53165 5 0
63 7.92758 -0.457627 8.51529 5 0
64 7.92758 -0.457627 8.50254 5 0
65 7.92758 -0.457627 8.49242 2 0
66 7.92758 -0.423729 8.49232 2 0
67 7.92758 -0.389831 8.49221 2 0
68 7.92758 -0.355932 8.49207 2 0
69 7.92758 -0.322034 8.49188 2 0
70 7.92758 -0.288136 8.49165 5 0
71 7.92758 -0.288136 8.48059 2 0
72 7.92758 -0.254237 8.48035 2 0
73 7.92758 -0.220339 8.47992 2 0
74 7.92758 -0.186441 8.47904 2 0
75 7.92758 -0.152542 8.47741 2 0
76 7.92758 -0.118644 8.47452 2 0
77 7.92758 -0.0847458 8.47058 2 0
78 7.92758 -0.0508475 8.46638 3 0
79 7.89415 -0.0508475 8.46336 3 0
80 7.86072 -0.0508475 8.46113 3 0
81 7.8273 -0.0508475 8.45946 3 0
82 7.79387 -0.0508475 8.45817 3 0
83 7.76045 -0.0508475 8.45712 3 0
84 7.72702 -0.0508475 8.45624 3 0
85 7.69359 -0.0508475 8.45545 3 0
86 7.66017 -0.0508475 8.45474 3 0
87 7.62674 -0.0508475 8.45406 3 0
88 7.59331 -0.0508475 8.45342 3 0
89 7.55989 -0.0508475 8.45281 3 0
90 7.52646 -0.0508475 8.45221 3 0
91 7.49304 -0.0508475 8.45162 3 0
92 7.45961 -0.0508475 8.45104 3 0
93 7.42618 -0.0508475 8.45047 3 0
94 7.39276 -0.0508475 8.4499 3 0
95 7.35933 -0.0508475 8.44934 3 0
96 7.32591 -0.0508475 8.44877 3 0
97 7.29248 -0.0508475 8.44821 3 0
98 7.25905 -0.0508475 8.44764 3 0
99 7.22563 -0.0508475 8.44706 3 0
100 7.1922 -0.0508475 8.44648 3 0
101 7.15877 -0.0508475 8.4459 3 0
102 7.12535 -0.0508475 8.44531 3 0
103 7.09192 -0.0508475 8.44472 3 0
104 7.0585 -0.0508475 8.44411 3 0
105 7.02507 -0.0508475 8.4435 3 0
106 6.99164 -0.0508475 8.44288 3 0
107 6.95822 -0.0508475 8.44225 3 0
108 6.92479 -0.0508475 8.44162 3 0
109 6.89136 -0.0508475 8.44097 3 0
110 6.85794 -0.0508475 8.44031 3 0
111 6.82451 -0.0508475 8.43964 3 0
112 6.79109 -0.0508475 8.43896 3 0
113 6.75766 -0.0508475 8.43826 3 0
114 6.72423 -0.0508475 8.43756 3 0
115 6.69081 -0.0508475 8.43684 3 0
116 6.65738 -0.0508475 8.43611 3 0
117 6.62396 -0.0508475 8.43537 3 0
118 6.59053 -0.0508475 8.43462 3 0
119 6.5571 -0.0508475 8.43385 3 0
120 6.52368 -0.0508475 8.43307 3 0
121 6.49025 -0.0508475 8.43228 3 0
122 6.45682 -0.0508475 8.43147 3 0
123 6.4234 -0.0508475 8.43066 3 0
124 6.38997 -0.0508475 8.42982 3 0
125 6.35655 -0.0508475 8.42898 3 0
126 6.32312 -0.0508475 8.42812 3 0
127 6.28969 -0.0508475 8.42725 4 0
128 6.28969 -0.0847458 8.42629 3 0
129 6.25627 -0.0847458 8.42531 3 0
130 6.22284 -0.0847458 8.42432 3 0
131 6.18942 -0.0847458 8.42332 3 0
132 6.15599 -0.0847458 8.4223 3 0
133 6.12256 -0.0847458 8.42127 3 0
134 6.08914 -0.0847458 8.42023 3 0
135 6.05571 -0.0847458 8.41917 3 0
136 6.02228 -0.0847458 8.4181 3 0
137 5.98886 -0.0847458 8.41701 3 0
138 5.95543 -0.0847458 8.41591 3 0
139 5.92201 -0.0847458 8.41479 3 0
140 5.88858 -0.0847458 8.41366 3 0
141 5.85515 -0.0847458 8.41251 3 0
142 5.82173 -0.0847458 8.41135 3 0
143 5.7883 -0.0847458 8.41017 3 0
144 5.75487 -0.0847458 8.40898 4 0
145 5.75487 -0.118644 8.40762 3 0
146 5.72145 -0.118644 8.40626 3 0
147 5.68802 -0.118644 8.40489 3 0
148 5.6546 -0.118644 8.40352 3 0
149 5.62117 -0.118644 8.40212 3 0
150 5.58774 -0.118644 8.40071 3 0
151 5.55432 -0.118644 8.39928 3 0
152 5.52089 -0.118644 8.39783 3 0
153 5.48747 -0.118644 8.39636 3 0
154 5.45404 -0.118644 8.39485 3 0
155 5.42061 -0.118644 8.39333 3 0
156 5.38719 -0.118644 8.39177 3 0
157 5.35376 -0.118644 8.39018 3 0
158 5.32033 -0.118644 8.38856 3 0
159 5.28691 -0.118644 8.38691 3 0
160 5.25348 -0.118644 8.38523 3 0
161 5.22006 -0.118644 8.38352 3 0
162 5.18663 -0.118644 8.38178 3 0
163 5.1532 -0.118644 8.38001 3 0
164 5.11978 -0.118644 8.37821 3 0
165 5.08635 -0.118644 8.37638 4 0
166 5.08635 -0.152542 8.3743 3 0
167 5.05292 -0.152542 8.37222 3 0
168 5.0195 -0.152542 8.37013 3 0
169 4.98607 -0.152542 8.36803 3 0
170 4.95265 -0.152542 8.36592 3 0
171 4.91922 -0.152542 8.3638 3 0
172 4.88579 -0.152542 8.36166 3 0
173 4.85237 -0.152542 8.35951 3 0
174 4.81894 -0.152542 8.35735 3 0
175 4.78552 -0.152542 8.35518 3 0
176 4.75209 -0.152542 8.35299 3 0
177 4.71866 -0.152542 8.35079 3 0
178 4.68524 -0.152542 8.34857 3 0
179 4.65181 -0.152542 8.34634 3 0
180 4.61838 -0.152542 8.3441 3 0
181 4.58496 -0.152542 8.34184 3 0
182 4.55153 -0.152542 8.33956 3 0
183 4.51811 -0.152542 8.33728 3 0
184 4.48468 -0.152542 8.33497 3 0
185 4.45125 -0.152542 8.33266 4 0
186 4.45125 -0.186441 8.33001 3 0
187 4.41783 -0.186441 8.32739 3 0
188 4.3844 -0.186441 8.32479 3 0
189 4.35097 -0.186441 8.3222 3 0
190 4.31755 -0.186441 8.31963 3 0
191 4.28412 -0.186441 8.31707 3 0
192 4.2507 -0.186441 8.31452 3 0
193 4.21727 -0.186441 8.31198 3 0
194 4.18384 -0.186441 8.30944 5 0
195 4.18384 -0.186441 8.28514 4 0
196 4.18384 -0.220339 8.28233 4 0
197 4.18384 -0.254237 8.27863 4 0
198 4.18384 -0.288136 8.27371 4 0
199 4.18384 -0.322034 8.2674 4 0
200 4.18384 -0.355932 8.25996 4 0
201 4.18384 -0.389831 8.25175 4 0
202 4.18384 -0.423729 8.24304 5 0
203 4.18384 -0.423729 8.20987 4 0
204 4.18384 -0.457627 8.20126 4 0
205 4.18384 -0.491525 8.19237 4 0
206 4.18384 -0.525424 8.18319 4 0
207 4.18384 -0.559322 8.17375 4 0
208 4.18384 -0.59322 8.16414 4 0
209 4.18384 -0.627119 8.15442 4 0
210 4.18384 -0.661017 8.14468 4 0
211 4.18384 -0.694915 8.13494 4 0
212 4.18384 -0.728814 8.12525 5 0
213 4.18384 -0.728814 8.10434 4 0
214 4.18384 -0.762712 8.09452 4 0
215 4.18384 -0.79661 8.08491 3 0
216 4.15042 -0.79661 8.07649 3 0
217 4.11699 -0.79661 8.06922 3 0
218 4.08357 -0.79661 8.06288 5 0
219 4.08357 -0.79661 8.02928 3 0
220 4.05014 -0.79661 8.02471 3 0
221 4.01671 -0.79661 8.02057 3 0
222 3.98329 -0.79661 8.01675 3 0
223 3.94986 -0.79661 8.01315 4 0
224 3.94986 -0.830508 8.0087 4 0
225 3.94986 -0.864407 8.00283 3 0
226 3.91643 -0.864407 7.99775 3 0
227 3.88301 -0.864407 7.99312 3 0
228 3.84958 -0.864407 7.98891 3 0
229 3.81616 -0.864407 7.98504 3 0
230 3.78273 -0.864407 7.98147 3 0
231 3.7493 -0.864407 7.97814 3 0
232 3.71588 -0.864407 7.97499 3 0
233 3.68245 -0.864407 7.972 3 0
234 3.64903 -0.864407 7.96913 3 0
235 3.6156 -0.864407 7.96637 3 0
236 3.58217 -0.864407 7.96368 3 0
237 3.54875 -0.864407 7.96106 3 0
238 3.51532 -0.864407 7.95849 3 0
239 3.48189 -0.864407 7.95596 3 0
240 3.44847 -0.864407 7.95347 3 0
241 3.41504 -0.864407 7.95099 3 0
242 3.38162 -0.864407 7.94854 3 0
243 3.34819 -0.864407 7.94609 3 0
244 3.31476 -0.864407 7.94366 3 0
245 3.28134 -0.864407 7.94123 3 0
246 3.24791 -0.864407 7.9388 3 0
247 3.21448 -0.864407 7.93636 3 0
248 3.18106 -0.864407 7.93392 3 0
249 3.14763 -0.864407 7.93148 3 0
250 3.11421 -0.864407 7.92903 5 0
251 3.11421 -0.864407 7.9084 3 0
252 3.08078 -0.864407 7.90644 3 0
253 3.04735 -0.864407 7.90448 3 0
254 3.01393 -0.864407 7.90249 3 0
255 2.9805 -0.864407 7.90049 2 0
256 2.9805 -0.830508 7.89835 2 0
257 2.9805 -0.79661 7.89557 2 0
258 2.9805 -0.762712 7.89164 2 0
259 2.9805 -0.728814 7.88609 2 0
260 2.9805 -0.694915 7.8787 3 0
261 2.94708 -0.694915 7.87231 3 0
262 2.91365 -0.694915 7.8666 3 0
263 2.88022 -0.694915 7.86141 3 0
264 2.8468 -0.694915 7.85664 3 0
265 2.81337 -0.694915 7.85219 5 0
266 2.81337 -0.694915 7.82633 2 0
267 2.81337 -0.661017 7.82074 2 0
268 2.81337 -0.627119 7.81302 2 0
269 2.81337 -0.59322 7.80335 2 0
270 2.81337 -0.559322 7.79219 2 0
271 2.81337 -0.525424 7.78018 2 0
272 2.81337 -0.491525 7.76777 3 0
273 2.77994 -0.491525 7.75752 3 0
274 2.74652 -0.491525 7.74886 3 0
275 2.71309 -0.491525 7.74135 3 0
276 2.67967 -0.491525 7.73467 3 0
277 2.64624 -0.491525 7.72859 3 0
278 2.61281 -0.491525 7.72297 3 0
279 2.57939 -0.491525 7.71769 3 0
280 2.54596 -0.491525 7.71267 3 0
281 2.51253 -0.491525 7.70788 3 0
282 2.47911 -0.491525 7.70327 3 0
283 2.44568 -0.491525 7.69882 3 0
284 2.41226 -0.491525 7.6945 3 0
285 2.37883 -0.491525 7.6903 3 0
286 2.3454 -0.491525 7.6862 3 0
287 2.31198 -0.491525 7.68218 3 0
288 2.27855 -0.491525 7.67825 3 0
289 2.24513 -0.491525 7.67438 3 0
290 2.2117 -0.491525 7.67058 3 0
291 2.17827 -0.491525 7.66683 3 0
292 2.14485 -0.491525 7.66314 3 0
293 2.11142 -0.491525 7.65948 3 0
294 2.07799 -0.491525 7.65586 3 0
295 2.04457 -0.491525 7.65227 3 0
296 2.01114 -0.491525 7.64871 3 0
297 1.97772 -0.491525 7.64517 5 0
298 1.97772 -0.491525 7.62589 2 0
299 1.97772 -0.457627 7.62158 2 0
300 1.97772 -0.423729 7.61612 2 0
301 1.97772 -0.389831 7.6088 2 0
302 1.97772 -0.355932 7.59901 2 0
303 1.97772 -0.322034 7.58725 5 0
304 1.97772 -0.322034 7.57666 2 0
305 1.97772 -0.288136 7.56288 2 0
306 1.97772 -0.254237 7.54975 2 0
307 1.97772 -0.220339 7.53875 5 0
308 1.97772 -0.220339 7.5352 2 0
309 1.97772 -0.186441 7.52705 2 0
310 1.97772 -0.152542 7.52377 2 0
311 1.97772 -0.118644 7.52471 2 0
312 1.97772 -0.0847458 7.527 5 0
313 1.97772 -0.0847458 7.54837 5 1
314 1.97772 -0.0847458 5.8859 2 0
315 1.97772 -0.0508475 5.82722 3 0
316 1.94429 -0.0508475 5.76201 3 0
317 1.91086 -0.0508475 5.70496 3 0
318 1.87744 -0.0508475 5.65751 3 0
319 1.84401 -0.0508475 5.61864 3 0
320 1.81058 -0.0508475 5.58643 3 0
321 1.77716 -0.0508475 5.55921 3 0
322 1.74373 -0.0508475 5.53548 3 0
323 1.71031 -0.0508475 5.51444 3 0
324 1.67688 -0.0508475 5.49574 3 0
325 1.64345 -0.0508475 5.47907 3 0
326 1.61003 -0.0508475 5.46424 3 0
327 1.5766 -0.0508475 5.45121 3 0
328 1.54318 -0.0508475 5.43994 3 0
329 1.50975 -0.0508475 5.43013 3 0
330 1.47632 -0.0508475 5.42202 3 0
331 1.4429 -0.0508475 5.41558 3 0
332 1.40947 -0.0508475 5.4108 3 0
333 1.37604 -0.0508475 5.40769 3 0
334 1.34262 -0.0508475 5.4062 3 0
335 1.30919 -0.0508475 5.40613 3 0
336 1.27577 -0.0508475 5.40732 3 0
337 1.24234 -0.0508475 5.40953 3 0
338 1.20891 -0.0508475 5.41193 4 0
339 1.20891 -0.0847458 5.40554 3 0
340 1.17549 -0.0847458 5.40029 3 0
341 1.14206 -0.0847458 5.39588 3 1
342 1.10864 -0.0847458 5.05979 3 0
343 1.07521 -0.0847458 5.03927 3 0
344 1.04178 -0.0847458 5.02033 3 0
345 1.00836 -0.0847458 5.00279 3 0
346 0.97493 -0.0847458 4.98697 3 0
347 0.941504 -0.0847458 4.97274 3 0
348 0.908078 -0.0847458 4.96058 3 1
349 0.874652 -0.0847458 4.85812 3 0
350 0.841226 -0.0847458 4.8379 3 0
351 0.807799 -0.0847458 4.81851 3 0
352 0.774373 -0.0847458 4.80047 3 1
353 0.740947 -0.0847458 4.74618 3 0
354 0.707521 -0.0847458 4.73167 3 0
355 0.674095 -0.0847458 4.7175 3 1
356 0.640669 -0.0847458 4.66394 3 0
357 0.607242 -0.0847458 4.65813 3 0
358 0.573816 -0.0847458 4.65206 3 1
359 0.54039 -0.0847458 4.58711 3 1
360 0.506964 -0.0847458 4.52411 3 0
361 0.473538 -0.0847458 4.53883 3 0
362 0.440111 -0.0847458 4.55267 3 1
363 0.406685 -0.0847458 4.47428 3 0
364 0.373259 -0.0847458 4.50079 3 0
365 0.339833 -0.0847458 4.52739 3 1
366 0.306407 -0.0847458 4.42471 3 1
367 0.272981 -0.0847458 4.33388 3 1
368 0.239554 -0.0847458 4.24556 3 1
369 0.206128 -0.0847458 4.15974 3 0
370 0.172702 -0.0847458 4.23322 3 1
371 0.139276 -0.0847458 4.12256 3 0
372 0.10585 -0.0847458 4.2289 3 0
373 0.0724234 -0.0847458 4.32777 3 0
374 0.0389972 -0.0847458 4.38555 3 0
375 0.00557103 -0.0847458 4.35354 2 2
1 7.961 -0.491525 8.937 5 0
2 7.961 -0.491525 8.91501 5 0
3 7.961 -0.491525 8.88744 2 0
4 7.961 -0.457627 8.88213 2 0
5 7.961 -0.423729 8.87724 2 0
6 7.961 -0.389831 8.87242 2 0
7 7.961 -0.355932 8.86749 2 0
8 7.961 -0.322034 8.86243 5 0
9 7.961 -0.322034 8.83954 2 0
10 7.961 -0.288136 8.83499 2 0
11 7.961 -0.254237 8.83019 2 0
12 7.961 -0.220339 8.82516 2 0
13 7.961 -0.186441 8.81994 2 0
14 7.961 -0.152542 8.81457 5 0
15 7.961 -0.152542 8.79041 5 0
16 7.961 -0.152542 8.76629 5 0
17 7.961 -0.152542 8.74695 4 0
18 7.961 -0.186441 8.74573 4 0
19 7.961 -0.220339 8.74497 4 0
20 7.961 -0.254237 8.74439 4 0
21 7.961 -0.288136 8.74385 4 0
22 7.961 -0.322034 8.74329 4 0
23 7.961 -0.355932 8.74268 4 0
24 7.961 -0.389831 8.74198 4 0
25 7.961 -0.423729 8.74105 4 0
26 7.961 -0.457627 8.73973 4 0
27 7.961 -0.491525 8.73787 4 0
28 7.961 -0.525424 8.73491 4 0
29 7.961 -0.559322 8.73124 4 0
30 7.961 -0.59322 8.72688 4 0
31 7.961 -0.627119 8.72191 4 0
32 7.961 -0.661017 8.71647 4 0
33 7.961 -0.694915 8.7107 4 0
34 7.961 -0.728814 8.70473 5 0
35 7.961 -0.728814 8.6791 4 0
36 7.961 -0.762712 8.67362 4 0
37 7.961 -0.79661 8.66793 5 0
38 7.961 -0.79661 8.63966 4 0
39 7.961 -0.830508 8.63468 4 0
40 7.961 -0.864407 8.62926 5 0
41 7.961 -0.864407 8.60304 4 0
42 7.961 -0.898305 8.59865 4 0
43 7.961 -0.932203 8.59465 3 0
44 7.92758 -0.932203 8.5917 5 0
45 7.92758 -0.932203 8.57419 5 0
46 7.92758 -0.932203 8.56181 2 0
47 7.92758 -0.898305 8.5613 5 0
48 7.92758 -0.898305 8.55164 2 0
49 7.92758 -0.864407 8.55137 2 0
50 7.92758 -0.830508 8.55105 2 0
51 7.92758 -0.79661 8.55068 2 0
52 7.92758 -0.762712 8.55018 2 0
53 7.92758 -0.728814 8.54955 5 0
54 7.92758 -0.728814 8.53515 2 0
55 7.92758 -0.694915 8.53467 2 0
56 7.92758 -0.661017 8.53415 2 0
57 7.92758 -0.627119 8.53364 2 0
58 7.92758 -0.59322 8.53317 2 0
59 7.92758 -0.559322 8.53276 2 0
60 7.92758 -0.525424 8.53237 2 0
61 7.92758 -0.491525 8.532 2 0
62 7.92758 -0.457627 8.53165 5 0
63 7.92758 -0.457627 8.51529 5 0
64 7.92758 -0.457627 8.50254 5 0
65 7.92758 -0.457627 8.49242 2 0
66 7.92758 -0.423729 8.49232 2 0
67 7.92758 -0.389831 8.49221 2 0
68 7.92758 -0.355932 8.49207 2 0
69 7.92758 -0.322034 8.49188 2 0
70 7.92758 -0.288136 8.49165 5 0
71 7.92758 -0.288136 8.48059 2 0
72 7.92758 -0.254237 8.48035 2 0
73 7.92758 -0.220339 8.47992 2 0
74 7.92758 -0.186441 8.47904 2 0
75 7.92758 -0.152542 8.47741 2 0
76 7.92758 -0.118644 8.47452 2 0
77 7.92758 -0.0847458 8.47058 2 0
78 7.92758 -0.0508475 8.46638 3 0
79 7.89415 -0.0508475 8.46336 3 0
80 7.86072 -0.0508475 8.46113 3 0
81 7.8273 -0.0508475 8.45946 3 0
82 7.79387 -0.0508475 8.45817 3 0
83 7.76045 -0.0508475 8.45712 3 0
84 7.72702 -0.0508475 8.45624 3 0
85 7.69359 -0.0508475 8.45545 3 0
86 7.66017 -0.0508475 8.45474 3 0
87 7.62674 -0.0508475 8.45406 3 0
88 7.59331 -0.0508475 8.45342 3 0
89 7.55989 -0.0508475 8.45281 3 0
90 7.52646 -0.0508475 8.45221 3 0
91 7.49304 -0.0508475 8.45162 3 0
92 7.45961 -0.0508475 8.45104 3 0
93 7.42618 -0.0508475 8.45047 3 0
94 7.39276 -0.0508475 8.4499 3 0
95 7.35933 -0.0508475 8.44934 3 0
96 7.32591 -0.0508475 8.44877 3 0
97 7.29248 -0.0508475 8.44821 3 0
98 7.25905 -0.0508475 8.44764 3 0
99 7.22563 -0.0508475 8.44706 3 0
100 7.1922 -0.0508475 8.44648 3 0
101 7.15877 -0.0508475 8.4459 3 0
102 7.12535 -0.0508475 8.44531 3 0
103 7.09192 -0.0508475 8.44472 3 0
104 7.0585 -0.0508475 8.44411 3 0
105 7.02507 -0.0508475 8.4435 3 0
106 6.99164 -0.0508475 8.44288 3 0
107 6.95822 -0.0508475 8.44225 3 0
108 6.92479 -0.0508475 8.44162 3 0
109 6.89136 -0.0508475 8.44097 3 0
110 6.85794 -0.0508475 8.44031 3 0
111 6.82451 -0.0508475 8.43964 3 0
112 6.79109 -0.0508475 8.43896 3 0
113 6.75766 -0.0508475 8.43826 3 0
114 6.72423 -0.0508475 8.43756 3 0
115 6.69081 -0.0508475 8.43684 3 0
116 6.65738 -0.0508475 8.43611 3 0
117 6.62396 -0.0508475 8.43537 3 0
118 6.59053 -0.0508475 8.43462 3 0
119 6.5571 -0.0508475 8.43385 3 0
120 6.52368 -0.0508475 8.43307 3 0
121 6.49025 -0.0508475 8.43228 3 0
122 6.45682 -0.0508475 8.43147 3 0
123 6.4234 -0.0508475 8.43066 3 0
124 6.38997 -0.0508475 8.42982 3 0
125 6.35655 -0.0508475 8.42898 3 0
126 6.32312 -0.0508475 8.42812 3 0
127 6.28969 -0.0508475 8.42725 4 0
128 6.28969 -0.0847458 8.42629 3 0
129 6.25627 -0.0847458 8.42531 3 0
130 6.22284 -0.0847458 8.42432 3 0
131 6.18942 -0.0847458 8.42332 3 0
132 6.15599 -0.0847458 8.4223 3 0
133 6.12256 -0.0847458 8.42127 3 0
134 6.08914 -0.0847458 8.42023 3 0
135 6.05571 -0.0847458 8.41917 3 0
136 6.02228 -0.0847458 8.4181 3 0
137 5.98886 -0.0847458 8.41701 3 0
138 5.95543 -0.0847458 8.41591 3 0
139 5.92201 -0.0847458 8.41479 3 0
140 5.88858 -0.0847458 8.41366 3 0
141 5.85515 -0.0847458 8.41251 3 0
142 5.82173 -0.0847458 8.41135 3 0
143 5.7883 -0.0847458 8.41017 3 0
144 5.75487 -0.0847458 8.40898 4 0
145 5.75487 -0.118644 8.40762 3 0
146 5.72145 -0.118644 8.40626 3 0
147 5.68802 -0.118644 8.40489 3 0
148 5.6546 -0.118644 8.40352 3 0
149 5.62117 -0.118644 8.40212 3 0
150 5.58774 -0.118644 8.40071 3 0
151 5.55432 -0.118644 8.39928 3 0
152 5.52089 -0.118644 8.39783 3 0
153 5.48747 -0.118644 8.39636 3 0
154 5.45404 -0.118644 8.39485 3 0
155 5.42061 -0.118644 8.39333 3 0
156 5.38719 -0.118644 8.39177 3 0
157 5.35376 -0.118644 8.39018 3 0
158 5.32033 -0.118644 8.38856 3 0
159 5.28691 -0.118644 8.38691 3 0
160 5.25348 -0.118644 8.38523 3 0
161 5.22006 -0.118644 8.38352 3 0
162 5.18663 -0.118644 8.38178 3 0
163 5.1532 -0.118644 8.38001 3 0
164 5.11978 -0.118644 8.37821 3 0
165 5.08635 -0.118644 8.37638 4 0
166 5.08635 -0.152542 8.3743 3 0
167 5.05292 -0.152542 8.37222 3 0
168 5.0195 -0.152542 8.37013 3 0
169 4.98607 -0.152542 8.36803 3 0
170 4.95265 -0.152542 8.36592 3 0
171 4.91922 -0.152542 8.3638 3 0
172 4.88579 -0.152542 8.36166 3 0
173 4.85237 -0.152542 8.35951 3 0
174 4.81894 -0.152542 8.35735 3 0
175 4.78552 -0.152542 8.35518 3 0
176 4.75209 -0.152542 8.35299 3 0
177 4.71866 -0.152542 8.35079 3 0
178 4.68524 -0.152542 8.34857 3 0
179 4.65181 -0.152542 8.34634 3 0
180 4.61838 -0.152542 8.3441 3 0
181 4.58496 -0.152542 8.34184 3 0
182 4.55153 -0.152542 8.33956 3 0
183 4.51811 -0.152542 8.33728 3 0
184 4.48468 -0.152542 8.33497 3 0
185 4.45125 -0.152542 8.33266 4 0
186 4.45125 -0.186441 8.33001 3 0
187 4.41783 -0.186441 8.32739 3 0
188 4.3844 -0.186441 8.32479 3 0
189 4.35097 -0.186441 8.3222 3 0
190 4.31755 -0.186441 8.31963 3 0
191 4.28412 -0.186441 8.31707 3 0
192 4.2507 -0.186441 8.31452 3 0
193 4.21727 -0.186441 8.31198 3 0
194 4.18384 -0.186441 8.30944 5 0
195 4.18384 -0.186441 8.28514 4 0
196 4.18384 -0.220339 8.28233 4 0
197 4.18384 -0.254237 8.27863 4 0
198 4.18384 -0.288136 8.27371 4 0
199 4.18384 -0.322034 8.2674 4 0
200 4.18384 -0.355932 8.25996 4 0
201 4.18384 -0.389831 8.25175 4 0
202 4.18384 -0.423729 8.24304 5 0
203 4.18384 -0.423729 8.20987 4 0
204 4.18384 -0.457627 8.20126 4 0
205 4.18384 -0.491525 8.19237 4 0
206 4.18384 -0.525424 8.18319 4 0
207 4.18384 -0.559322 8.17375 4 0
208 4.18384 -0.59322 8.16414 4 0
209 4.18384 -0.627119 8.15442 4 0
210 4.18384 -0.661017 8.14468 4 0
211 4.18384 -0.694915 8.13494 4 0
212 4.18384 -0.728814 8.12525 5 0
213 4.18384 -0.728814 8.10434 4 0
214 4.18384 -0.762712 8.09452 4 0
215 4.18384 -0.79661 8.08491 3 0
216 4.15042 -0.79661 8.07649 3 0
217 4.11699 -0.79661 8.06922 3 0
218 4.08357 -0.79661 8.06288 5 0
219 4.08357 -0.79661 8.02928 3 0
220 4.05014 -0.79661 8.02471 3 0
221 4.01671 -0.79661 8.02057 3 0
222 3.98329 -0.79661 8.01675 3 0
223 3.94986 -0.79661 8.01315 4 0
224 3.94986 -0.830508 8.0087 4 0
225 3.94986 -0.864407 8.00283 3 0
226 3.91643 -0.864407 7.99775 3 0
227 3.88301 -0.864407 7.99312 3 0
228 3.84958 -0.864407 7.98891 3 0
229 3.81616 -0.864407 7.98504 3 0
230 3.78273 -0.864407 7.98147 3 0
231 3.7493 -0.864407 7.97814 3 0
232 3.71588 -0.864407 7.97499 3 0
233 3.68245 -0.864407 7.972 3 0
234 3.64903 -0.864407 7.96913 3 0
235 3.6156 -0.864407 7.96637 3 0
236 3.58217 -0.864407 7.96368 3 0
237 3.54875 -0.864407 7.96106 3 0
238 3.51532 -0.864407 7.95849 3 0
239 3.48189 -0.864407 7.95596 3 0
240 3.44847 -0.864407 7.95347 3 0
241 3.41504 -0.864407 7.95099 3 0
242 3.38162 -0.864407 7.94854 3 0
243 3.34819 -0.864407 7.94609 3 0
244 3.31476 -0.864407 7.94366 3 0
245 3.28134 -0.864407 7.94123 3 0
246 3.24791 -0.864407 7.9388 3 0
247 3.21448 -0.864407 7.93636 3 0
248 3.18106 -0.864407 7.93392 3 0
249 3.14763 -0.864407 7.93148 3 0
250 3.11421 -0.864407 7.92903 5 0
251 3.11421 -0.864407 7.9084 3 0
252 3.08078 -0.864407 7.90644 3 0
253 3.04735 -0.864407 7.90448 3 0
254 3.01393 -0.864407 7.90249 3 0
255 2.9805 -0.864407 7.90049 2 0
256 2.9805 -0.830508 7.89835 2 0
257 2.9805 -0.79661 7.89557 2 0
258 2.9805 -0.762712 7.89164 2 0
259 2.9805 -0.728814 7.88609 2 0
260 2.9805 -0.694915 7.8787 3 0
261 2.94708 -0.694915 7.87231 3 0
262 2.91365 -0.694915 7.8666 3 0
263 2.88022 -0.694915 7.86141 3 0
264 2.8468 -0.694915 7.85664 3 0
265 2.81337 -0.694915 7.85219 5 0
266 2.81337 -0.694915 7.82633 2 0
267 2.81337 -0.661017 7.82074 2 0
268 2.81337 -0.627119 7.81302 2 0
269 2.81337 -0.59322 7.80335 2 0
270 2.81337 -0.559322 7.79219 2 0
271 2.81337 -0.525424 7.78018 2 0
272 2.81337 -0.491525 7.76777 3 0
273 2.77994 -0.491525 7.75752 3 0
274 2.74652 -0.491525 7.74886 3 0
275 2.71309 -0.491525 7.74135 3 0
276 2.67967 -0.491525 7.73467 3 0
277 2.64624 -0.491525 7.72859 3 0
278 2.61281 -0.491525 7.72297 3 0
279 2.57939 -0.491525 7.71769 3 0
280 2.54596 -0.491525 7.71267 3 0
281 2.51253 -0.491525 7.70788 3 0
282 2.47911 -0.491525 7.70327 3 0
283 2.44568 -0.491525 7.69882 3 0
284 2.41226 -0.491525 7.6945 3 0
285 2.37883 -0.491525 7.6903 3 0
286 2.3454 -0.491525 7.6862 3 0
287 2.31198 -0.491525 7.68218 3 0
288 2.27855 -0.491525 7.67825 3 0
289 2.24513 -0.491525 7.67438 3 0
290 2.2117 -0.491525 7.67058 3 0
291 2.17827 -0.491525 7.66683 3 0
292 2.14485 -0.491525 7.66314 3 0
293 2.11142 -0.491525 7.65948 3 0
294 2.07799 -0.491525 7.65586 3 0
295 2.04457 -0.491525 7.65227 3 0
296 2.01114 -0.491525 7.64871 3 0
297 1.97772 -0.491525 7.64517 5 0
298 1.97772 -0.491525 7.62589 2 0
299 1.97772 -0.457627 7.62158 2 0
300 1.97772 -0.423729 7.61612 2 0
301 1.97772 -0.389831 7.6088 2 0
302 1.97772 -0.355932 7.59901 2 0
303 1.97772 -0.322034 7.58725 5 0
304 1.97772 -0.322034 7.57666 2 0
305 1.97772 -0.288136 7.56288 2 0
306 1.97772 -0.254237 7.54975 2 0
307 1.97772 -0.220339 7.53875 5 0
308 1.97772 -0.220339 7.5352 2 0
309 1.97772 -0.186441 7.52705 2 0
310 1.97772 -0.152542 7.52377 2 0
311 1.97772 -0.118644 7.52471 2 0
312 1.97772 -0.0847458 7.527 5 1
313 1.97772 -0.0847458 5.82971 2 0
314 1.97772 -0.0508475 5.76043 3 0
315 1.94429 -0.0508475 5.69203 3 0
316 1.91086 -0.0508475 5.63381 3 0
317 1.87744 -0.0508475 5.58548 3 0
318 1.84401 -0.0508475 5.54529 3 1
319 1.81058 -0.0508475 5.43258 3 0
320 1.77716 -0.0508475 5.40501 3 1
321 1.74373 -0.0508475 5.2146 3 0
322 1.71031 -0.0508475 5.20808 3 0
323 1.67688 -0.0508475 5.19764 3 0
324 1.64345 -0.0508475 5.18475 3 0
325 1.61003 -0.0508475 5.17067 3 1
326 1.5766 -0.0508475 5.02608 3 0
327 1.54318 -0.0508475 5.02142 3 0
328 1.50975 -0.0508475 5.01435 3 0
329 1.47632 -0.0508475 5.00652 3 0
330 1.4429 -0.0508475 4.99841 3 0
331 1.40947 -0.0508475 4.99098 3 0
332 1.37604 -0.0508475 4.98459 3 0
333 1.34262 -0.0508475 4.98 3 0
334 1.30919 -0.0508475 4.97729 3 0
335 1.27577 -0.0508475 4.97692 3 0
336 1.24234 -0.0508475 4.97929 3 0
337 1.20891 -0.0508475 4.98495 3 1
338 1.17549 -0.0508475 4.85628 3 0
339 1.14206 -0.0508475 4.86283 3 0
340 1.10864 -0.0508475 4.87137 3 0
341 1.07521 -0.0508475 4.88268 3 1
342 1.04178 -0.0508475 4.77167 3 0
343 1.00836 -0.0508475 4.7867 3 1
344 0.97493 -0.0508475 4.69166 3 0
345 0.941504 -0.0508475 4.71319 3 1
346 0.908078 -0.0508475 4.62442 3 0
347 0.874652 -0.0508475 4.65741 3 0
348 0.841226 -0.0508475 4.6944 3 1
349 0.807799 -0.0508475 4.59353 3 0
350 0.774373 -0.0508475 4.64136 3 1
351 0.740947 -0.0508475 4.54175 3 1
352 0.707521 -0.0508475 4.45773 3 0
353 0.674095 -0.0508475 4.51793 3 1
354 0.640669 -0.0508475 4.42976 3 1
355 0.607242 -0.0508475 4.3529 3 1
356 0.573816 -0.0508475 4.2814 3 0
357 0.54039 -0.0508475 4.35237 3 0
358 0.506964 -0.0508475 4.40753 3 1
359 0.473538 -0.0508475 4.31853 3 0
360 0.440111 -0.0508475 4.34646 3 0
361 0.406685 -0.0508475 4.28122 3 1
362 0.373259 -0.0508475 4.27518 3 1
363 0.339833 -0.0508475 4.20375 3 1
364 0.306407 -0.0508475 4.10664 3 1
365 0.272981 -0.0508475 4.00137 3 1
366 0.239554 -0.0508475 3.88494 3 0
367 0.206128 -0.0508475 3.94106 3 1
368 0.172702 -0.0508475 3.82549 3 0
369 0.139276 -0.0508475 3.77392 3 0
370 0.10585 -0.0508475 3.55822 3 1
371 0.0724234 -0.0508475 3.58797 3 2
1 7.961 -0.491525 8.937 5 0
2 7.961 -0.491525 8.91501 5 0
3 7.961 -0.491525 8.88744 2 0
4 7.961 -0.457627 8.88213 2 0
5 7.961 -0.423729 8.87724 2 0
6 7.961 -0.389831 8.87242 2 0
7 7.961 -0.355932 8.86749 2 0
8 7.961 -0.322034 8.86243 5 0
9 7.961 -0.322034 8.83954 2 0
10 7.961 -0.288136 8.83499 2 0
11 7.961 -0.254237 8.83019 2 0
12 7.961 -0.220339 8.82516 2 0
13 7.961 -0.186441 8.81994 2 0
14 7.961 -0.152542 8.81457 5 0
15 7.961 -0.152542 8.79041 5 0
16 7.961 -0.152542 8.76629 5 0
17 7.961 -0.152542 8.74695 4 0
18 7.961 -0.186441 8.74573 4 0
19 7.961 -0.220339 8.74497 4 0
20 7.961 -0.254237 8.74439 4 0
21 7.961 -0.288136 8.74385 4 0
22 7.961 -0.322034 8.74329 4 0
23 7.961 -0.355932 8.74268 4 0
24 7.961 -0.389831 8.74198 4 0
25 7.961 -0.423729 8.74105 4 0
26 7.961 -0.457627 8.73973 4 0
27 7.961 -0.491525 8.73787 4 0
28 7.961 -0.525424 8.73491 4 0
29 7.961 -0.559322 8.73124 4 0
30 7.961 -0.59322 8.72688 4 0
31 7.961 -0.627119 8.72191 4 0
32 7.961 -0.661017 8.71647 4 0
33 7.961 -0.694915 8.7107 4 0
34 7.961 -0.728814 8.70473 5 0
35 7.961 -0.728814 8.6791 4 0
36 7.961 -0.762712 8.67362 4 0
37 7.961 -0.79661 8.66793 5 0
38 7.961 -0.79661 8.63966 4 0
39 7.961 -0.830508 8.63468 4 0
40 7.961 -0.864407 8.62926 5 0
41 7.961 -0.864407 8.60304 4 0
42 7.961 -0.898305 8.59865 4 0
43 7.961 -0.932203 8.59465 3 0
44 7.92758 -0.932203 8.5917 5 0
45 7.92758 -0.932203 8.57419 5 0
46 7.92758 -0.932203 8.56181 2 0
47 7.92758 -0.898305 8.5613 5 0
48 7.92758 -0.898305 8.55164 2 0
49 7.92758 -0.864407 8.55137 2 0
50 7.92758 -0.830508 8.55105 2 0
51 7.92758 -0.79661 8.55068 2 0
52 7.92758 -0.762712 8.55018 2 0
53 7.92758 -0.728814 8.54955 5 0
54 7.92758 -0.728814 8.53515 2 0
55 7.92758 -0.694915 8.53467 2 0
56 7.92758 -0.661017 8.53415 2 0
57 7.92758 -0.627119 8.53364 2 0
58 7.92758 -0.59322 8.53317 2 0
59 7.92758 -0.559322 8.53276 2 0
60 7.92758 -0.525424 8.53237 2 0
61 7.92758 -0.491525 8.532 2 0
62 7.92758 -0.457627 8.53165 5 0
63 7.92758 -0.457627 8.51529 5 0
64 7.92758 -0.457627 8.50254 5 0
65 7.92758 -0.457627 8.49242 2 0
66 7.92758 -0.423729 8.49232 2 0
67 7.92758 -0.389831 8.49221 2 0
68 7.92758 -0.355932 8.49207 2 0
69 7.92758 -0.322034 8.49188 2 0
70 7.92758 -0.288136 8.49165 5 0
71 7.92758 -0.288136 8.48059 2 0
72 7.92758 -0.254237 8.48035 2 0
73 7.92758 -0.220339 8.47992 2 0
74 7.92758 -0.186441 8.47904 2 0
75 7.92758 -0.152542 8.47741 2 0
76 7.92758 -0.118644 8.47452 2 0
77 7.92758 -0.0847458 8.47058 2 0
78 7.92758 -0.0508475 8.46638 3 0
79 7.89415 -0.0508475 8.46336 3 0
80 7.86072 -0.0508475 8.46113 3 0
81 7.8273 -0.0508475 8.45946 3 0
82 7.79387 -0.0508475 8.45817 3 0
83 7.76045 -0.0508475 8.45712 3 0
84 7.72702 -0.0508475 8.45624 3 0
85 7.69359 -0.0508475 8.45545 3 0
86 7.66017 -0.0508475 8.45474 3 0
87 7.62674 -0.0508475 8.45406 3 0
88 7.59331 -0.0508475 8.45342 3 0
89 7.55989 -0.0508475 8.45281 3 0
90 7.52646 -0.0508475 8.45221 3 0
91 7.49304 -0.0508475 8.45162 3 0
92 7.45961 -0.0508475 8.45104 3 0
93 7.42618 -0.0508475 8.45047 3 0
94 7.39276 -0.0508475 8.4499 3 0
95 7.35933 -0.0508475 8.44934 3 0
96 7.32591 -0.0508475 8.44877 3 0
97 7.29248 -0.0508475 8.44821 3 0
98 7.25905 -0.0508475 8.44764 3 0
99 7.22563 -0.0508475 8.44706 3 0
100 7.1922 -0.0508475 8.44648 3 0
101 7.15877 -0.0508475 8.4459 3 0
102 7.12535 -0.0508475 8.44531 3 0
103 7.09192 -0.0508475 8.44472 3 0
104 7.0585 -0.0508475 8.44411 3 0
105 7.02507 -0.0508475 8.4435 3 0
106 6.99164 -0.0508475 8.44288 3 0
107 6.95822 -0.0508475 8.44225 3 0
108 6.92479 -0.0508475 8.44162 3 0
109 6.89136 -0.0508475 8.44097 3 0
110 6.85794 -0.0508475 8.44031 3 0
111 6.82451 -0.0508475 8.43964 3 0
112 6.79109 -0.0508475 8.43896 3 0
113 6.75766 -0.0508475 8.43826 3 0
114 6.72423 -0.0508475 8.43756 3 0
115 6.69081 -0.0508475 8.43684 3 0
116 6.65738 -0.0508475 8.43611 3 0
117 6.62396 -0.0508475 8.43537 3 0
118 6.59053 -0.0508475 8.43462 3 0
119 6.5571 -0.0508475 8.43385 3 0
120 6.52368 -0.0508475 8.43307 3 0
121 6.49025 -0.0508475 8.43228 3 0
122 6.45682 -0.0508475 8.43147 3 0
123 6.4234 -0.0508475 8.43066 3 0
124 6.38997 -0.0508475 8.42982 3 0
125 6.35655 -0.0508475 8.42898 3 0
126 6.32312 -0.0508475 8.42812 3 0
127 6.28969 -0.0508475 8.42725 4 0
128 6.28969 -0.0847458 8.42629 3 0
129 6.25627 -0.0847458 8.42531 3 0
130 6.22284 -0.0847458 8.42432 3 0
131 6.18942 -0.0847458 8.42332 3 0
132 6.15599 -0.0847458 8.4223 3 0
133 6.12256 -0.0847458 8.42127 3 0
134 6.08914 -0.0847458 8.42023 3 0
135 6.05571 -0.0847458 8.41917 3 0
136 6.02228 -0.0847458 8.4181 3 0
137 5.98886 -0.0847458 8.41701 3 0
138 5.95543 -0.0847458 8.41591 3 0
139 5.92201 -0.0847458 8.41479 3 0
140 5.88858 -0.0847458 8.41366 3 0
141 5.85515 -0.0847458 8.41251 3 0
142 5.82173 -0.0847458 8.41135 3 0
143 5.7883 -0.0847458 8.41017 3 0
144 5.75487 -0.0847458 8.40898 4 0
145 5.75487 -0.118644 8.40762 3 0
146 5.72145 -0.118644 8.40626 3 0
147 5.68802 -0.118644 8.40489 3 0
148 5.6546 -0.118644 8.40352 3 0
149 5.62117 -0.118644 8.40212 3 0
150 5.58774 -0.118644 8.40071 3 0
151 5.55432 -0.118644 8.39928 3 0
152 5.52089 -0.118644 8.39783 3 0
153 5.48747 -0.118644 8.39636 3 0
154 5.45404 -0.118644 8.39485 3 0
155 5.42061 -0.118644 8.39333 3 0
156 5.38719 -0.118644 8.39177 3 0
157 5.35376 -0.118644 8.39018 3 0
158 5.32033 -0.118644 8.38856 3 0
159 5.28691 -0.118644 8.38691 3 0
160 5.25348 -0.118644 8.38523 3 0
161 5.22006 -0.118644 8.38352 3 0
162 5.18663 -0.118644 8.38178 3 0
163 5.1532 -0.118644 8.38001 3 0
164 5.11978 -0.118644 8.37821 3 0
165 5.08635 -0.118644 8.37638 4 0
166 5.08635 -0.152542 8.3743 3 0
167 5.05292 -0.152542 8.37222 3 0
168 5.0195 -0.152542 8.37013 3 0
169 4.98607 -0.152542 8.36803 3 0
170 4.95265 -0.152542 8.36592 3 0
171 4.91922 -0.152542 8.3638 3 0
172 4.88579 -0.152542 8.36166 3 0
173 4.85237 -0.152542 8.35951 3 0
174 4.81894 -0.152542 8.35735 3 0
175 4.78552 -0.152542 8.35518 3 0
176 4.75209 -0.152542 8.35299 3 0
177 4.71866 -0.152542 8.35079 3 0
178 4.68524 -0.152542 8.34857 3 0
179 4.65181 -0.152542 8.34634 3 0
180 4.61838 -0.152542 8.3441 3 0
181 4.58496 -0.152542 8.34184 3 0
182 4.55153 -0.152542 8.33956 3 0
183 4.51811 -0.152542 8.33728 3 0
184 4.48468 -0.152542 8.33497 3 0
185 4.45125 -0.152542 8.33266 4 0
186 4.45125 -0.186441 8.33001 3 0
187 4.41783 -0.186441 8.32739 3 0
188 4.3844 -0.186441 8.32479 3 0
189 4.35097 -0.186441 8.3222 3 0
190 4.31755 -0.186441 8.31963 3 0
191 4.28412 -0.186441 8.31707 3 0
192 4.2507 -0.186441 8.31452 3 0
193 4.21727 -0.186441 8.31198 3 0
194 4.18384 -0.186441 8.30944 5 0
195 4.18384 -0.186441 8.28514 4 0
196 4.18384 -0.220339 8.28233 4 0
197 4.18384 -0.254237 8.27863 4 0
198 4.18384 -0.288136 8.27371 4 0
199 4.18384 -0.322034 8.2674 4 0
200 4.18384 -0.355932 8.25996 4 0
201 4.18384 -0.389831 8.25175 4 0
202 4.18384 -0.423729 8.24304 5 0
203 4.18384 -0.423729 8.20987 4 0
204 4.18384 -0.457627 8.20126 4 0
205 4.18384 -0.491525 8.19237 4 0
206 4.18384 -0.525424 8.18319 4 0
207 4.18384 -0.559322 8.17375 4 0
208 4.18384 -0.59322 8.16414 4 0
209 4.18384 -0.627119 8.15442 4 0
210 4.18384 -0.661017 8.14468 4 0
211 4.18384 -0.694915 8.13494 4 0
212 4.18384 -0.728814 8.12525 5 0
213 4.18384 -0.728814 8.10434 4 0
214 4.18384 -0.762712 8.09452 4 0
215 4.18384 -0.79661 8.08491 3 0
216 4.15042 -0.79661 8.07649 3 0
217 4.11699 -0.79661 8.06922 3 0
218 4.08357 -0.79661 8.06288 5 0
219 4.08357 -0.79661 8.02928 3 0
220 4.05014 -0.79661 8.02471 3 0
221 4.01671 -0.79661 8.02057 3 0
222 3.98329 -0.79661 8.01675 3 0
223 3.94986 -0.79661 8.01315 4 0
224 3.94986 -0.830508 8.0087 4 0
225 3.94986 -0.864407 8.00283 3 0
226 3.91643 -0.864407 7.99775 3 0
227 3.88301 -0.864407 7.99312 3 0
228 3.84958 -0.864407 7.98891 3 0
229 3.81616 -0.864407 7.98504 3 0
230 3.78273 -0.864407 7.98147 3 0
231 3.7493 -0.864407 7.97814 3 0
232 3.71588 -0.864407 7.97499 3 0
233 3.68245 -0.864407 7.972 3 0
234 3.64903 -0.864407 7.96913 3 0
235 3.6156 -0.864407 7.96637 3 0
236 3.58217 -0.864407 7.96368 3 0
237 3.54875 -0.864407 7.96106 3 0
238 3.51532 -0.864407 7.95849 3 0
239 3.48189 -0.864407 7.95596 3 0
240 3.44847 -0.864407 7.95347 3 0
241 3.41504 -0.864407 7.95099 3 0
242 3.38162 -0.864407 7.94854 3 0
243 3.34819 -0.864407 7.94609 3 0
244 3.31476 -0.864407 7.94366 3 0
245 3.28134 -0.864407 7.94123 3 0
246 3.24791 -0.864407 7.9388 3 0
247 3.21448 -0.864407 7.93636 3 0
248 3.18106 -0.864407 7.93392 3 0
249 3.14763 -0.864407 7.93148 3 0
250 3.11421 -0.864407 7.92903 5 0
251 3.11421 -0.864407 7.9084 3 0
252 3.08078 -0.864407 7.90644 3 0
253 3.04735 -0.864407 7.90448 3 0
254 3.01393 -0.864407 7.90249 3 0
255 2.9805 -0.864407 7.90049 2 0
256 2.9805 -0.830508 7.89835 2 0
257 2.9805 -0.79661 7.89557 2 0
258 2.9805 -0.762712 7.89164 2 0
259 2.9805 -0.728814 7.88609 2 0
260 2.9805 -0.694915 7.8787 3 0
261 2.94708 -0.694915 7.87231 3 0
262 2.91365 -0.694915 7.8666 3 0
263 2.88022 -0.694915 7.86141 3 0
264 2.8468 -0.694915 7.85664 3 0
265 2.81337 -0.694915 7.85219 5 0
266 2.81337 -0.694915 7.82633 2 0
267 2.81337 -0.661017 7.82074 2 0
268 2.81337 -0.627119 7.81302 2 0
269 2.81337 -0.59322 7.80335 2 0
270 2.81337 -0.559322 7.79219 2 0
271 2.81337 -0.525424 7.78018 2 0
272 2.81337 -0.491525 7.76777 3 0
273 2.77994 -0.491525 7.75752 3 0
274 2.74652 -0.491525 7.74886 3 0
275 2.71309 -0.491525 7.74135 3 0
276 2.67967 -0.491525 7.73467 3 0
277 2.64624 -0.491525 7.72859 3 0
278 2.61281 -0.491525 7.72297 3 0
279 2.57939 -0.491525 7.71769 3 0
280 2.54596 -0.491525 7.71267 3 0
281 2.51253 -0.491525 7.70788 3 0
282 2.47911 -0.491525 7.70327 3 0
283 2.44568 -0.491525 7.69882 3 0
284 2.41226 -0.491525 7.6945 3 0
285 2.37883 -0.491525 7.6903 3 0
286 2.3454 -0.491525 7.6862 3 0
287 2.31198 -0.491525 7.68218 3 0
288 2.27855 -0.491525 7.67825 3 0
289 2.24513 -0.491525 7.67438 3 0
290 2.2117 -0.491525 7.67058 3 0
291 2.17827 -0.491525 7.66683 3 0
292 2.14485 -0.491525 7.66314 3 0
293 2.11142 -0.491525 7.65948 3 0
294 2.07799 -0.491525 7.65586 3 0
295 2.04457 -0.491525 7.65227 3 0
296 2.01114 -0.491525 7.64871 3 0
297 1.97772 -0.491525 7.64517 5 0
298 1.97772 -0.491525 7.62589 2 0
299 1.97772 -0.457627 7.62158 2 0
300 1.97772 -0.423729 7.61612 2 0
301 1.97772 -0.389831 7.6088 2 0
302 1.97772 -0.355932 7.59901 2 0
303 1.97772 -0.322034 7.58725 5 0
304 1.97772 -0.322034 7.57666 2 0
305 1.97772 -0.288136 7.56288 2 0
306 1.97772 -0.254237 7.54975 2 0
307 1.97772 -0.220339 7.53875 5 0
308 1.97772 -0.220339 7.5352 2 0
309 1.97772 -0.186441 7.52705 2 0
310 1.97772 -0.152542 7.52377 2 0
311 1.97772 -0.118644 7.52471 2 0
312 1.97772 -0.0847458 7.527 5 0
313 1.97772 -0.0847458 7.54837 5 1
314 1.97772 -0.0847458 5.8859 2 0
315 1.97772 -0.0508475 5.82722 3 0
316 1.94429 -0.0508475 5.76201 3 0
317 1.91086 -0.0508475 5.70496 3 0
318 1.87744 -0.0508475 5.65751 3 0
319 1.84401 -0.0508475 5.61864 3 0
320 1.81058 -0.0508475 5.58643 3 1
321 1.77716 -0.0508475 5.39845 3 0
322 1.74373 -0.0508475 5.3729 3 0
323 1.71031 -0.0508475 5.34733 3 0
324 1.67688 -0.0508475 5.32214 3 0
325 1.64345 -0.0508475 5.29736 3 1
326 1.61003 -0.0508475 5.16204 2 0
327 1.61003 -0.0169492 5.17242 3 0
328 1.5766 -0.0169492 5.17742 3 0
329 1.54318 -0.0169492 5.18048 3 0
330 1.50975 -0.0169492 5.18276 3 0
331 1.47632 -0.0169492 5.18469 3 0
332 1.4429 -0.0169492 5.18654 3 0
333 1.40947 -0.0169492 5.18798 3 0
334 1.37604 -0.0169492 5.18879 3 0
335 1.34262 -0.0169492 5.18879 3 0
336 1.30919 -0.0169492 5.18797 3 1
337 1.27577 -0.0169492 4.98817 3 1
338 1.24234 -0.0169492 4.7982 3 0
339 1.20891 -0.0169492 4.8259 3 0
340 1.17549 -0.0169492 4.85295 3 0
341 1.14206 -0.0169492 4.87967 3 1
342 1.10864 -0.0169492 4.7068 3 0
343 1.07521 -0.0169492 4.74646 3 0
344 1.04178 -0.0169492 4.78613 3 0
345 1.00836 -0.0169492 4.82525 3 0
346 0.97493 -0.0169492 4.86363 3 1
347 0.941504 -0.0169492 4.69435 3 0
348 0.908078 -0.0169492 4.74308 3 1
349 0.874652 -0.0169492 4.59464 3 1
350 0.841226 -0.0169492 4.4663 3 0
351 0.807799 -0.0169492 4.52932 3 1
352 0.774373 -0.0169492 4.41066 3 1
353 0.740947 -0.0169492 4.30981 3 1
354 0.707521 -0.0169492 4.22164 3 0
355 0.674095 -0.0169492 4.29685 3 0
356 0.640669 -0.0169492 4.37427 3 0
357 0.607242 -0.0169492 4.44969 4 1
358 0.607242 -0.0508475 4.34997 3 0
359 0.573816 -0.0508475 4.4193 3 1
360 0.54039 -0.0508475 4.30972 3 0
361 0.506964 -0.0508475 4.38517 3 1
362 0.473538 -0.0508475 4.27195 3 0
363 0.440111 -0.0508475 4.33405 3 1
364 0.406685 -0.0508475 4.22431 3 1
365 0.373259 -0.0508475 4.12826 3 1
366 0.339833 -0.0508475 4.03551 3 1
367 0.306407 -0.0508475 3.93927 3 1
368 0.272981 -0.0508475 3.83225 3 1
369 0.239554 -0.0508475 3.72019 3 0
370 0.206128 -0.0508475 3.77339 3 0
371 0.172702 -0.0508475 3.69379 3 0
372 0.139276 -0.0508475 3.45775 3 0
373 0.10585 -0.0508475 3.13977 3 0
374 0.0724234 -0.0508475 2.8931 3 2
1 7.961 -0.491525 8.937 5 0
2 7.961 -0.491525 8.91501 5 0
3 7.961 -0.491525 8.88744 2 0
4 7.961 -0.457627 8.88213 2 0
5 7.961 -0.423729 8.87724 2 0
6 7.961 -0.389831 8.87242 2 0
7 7.961 -0.355932 8.86749 2 0
8 7.961 -0.322034 8.86243 5 0
9 7.961 -0.322034 8.83954 2 0
10 7.961 -0.288136 8.83499 2 0
11 7.961 -0.254237 8.83019 2 0
12 7.961 -0.220339 8.82516 2 0
13 7.961 -0.186441 8.81994 2 0
14 7.961 -0.152542 8.81457 5 0
15 7.961 -0.152542 8.79041 5 0
16 7.961 -0.152542 8.76629 5 0
17 7.961 -0.152542 8.74695 4 0
18 7.961 -0.186441 8.74573 4 0
19 7.961 -0.220339 8.74497 4 0
20 7.961 -0.254237 8.74439 4 0
21 7.961 -0.288136 8.74385 4 0
22 7.961 -0.322034 8.74329 4 0
23 7.961 -0.355932 8.74268 4 0
24 7.961 -0.389831 8.74198 4 0
25 7.961 -0.423729 8.74105 4 0
26 7.961 -0.457627 8.73973 4 0
27 7.961 -0.491525 8.73787 4 0
28 7.961 -0.525424 8.73491 4 0
29 7.961 -0.559322 8.73124 4 0
30 7.961 -0.59322 8.72688 4 0
31 7.961 -0.627119 8.72191 4 0
32 7.961 -0.661017 8.71647 4 0
33 7.961 -0.694915 8.7107 4 0
34 7.961 -0.728814 8.70473 5 0
35 7.961 -0.728814 8.6791 4 0
36 7.961 -0.762712 8.67362 4 0
37 7.961 -0.79661 8.66793 5 0
38 7.961 -0.79661 8.63966 4 0
39 7.961 -0.830508 8.63468 4 0
40 7.961 -0.864407 8.62926 5 0
41 7.961 -0.864407 8.60304 4 0
42 7.961 -0.898305 8.59865 4 0
43 7.961 -0.932203 8.59465 3 0
44 7.92758 -0.932203 8.5917 5 0
45 7.92758 -0.932203 8.57419 5 0
46 7.92758 -0.932203 8.56181 2 0
47 7.92758 -0.898305 8.5613 5 0
48 7.92758 -0.898305 8.55164 2 0
49 7.92758 -0.864407 8.55137 2 0
50 7.92758 -0.830508 8.55105 2 0
51 7.92758 -0.79661 8.55068 2 0
52 7.92758 -0.762712 8.55018 2 0
53 7.92758 -0.728814 8.54955 5 0
54 7.92758 -0.728814 8.53515 2 0
55 7.92758 -0.694915 8.53467 2 0
56 7.92758 -0.661017 8.53415 2 0
57 7.92758 -0.627119 8.53364 2 0
58 7.92758 -0.59322 8.53317 2 0
59 7.92758 -0.559322 8.53276 2 0
60 7.92758 -0.525424 8.53237 2 0
61 7.92758 -0.491525 8.532 2 0
62 7.92758 -0.457627 8.53165 5 0
63 7.92758 -0.457627 8.51529 5 0
64 7.92758 -0.457627 8.50254 5 0
65 7.92758 -0.457627 8.49242 2 0
66 7.92758 -0.423729 8.49232 2 0
67 7.92758 -0.389831 8.49221 2 0
68 7.92758 -0.355932 8.49207 2 0
69 7.92758 -0.322034 8.49188 2 0
70 7.92758 -0.288136 8.49165 5 0
71 7.92758 -0.288136 8.48059 2 0
72 7.92758 -0.254237 8.48035 2 0
73 7.92758 -0.220339 8.47992 2 0
74 7.92758 -0.186441 8.47904 2 0
75 7.92758 -0.152542 8.47741 2 0
76 7.92758 -0.118644 8.47452 2 0
77 7.92758 -0.0847458 8.47058 2 0
78 7.92758 -0.0508475 8.46638 3 0
79 7.89415 -0.0508475 8.46336 3 0
80 7.86072 -0.0508475 8.46113 3 0
81 7.8273 -0.0508475 8.45946 3 0
82 7.79387 -0.0508475 8.45817 3 0
83 7.76045 -0.0508475 8.45712 3 0
84 7.72702 -0.0508475 8.45624 3 0
85 7.69359 -0.0508475 8.45545 3 0
86 7.66017 -0.0508475 8.45474 3 0
87 7.62674 -0.0508475 8.45406 3 0
88 7.59331 -0.0508475 8.45342 3 0
89 7.55989 -0.0508475 8.45281 3 0
90 7.52646 -0.0508475 8.45221 3 0
91 7.49304 -0.0508475 8.45162 3 0
92 7.45961 -0.0508475 8.45104 3 0
93 7.42618 -0.0508475 8.45047 3 0
94 7.39276 -0.0508475 8.4499 3 0
95 7.35933 -0.0508475 8.44934 3 0
96 7.32591 -0.0508475 8.44877 3 0
97 7.29248 -0.0508475 8.44821 3 0
98 7.25905 -0.0508475 8.44764 3 0
99 7.22563 -0.0508475 8.44706 3 0
100 7.1922 -0.0508475 8.44648 3 0
101 7.15877 -0.0508475 8.4459 3 0
102 7.12535 -0.0508475 8.44531 3 0
103 7.09192 -0.0508475 8.44472 3 0
104 7.0585 -0.0508475 8.44411 3 0
105 7.02507 -0.0508475 8.4435 3 0
106 6.99164 -0.0508475 8.44288 3 0
107 6.95822 -0.0508475 8.44225 3 0
108 6.92479 -0.0508475 8.44162 3 0
109 6.89136 -0.0508475 8.44097 3 0
110 6.85794 -0.0508475 8.44031 3 0
111 6.82451 -0.0508475 8.43964 3 0
112 6.79109 -0.0508475 8.43896 3 0
113 6.75766 -0.0508475 8.43826 3 0
114 6.72423 -0.0508475 8.43756 3 0
115 6.69081 -0.0508475 8.43684 3 0
116 6.65738 -0.0508475 8.43611 3 0
117 6.62396 -0.0508475 8.43537 3 0
118 6.59053 -0.0508475 8.43462 3 0
119 6.5571 -0.0508475 8.43385 3 0
120 6.52368 -0.0508475 8.43307 3 0
121 6.49025 -0.0508475 8.43228 3 0
122 6.45682 -0.0508475 8.43147 3 0
123 6.4234 -0.0508475 8.43066 3 0
124 6.38997 -0.0508475 8.42982 3 0
125 6.35655 -0.0508475 8.42898 3 0
126 6.32312 -0.0508475 8.42812 3 0
127 6.28969 -0.0508475 8.42725 4 0
128 6.28969 -0.0847458 8.42629 3 0
129 6.25627 -0.0847458 8.42531 3 0
130 6.22284 -0.0847458 8.42432 3 0
131 6.18942 -0.0847458 8.42332 3 0
132 6.15599 -0.0847458 8.4223 3 0
133 6.12256 -0.0847458 8.42127 3 0
134 6.08914 -0.0847458 8.42023 3 0
135 6.05571 -0.0847458 8.41917 3 0
136 6.02228 -0.0847458 8.4181 3 0
137 5.98886 -0.0847458 8.41701 3 0
138 5.95543 -0.0847458 8.41591 3 0
139 5.92201 -0.0847458 8.41479 3 0
140 5.88858 -0.0847458 8.41366 3 0
141 5.85515 -0.0847458 8.41251 3 0
142 5.82173 -0.0847458 8.41135 3 0
143 5.7883 -0.0847458 8.41017 3 0
144 5.75487 -0.0847458 8.40898 4 0
145 5.75487 -0.118644 8.40762 3 0
146 5.72145 -0.118644 8.40626 3 0
147 5.68802 -0.118644 8.40489 3 0
148 5.6546 -0.118644 8.40352 3 0
149 5.62117 -0.118644 8.40212 3 0
150 5.58774 -0.118644 8.40071 3 0
151 5.55432 -0.118644 8.39928 3 0
152 5.52089 -0.118644 8.39783 3 0
153 5.48747 -0.118644 8.39636 3 0
154 5.45404 -0.118644 8.39485 3 0
155 5.42061 -0.118644 8.39333 3 0
156 5.38719 -0.118644 8.39177 3 0
157 5.35376 -0.118644 8.39018 3 0
158 5.32033 -0.118644 8.38856 3 0
159 5.28691 -0.118644 8.38691 3 0
160 5.25348 -0.118644 8.38523 3 0
161 5.22006 -0.118644 8.38352 3 0
162 5.18663 -0.118644 8.38178 3 0
163 5.1532 -0.118644 8.38001 3 0
164 5.11978 -0.118644 8.37821 3 0
165 5.08635 -0.118644 8.37638 4 0
166 5.08635 -0.152542 8.3743 3 0
167 5.05292 -0.152542 8.37222 3 0
168 5.0195 -0.152542 8.37013 3 0
169 4.98607 -0.152542 8.36803 3 0
170 4.95265 -0.152542 8.36592 3 0
171 4.91922 -0.152542 8.3638 3 0
172 4.88579 -0.152542 8.36166 3 0
173 4.85237 -0.152542 8.35951 3 0
174 4.81894 -0.152542 8.35735 3 0
175 4.78552 -0.152542 8.35518 3 0
176 4.75209 -0.152542 8.35299 3 0
177 4.71866 -0.152542 8.35079 3 0
178 4.68524 -0.152542 8.34857 3 0
179 4.65181 -0.152542 8.34634 3 0
180 4.61838 -0.152542 8.3441 3 0
181 4.58496 -0.152542 8.34184 3 0
182 4.55153 -0.152542 8.33956 3 0
183 4.51811 -0.152542 8.33728 3 0
184 4.48468 -0.152542 8.33497 3 0
185 4.45125 -0.152542 8.33266 4 0
186 4.45125 -0.186441 8.33001 3 0
187 4.41783 -0.186441 8.32739 3 0
188 4.3844 -0.186441 8.32479 3 0
189 4.35097 -0.186441 8.3222 3 0
190 4.31755 -0.186441 8.31963 3 0
191 4.28412 -0.186441 8.31707 3 0
192 4.2507 -0.186441 8.31452 3 0
193 4.21727 -0.186441 8.31198 3 0
194 4.18384 -0.186441 8.30944 5 0
195 4.18384 -0.186441 8.28514 4 0
196 4.18384 -0.220339 8.28233 4 0
197 4.18384 -0.254237 8.27863 4 0
198 4.18384 -0.288136 8.27371 4 0
199 4.18384 -0.322034 8.2674 4 0
200 4.18384 -0.355932 8.25996 4 0
201 4.18384 -0.389831 8.25175 4 0
202 4.18384 -0.423729 8.24304 5 0
203 4.18384 -0.423729 8.20987 4 0
204 4.18384 -0.457627 8.20126 4 0
205 4.18384 -0.491525 8.19237 4 0
206 4.18384 -0.525424 8.18319 4 0
207 4.18384 -0.559322 8.17375 4 0
208 4.18384 -0.59322 8.16414 4 0
209 4.18384 -0.627119 8.15442 4 0
210 4.18384 -0.661017 8.14468 4 0
211 4.18384 -0.694915 8.13494 4 0
212 4.18384 -0.728814 8.12525 5 0
213 4.18384 -0.728814 8.10434 4 0
214 4.18384 -0.762712 8.09452 4 0
215 4.18384 -0.79661 8.08491 3 0
216 4.15042 -0.79661 8.07649 3 0
217 4.11699 -0.79661 8.06922 3 0
218 4.08357 -0.79661 8.06288 5 0
219 4.08357 -0.79661 8.02928 3 0
220 4.05014 -0.79661 8.02471 3 0
221 4.01671 -0.79661 8.02057 3 0
222 3.98329 -0.79661 8.01675 3 0
223 3.94986 -0.79661 8.01315 4 0
224 3.94986 -0.830508 8.0087 4 0
225 3.94986 -0.864407 8.00283 3 0
226 3.91643 -0.864407 7.99775 3 0
227 3.88301 -0.864407 7.99312 3 0
228 3.84958 -0.864407 7.98891 3 0
229 3.81616 -0.864407 7.98504 3 0
230 3.78273 -0.864407 7.98147 3 0
231 3.7493 -0.864407 7.97814 3 0
232 3.71588 -0.864407 7.97499 3 0
233 3.68245 -0.864407 7.972 3 0
234 3.64903 -0.864407 7.96913 3 0
235 3.6156 -0.864407 7.96637 3 0
236 3.58217 -0.864407 7.96368 3 0
237 3.54875 -0.864407 7.96106 3 0
238 3.51532 -0.864407 7.95849 3 0
239 3.48189 -0.864407 7.95596 3 0
240 3.44847 -0.864407 7.95347 3 0
241 3.41504 -0.864407 7.95099 3 0
242 3.38162 -0.864407 7.94854 3 0
243 3.34819 -0.864407 7.94609 3 0
244 3.31476 -0.864407 7.94366 3 0
245 3.28134 -0.864407 7.94123 3 0
246 3.24791 -0.864407 7.9388 3 0
247 3.21448 -0.864407 7.93636 3 0
248 3.18106 -0.864407 7.93392 3 0
249 3.14763 -0.864407 7.93148 3 0
250 3.11421 -0.864407 7.92903 5 0
251 3.11421 -0.864407 7.9084 3 0
252 3.08078 -0.864407 7.90644 3 0
253 3.04735 -0.864407 7.90448 3 0
254 3.01393 -0.864407 7.90249 3 0
255 2.9805 -0.864407 7.90049 2 0
256 2.9805 -0.830508 7.89835 2 0
257 2.9805 -0.79661 7.89557 2 0
258 2.9805 -0.762712 7.89164 2 0
259 2.9805 -0.728814 7.88609 2 0
260 2.9805 -0.694915 7.8787 3 0
261 2.94708 -0.694915 7.87231 3 0
262 2.91365 -0.694915 7.8666 3 0
263 2.88022 -0.694915 7.86141 3 0
264 2.8468 -0.694915 7.85664 3 0
265 2.81337 -0.694915 7.85219 5 0
266 2.81337 -0.694915 7.82633 2 0
267 2.81337 -0.661017 7.82074 2 0
268 2.81337 -0.627119 7.81302 2 0
269 2.81337 -0.59322 7.80335 2 0
270 2.81337 -0.559322 7.79219 2 0
271 2.81337 -0.525424 7.78018 2 0
272 2.81337 -0.491525 7.76777 3 0
273 2.77994 -0.491525 7.75752 3 0
274 2.74652 -0.491525 7.74886 3 0
275 2.71309 -0.491525 7.74135 3 0
276 2.67967 -0.491525 7.73467 3 0
277 2.64624 -0.491525 7.72859 3 0
278 2.61281 -0.491525 7.72297 3 0
279 2.57939 -0.491525 7.71769 3 0
280 2.54596 -0.491525 7.71267 3 0
281 2.51253 -0.491525 7.70788 3 0
282 2.47911 -0.491525 7.70327 3 0
283 2.44568 -0.491525 7.69882 3 0
284 2.41226 -0.491525 7.6945 3 0
285 2.37883 -0.491525 7.6903 3 0
286 2.3454 -0.491525 7.6862 3 0
287 2.31198 -0.491525 7.68218 3 0
288 2.27855 -0.491525 7.67825 3 0
289 2.24513 -0.491525 7.67438 3 0
290 2.2117 -0.491525 7.67058 3 0
291 2.17827 -0.491525 7.66683 3 0
292 2.14485 -0.491525 7.66314 3 0
293 2.11142 -0.491525 7.65948 3 0
294 2.07799 -0.491525 7.65586 3 0
295 2.04457 -0.491525 7.65227 3 0
296 2.01114 -0.491525 7.64871 3 0
297 1.97772 -0.491525 7.64517 5 0
298 1.97772 -0.491525 7.62589 2 0
299 1.97772 -0.457627 7.62158 2 0
300 1.97772 -0.423729 7.61612 2 0
301 1.97772 -0.389831 7.6088 2 0
302 1.97772 -0.355932 7.59901 2 0
303 1.97772 -0.322034 7.58725 5 0
304 1.97772 -0.322034 7.57666 2 0
305 1.97772 -0.288136 7.56288 2 0
306 1.97772 -0.254237 7.54975 2 0
307 1.97772 -0.220339 7.53875 5 0
308 1.97772 -0.220339 7.5352 2 0
309 1.97772 -0.186441 7.52705 2 0
310 1.97772 -0.152542 7.52377 2 0
311 1.97772 -0.118644 7.52471 2 0
312 1.97772 -0.0847458 7.527 5 1
313 1.97772 -0.0847458 5.82971 2 0
314 1.97772 -0.0508475 5.76043 3 0
315 1.94429 -0.0508475 5.69203 3 1
316 1.91086 -0.0508475 5.54355 3 0
317 1.87744 -0.0508475 5.51851 3 0
318 1.84401 -0.0508475 5.48629 3 0
319 1.81058 -0.0508475 5.45369 3 0
320 1.77716 -0.0508475 5.42334 3 0
321 1.74373 -0.0508475 5.39486 3 0
322 1.71031 -0.0508475 5.36852 3 1
323 1.67688 -0.0508475 5.19246 3 1
324 1.64345 -0.0508475 5.02113 3 1
325 1.61003 -0.0508475 4.87548 3 0
326 1.5766 -0.0508475 4.89642 3 0
327 1.54318 -0.0508475 4.90951 3 1
328 1.50975 -0.0508475 4.79608 3 0
329 1.47632 -0.0508475 4.81915 3 0
330 1.4429 -0.0508475 4.83377 3 0
331 1.40947 -0.0508475 4.84212 3 1
332 1.37604 -0.0508475 4.74653 3 0
333 1.34262 -0.0508475 4.76911 3 0
334 1.30919 -0.0508475 4.78707 3 0
335 1.27577 -0.0508475 4.80241 3 0
336 1.24234 -0.0508475 4.81484 3 1
337 1.20891 -0.0508475 4.70771 3 1
338 1.17549 -0.0508475 4.61541 3 0
339 1.14206 -0.0508475 4.65998 3 0
340 1.10864 -0.0508475 4.70397 3 0
341 1.07521 -0.0508475 4.74236 3 0
342 1.04178 -0.0508475 4.77448 2 0
343 1.04178 -0.0169492 4.89412 3 1
344 1.00836 -0.0169492 4.63418 3 1
345 0.97493 -0.0169492 4.40888 3 1
346 0.941504 -0.0169492 4.23118 3 1
347 0.908078 -0.0169492 4.0897 3 1
348 0.874652 -0.0169492 3.9699 3 1
349 0.841226 -0.0169492 3.86514 3 1
350 0.807799 -0.0169492 3.77286 3 1
351 0.774373 -0.0169492 3.69059 3 0
352 0.740947 -0.0169492 3.77183 3 0
353 0.707521 -0.0169492 3.76695 3 1
354 0.674095 -0.0169492 3.76652 3 0
355 0.640669 -0.0169492 3.6473 3 1
356 0.607242 -0.0169492 3.73351 3 1
357 0.573816 -0.0169492 3.70533 3 0
358 0.54039 -0.0169492 3.60558 3 0
359 0.506964 -0.0169492 3.34232 3 1
360 0.473538 -0.0169492 3.56851 3 1
361 0.440111 -0.0169492 3.56035 3 1
362 0.406685 -0.0169492 3.44228 3 0
363 0.373259 -0.0169492 3.34326 3 1
364 0.339833 -0.0169492 3.28884 3 1
365 0.306407 -0.0169492 3.19097 3 0
366 0.272981 -0.0169492 3.00438 3 0
367 0.239554 -0.0169492 2.71279 3 1
368 0.206128 -0.0169492 2.76989 3 0
369 0.172702 -0.0169492 2.49743 3 0
370 0.139276 -0.0169492 2.28527 4 1
371 0.139276 -0.0508475 2.44501 3 0
372 0.10585 -0.0508475 2.27826 3 0
373 0.0724234 -0.0508475 2.121 3 2
1 7.961 -0.491525 8.937 5 0
2 7.961 -0.491525 8.91501 5 0
3 7.961 -0.491525 8.88744 2 0
4 7.961 -0.457627 8.88213 2 0
5 7.961 -0.423729 8.87724 2 0
6 7.961 -0.389831 8.87242 2 0
7 7.961 -0.355932 8.86749 2 0
8 7.961 -0.322034 8.86243 5 0
9 7.961 -0.322034 8.83954 2 0
10 7.961 -0.288136 8.83499 2 0
11 7.961 -0.254237 8.83019 2 0
12 7.961 -0.220339 8.82516 2 0
13 7.961 -0.186441 8.81994 2 0
14 7.961 -0.152542 8.81457 5 0
15 7.961 -0.152542 8.79041 5 0
16 7.961 -0.152542 8.76629 5 0
17 7.961 -0.152542 8.74695 4 0
18 7.961 -0.186441 8.74573 4 0
19 7.961 -0.220339 8.74497 4 0
20 7.961 -0.254237 8.74439 4 0
21 7.961 -0.288136 8.74385 4 0
22 7.961 -0.322034 8.74329 4 0
23 7.961 -0.355932 8.74268 4 0
24 7.961 -0.389831 8.74198 4 0
25 7.961 -0.423729 8.74105 4 0
26 7.961 -0.457627 8.73973 4 0
27 7.961 -0.491525 8.73787 4 0
28 7.961 -0.525424 8.73491 4 0
29 7.961 -0.559322 8.73124 4 0
30 7.961 -0.59322 8.72688 4 0
31 7.961 -0.627119 8.72191 4 0
32 7.961 -0.661017 8.71647 4 0
33 7.961 -0.694915 8.7107 4 0
34 7.961 -0.728814 8.70473 5 0
35 7.961 -0.728814 8.6791 4 0
36 7.961 -0.762712 8.67362 4 0
37 7.961 -0.79661 8.66793 5 0
38 7.961 -0.79661 8.63966 4 0
39 7.961 -0.830508 8.63468 4 0
40 7.961 -0.864407 8.62926 5 0
41 7.961 -0.864407 8.60304 4 0
42 7.961 -0.898305 8.59865 4 0
43 7.961 -0.932203 8.59465 3 0
44 7.92758 -0.932203 8.5917 5 0
45 7.92758 -0.932203 8.57419 5 0
46 7.92758 -0.932203 8.56181 2 0
47 7.92758 -0.898305 8.5613 5 0
48 7.92758 -0.898305 8.55164 2 0
49 7.92758 -0.864407 8.55137 2 0
50 7.92758 -0.830508 8.55105 2 0
51 7.92758 -0.79661 8.55068 2 0
52 7.92758 -0.762712 8.55018 2 0
53 7.92758 -0.728814 8.54955 5 0
54 7.92758 -0.728814 8.53515 2 0
55 7.92758 -0.694915 8.53467 2 0
56 7.92758 -0.661017 8.53415 2 0
57 7.92758 -0.627119 8.53364 2 0
58 7.92758 -0.59322 8.53317 2 0
59 7.92758 -0.559322 8.53276 2 0
60 7.92758 -0.525424 8.53237 2 0
61 7.92758 -0.491525 8.532 2 0
62 7.92758 -0.457627 8.53165 5 0
63 7.92758 -0.457627 8.51529 5 0
64 7.92758 -0.457627 8.50254 5 0
65 7.92758 -0.457627 8.49242 2 0
66 7.92758 -0.423729 8.49232 2 0
67 7.92758 -0.389831 8.49221 2 0
68 7.92758 -0.355932 8.49207 2 0
69 7.92758 -0.322034 8.49188 2 0
70 7.92758 -0.288136 8.49165 5 0
71 7.92758 -0.288136 8.48059 2 0
72 7.92758 -0.254237 8.48035 2 0
73 7.92758 -0.220339 8.47992 2 0
74 7.92758 -0.186441 8.47904 2 0
75 7.92758 -0.152542 8.47741 2 0
76 7.92758 -0.118644 8.47452 2 0
77 7.92758 -0.0847458 8.47058 2 0
78 7.92758 -0.0508475 8.46638 3 0
79 7.89415 -0.0508475 8.46336 3 0
80 7.86072 -0.0508475 8.46113 3 0
81 7.8273 -0.0508475 8.45946 3 0
82 7.79387 -0.0508475 8.45817 3 0
83 7.76045 -0.0508475 8.45712 3 0
84 7.72702 -0.0508475 8.45624 3 0
85 7.69359 -0.0508475 8.45545 3 0
86 7.66017 -0.0508475 8.45474 3 0
87 7.62674 -0.0508475 8.45406 3 0
88 7.59331 -0.0508475 8.45342 3 0
89 7.55989 -0.0508475 8.45281 3 0
90 7.52646 -0.0508475 8.45221 3 0
91 7.49304 -0.0508475 8.45162 3 0
92 7.45961 -0.0508475 8.45104 3 0
93 7.42618 -0.0508475 8.45047 3 0
94 7.39276 -0.0508475 8.4499 3 0
95 7.35933 -0.0508475 8.44934 3 0
96 7.32591 -0.0508475 8.44877 3 0
97 7.29248 -0.0508475 8.44821 3 0
98 7.25905 -0.0508475 8.44764 3 0
99 7.22563 -0.0508475 8.44706 3 0
100 7.1922 -0.0508475 8.44648 3 0
101 7.15877 -0.0508475 8.4459 3 0
102 7.12535 -0.0508475 8.44531 3 0
103 7.09192 -0.0508475 8.44472 3 0
104 7.0585 -0.0508475 8.44411 3 0
105 7.02507 -0.0508475 8.4435 3 0
106 6.99164 -0.0508475 8.44288 3 0
107 6.95822 -0.0508475 8.44225 3 0
108 6.92479 -0.0508475 8.44162 3 0
109 6.89136 -0.0508475 8.44097 3 0
110 6.85794 -0.0508475 8.44031 3 0
111 6.82451 -0.0508475 8.43964 3 0
112 6.79109 -0.0508475 8.43896 3 0
113 6.75766 -0.0508475 8.43826 3 0
114 6.72423 -0.0508475 8.43756 3 0
115 6.69081 -0.0508475 8.43684 3 0
116 6.65738 -0.0508475 8.43611 3 0
117 6.62396 -0.0508475 8.43537 3 0
118 6.59053 -0.0508475 8.43462 3 0
119 6.5571 -0.0508475 8.43385 3 0
120 6.52368 -0.0508475 8.43307 3 0
121 6.49025 -0.0508475 8.43228 3 0
122 6.45682 -0.0508475 8.43147 3 0
123 6.4234 -0.0508475 8.43066 3 0
124 6.38997 -0.0508475 8.42982 3 0
125 6.35655 -0.0508475 8.42898 3 0
126 6.32312 -0.0508475 8.42812 3 0
127 6.28969 -0.0508475 8.42725 4 0
128 6.28969 -0.0847458 8.42629 3 0
129 6.25627 -0.0847458 8.42531 3 0
130 6.22284 -0.0847458 8.42432 3 0
131 6.18942 -0.0847458 8.42332 3 0
132 6.15599 -0.0847458 8.4223 3 0
133 6.12256 -0.0847458 8.42127 3 0
134 6.08914 -0.0847458 8.42023 3 0
135 6.05571 -0.0847458 8.41917 3 0
136 6.02228 -0.0847458 8.4181 3 0
137 5.98886 -0.0847458 8.41701 3 0
138 5.95543 -0.0847458 8.41591 3 0
139 5.92201 -0.0847458 8.41479 3 0
140 5.88858 -0.0847458 8.41366 3 0
141 5.85515 -0.0847458 8.41251 3 0
142 5.82173 -0.0847458 8.41135 3 0
143 5.7883 -0.0847458 8.41017 3 0
144 5.75487 -0.0847458 8.40898 4 0
145 5.75487 -0.118644 8.40762 3 0
146 5.72145 -0.118644 8.40626 3 0
147 5.68802 -0.118644 8.40489 3 0
148 5.6546 -0.118644 8.40352 3 0
149 5.62117 -0.118644 8.40212 3 0
150 5.58774 -0.118644 8.40071 3 0
151 5.55432 -0.118644 8.39928 3 0
152 5.52089 -0.118644 8.39783 3 0
153 5.48747 -0.118644 8.39636 3 0
154 5.45404 -0.118644 8.39485 3 0
155 5.42061 -0.118644 8.39333 3 0
156 5.38719 -0.118644 8.39177 3 0
157 5.35376 -0.118644 8.39018 3 0
158 5.32033 -0.118644 8.38856 3 0
159 5.28691 -0.118644 8.38691 3 0
160 5.25348 -0.118644 8.38523 3 0
161 5.22006 -0.118644 8.38352 3 0
162 5.18663 -0.118644 8.38178 3 0
163 5.1532 -0.118644 8.38001 3 0
164 5.11978 -0.118644 8.37821 3 0
165 5.08635 -0.118644 8.37638 4 0
166 5.08635 -0.152542 8.3743 3 0
167 5.05292 -0.152542 8.37222 3 0
168 5.0195 -0.152542 8.37013 3 0
169 4.98607 -0.152542 8.36803 3 0
170 4.95265 -0.152542 8.36592 3 0
171 4.91922 -0.152542 8.3638 3 0
172 4.88579 -0.152542 8.36166 3 0
173 4.85237 -0.152542 8.35951 3 0
174 4.81894 -0.152542 8.35735 3 0
175 4.78552 -0.152542 8.35518 3 0
176 4.75209 -0.152542 8.35299 3 0
177 4.71866 -0.152542 8.35079 3 0
178 4.68524 -0.152542 8.34857 3 0
179 4.65181 -0.152542 8.34634 3 0
180 4.61838 -0.152542 8.3441 3 0
181 4.58496 -0.152542 8.34184 3 0
182 4.55153 -0.152542 8.33956 3 0
183 4.51811 -0.152542 8.33728 3 0
184 4.48468 -0.152542 8.33497 3 0
185 4.45125 -0.152542 8.33266 4 0
186 4.45125 -0.186441 8.33001 3 0
187 4.41783 -0.186441 8.32739 3 0
188 4.3844 -0.186441 8.32479 3 0
189 4.35097 -0.186441 8.3222 3 0
190 4.31755 -0.186441 8.31963 3 0
191 4.28412 -0.186441 8.31707 3 0
192 4.2507 -0.186441 8.31452 3 0
193 4.21727 -0.186441 8.31198 3 0
194 4.18384 -0.186441 8.30944 5 0
195 4.18384 -0.186441 8.28514 4 0
196 4.18384 -0.220339 8.28233 4 0
197 4.18384 -0.254237 8.27863 4 0
198 4.18384 -0.288136 8.27371 4 0
199 4.18384 -0.322034 8.2674 4 0
200 4.18384 -0.355932 8.25996 4 0
201 4.18384 -0.389831 8.25175 4 0
202 4.18384 -0.423729 8.24304 5 0
203 4.18384 -0.423729 8.20987 4 0
204 4.18384 -0.457627 8.20126 4 0
205 4.18384 -0.491525 8.19237 4 0
206 4.18384 -0.525424 8.18319 4 0
207 4.18384 -0.559322 8.17375 4 0
208 4.18384 -0.59322 8.16414 4 0
209 4.18384 -0.627119 8.15442 4 0
210 4.18384 -0.661017 8.14468 4 0
211 4.18384 -0.694915 8.13494 4 0
212 4.18384 -0.728814 8.12525 5 0
213 4.18384 -0.728814 8.10434 4 0
214 4.18384 -0.762712 8.09452 4 0
215 4.18384 -0.79661 8.08491 3 0
216 4.15042 -0.79661 8.07649 3 0
217 4.11699 -0.79661 8.06922 3 0
218 4.08357 -0.79661 8.06288 5 0
219 4.08357 -0.79661 8.02928 3 0
220 4.05014 -0.79661 8.02471 3 0
221 4.01671 -0.79661 8.02057 3 0
222 3.98329 -0.79661 8.01675 3 0
223 3.94986 -0.79661 8.01315 4 0
224 3.94986 -0.830508 8.0087 4 0
225 3.94986 -0.864407 8.00283 3 0
226 3.91643 -0.864407 7.99775 3 0
227 3.88301 -0.864407 7.99312 3 0
228 3.84958 -0.864407 7.98891 3 0
229 3.81616 -0.864407 7.98504 3 0
230 3.78273 -0.864407 7.98147 3 0
231 3.7493 -0.864407 7.97814 3 0
232 3.71588 -0.864407 7.97499 3 0
233 3.68245 -0.864407 7.972 3 0
234 3.64903 -0.864407 7.96913 3 0
235 3.6156 -0.864407 7.96637 3 0
236 3.58217 -0.864407 7.96368 3 0
237 3.54875 -0.864407 7.96106 3 0
238 3.51532 -0.864407 7.95849 3 0
239 3.48189 -0.864407 7.95596 3 0
240 3.44847 -0.864407 7.95347 3 0
241 3.41504 -0.864407 7.95099 3 0
242 3.38162 -0.864407 7.94854 3 0
243 3.34819 -0.864407 7.94609 3 0
244 3.31476 -0.864407 7.94366 3 0
245 3.28134 -0.864407 7.94123 3 0
246 3.24791 -0.864407 7.9388 3 0
247 3.21448 -0.864407 7.93636 3 0
248 3.18106 -0.864407 7.93392 3 0
249 3.14763 -0.864407 7.93148 3 0
250 3.11421 -0.864407 7.92903 5 0
251 3.11421 -0.864407 7.9084 3 0
252 3.08078 -0.864407 7.90644 3 0
253 3.04735 -0.864407 7.90448 3 0
254 3.01393 -0.864407 7.90249 3 0
255 2.9805 -0.864407 7.90049 2 0
256 2.9805 -0.830508 7.89835 2 0
257 2.9805 -0.79661 7.89557 2 0
258 2.9805 -0.762712 7.89164 2 0
259 2.9805 -0.728814 7.88609 2 0
260 2.9805 -0.694915 7.8787 3 0
261 2.94708 -0.694915 7.87231 3 0
262 2.91365 -0.694915 7.8666 3 0
263 2.88022 -0.694915 7.86141 3 0
264 2.8468 -0.694915 7.85664 3 0
265 2.81337 -0.694915 7.85219 5 0
266 2.81337 -0.694915 7.82633 2 0
267 2.81337 -0.661017 7.82074 2 0
268 2.81337 -0.627119 7.81302 2 0
269 2.81337 -0.59322 7.80335 2 0
270 2.81337 -0.559322 7.79219 2 0
271 2.81337 -0.525424 7.78018 2 0
272 2.81337 -0.491525 7.76777 3 0
273 2.77994 -0.491525 7.75752 3 0
274 2.74652 -0.491525 7.74886 3 0
275 2.71309 -0.491525 7.74135 3 0
276 2.67967 -0.491525 7.73467 3 0
277 2.64624 -0.491525 7.72859 3 0
278 2.61281 -0.491525 7.72297 3 0
279 2.57939 -0.491525 7.71769 3 0
280 2.54596 -0.491525 7.71267 3 0
281 2.51253 -0.491525 7.70788 3 0
282 2.47911 -0.491525 7.70327 3 0
283 2.44568 -0.491525 7.69882 3 0
284 2.41226 -0.491525 7.6945 3 0
285 2.37883 -0.491525 7.6903 3 0
286 2.3454 -0.491525 7.6862 3 0
287 2.31198 -0.491525 7.68218 3 0
288 2.27855 -0.491525 7.67825 3 0
289 2.24513 -0.491525 7.67438 3 0
290 2.2117 -0.491525 7.67058 3 0
291 2.17827 -0.491525 7.66683 3 0
292 2.14485 -0.491525 7.66314 3 0
293 2.11142 -0.491525 7.65948 3 0
294 2.07799 -0.491525 7.65586 3 0
295 2.04457 -0.491525 7.65227 3 0
296 2.01114 -0.491525 7.64871 3 0
297 1.97772 -0.491525 7.64517 5 0
298 1.97772 -0.491525 7.62589 2 0
299 1.97772 -0.457627 7.62158 2 0
300 1.97772 -0.423729 7.61612 2 0
301 1.97772 -0.389831 7.6088 2 0
302 1.97772 -0.355932 7.59901 2 0
303 1.97772 -0.322034 7.58725 5 0
304 1.97772 -0.322034 7.57666 2 0
305 1.97772 -0.288136 7.56288 2 0
306 1.97772 -0.254237 7.54975 2 0
307 1.97772 -0.220339 7.53875 5 0
308 1.97772 -0.220339 7.5352 2 0
309 1.97772 -0.186441 7.52705 2 0
310 1.97772 -0.152542 7.52377 2 0
311 1.97772 -0.118644 7.52471 2 0
312 1.97772 -0.0847458 7.527 5 0
313 1.97772 -0.0847458 7.54837 5 0
314 1.97772 -0.0847458 7.49957 2 0
315 1.97772 -0.0508475 7.48925 5 0
316 1.97772 -0.0508475 7.44241 5 1
317 1.97772 -0.0508475 5.80291 3 0
318 1.94429 -0.0508475 5.77333 3 0
319 1.91086 -0.0508475 5.73017 3 0
320 1.87744 -0.0508475 5.68515 3 0
321 1.84401 -0.0508475 5.64396 3 0
322 1.81058 -0.0508475 5.60928 3 0
323 1.77716 -0.0508475 5.58094 3 0
324 1.74373 -0.0508475 5.55762 3 0
325 1.71031 -0.0508475 5.53786 3 0
326 1.67688 -0.0508475 5.52096 3 1
327 1.64345 -0.0508475 5.20739 3 0
328 1.61003 -0.0508475 5.17985 3 0
329 1.5766 -0.0508475 5.15354 3 1
330 1.54318 -0.0508475 5.05545 2 0
331 1.54318 -0.0169492 5.06399 3 0
332 1.50975 -0.0169492 5.06901 3 0
333 1.47632 -0.0169492 5.07364 3 0
334 1.4429 -0.0169492 5.07924 3 0
335 1.40947 -0.0169492 5.08632 3 0
336 1.37604 -0.0169492 5.09487 3 0
337 1.34262 -0.0169492 5.10436 3 1
338 1.30919 -0.0169492 4.82581 3 0
339 1.27577 -0.0169492 4.84295 3 1
340 1.24234 -0.0169492 4.63194 3 1
341 1.20891 -0.0169492 4.46806 3 1
342 1.17549 -0.0169492 4.34078 3 1
343 1.14206 -0.0169492 4.24088 3 0
344 1.10864 -0.0169492 4.26691 3 1
345 1.07521 -0.0169492 4.18231 3 0
346 1.04178 -0.0169492 4.21377 3 1
347 1.00836 -0.0169492 4.13629 3 1
348 0.97493 -0.0169492 4.06674 3 1
349 0.941504 -0.0169492 4.00068 3 1
350 0.908078 -0.0169492 3.93461 3 1
351 0.874652 -0.0169492 3.86981 3 0
352 0.841226 -0.0169492 3.95591 3 0
353 0.807799 -0.0169492 4.04913 3 1
354 0.774373 -0.0169492 3.9482 3 1
355 0.740947 -0.0169492 3.85252 3 1
356 0.707521 -0.0169492 3.76321 3 0
357 0.674095 -0.0169492 3.8646 3 1
358 0.640669 -0.0169492 3.76888 3 1
359 0.607242 -0.0169492 3.67065 3 1
360 0.573816 -0.0169492 3.56915 3 1
361 0.54039 -0.0169492 3.46909 3 0
362 0.506964 -0.0169492 3.53721 3 1
363 0.473538 -0.0169492 3.42109 3 1
364 0.440111 -0.0169492 3.29754 3 1
365 0.406685 -0.0169492 3.19683 3 1
366 0.373259 -0.0169492 3.11743 3 1
367 0.339833 -0.0169492 3.05355 3 1
368 0.306407 -0.0169492 2.99686 3 0
369 0.272981 -0.0169492 2.87427 3 0
370 0.239554 -0.0169492 2.60329 3 1
371 0.206128 -0.0169492 2.66446 3 0
372 0.172702 -0.0169492 2.34233 3 1
373 0.139276 -0.0169492 2.46856 3 0
374 0.10585 -0.0169492 2.15796 3 1
375 0.0724234 -0.0169492 2.40018 3 2
1 7.961 -0.491525 8.937 5 0
2 7.961 -0.491525 8.91501 5 0
3 7.961 -0.491525 8.88744 2 0
4 7.961 -0.457627 8.88213 2 0
5 7.961 -0.423729 8.87724 2 0
6 7.961 -0.389831 8.87242 2 0
7 7.961 -0.355932 8.86749 2 0
8 7.961 -0.322034 8.86243 5 0
9 7.961 -0.322034 8.83954 2 0
10 7.961 -0.288136 8.83499 2 0
11 7.961 -0.254237 8.83019 2 0
12 7.961 -0.220339 8.82516 2 0
13 7.961 -0.186441 8.81994 2 0
14 7.961 -0.152542 8.81457 5 0
15 7.961 -0.152542 8.79041 5 0
16 7.961 -0.152542 8.76629 5 0
17 7.961 -0.152542 8.74695 4 0
18 7.961 -0.186441 8.74573 4 0
19 7.961 -0.220339 8.74497 4 0
20 7.961 -0.254237 8.74439 4 0
21 7.961 -0.288136 8.74385 4 0
22 7.961 -0.322034 8.74329 4 0
23 7.961 -0.355932 8.74268 4 0
24 7.961 -0.389831 8.74198 4 0
25 7.961 -0.423729 8.74105 4 0
26 7.961 -0.457627 8.73973 4 0
27 7.961 -0.491525 8.73787 4 0
28 7.961 -0.525424 8.73491 4 0
29 7.961 -0.559322 8.73124 4 0
30 7.961 -0.59322 8.72688 4 0
31 7.961 -0.627119 8.72191 4 0
32 7.961 -0.661017 8.71647 4 0
33 7.961 -0.694915 8.7107 4 0
34 7.961 -0.728814 8.70473 5 0
35 7.961 -0.728814 8.6791 4 0
36 7.961 -0.762712 8.67362 4 0
37 7.961 -0.79661 8.66793 5 0
38 7.961 -0.79661 8.63966 4 0
39 7.961 -0.830508 8.63468 4 0
40 7.961 -0.864407 8.62926 5 0
41 7.961 -0.864407 8.60304 4 0
42 7.961 -0.898305 8.59865 4 0
43 7.961 -0.932203 8.59465 3 0
44 7.92758 -0.932203 8.5917 5 0
45 7.92758 -0.932203 8.57419 5 0
46 7.92758 -0.932203 8.56181 2 0
47 7.92758 -0.898305 8.5613 5 0
48 7.92758 -0.898305 8.55164 2 0
49 7.92758 -0.864407 8.55137 2 0
50 7.92758 -0.830508 8.55105 2 0
51 7.92758 -0.79661 8.55068 2 0
52 7.92758 -0.762712 8.55018 2 0
53 7.92758 -0.728814 8.54955 5 0
54 7.92758 -0.728814 8.53515 2 0
55 7.92758 -0.694915 8.53467 2 0
56 7.92758 -0.661017 8.53415 2 0
57 7.92758 -0.627119 8.53364 2 0
58 7.92758 -0.59322 8.53317 2 0
59 7.92758 -0.559322 8.53276 2 0
60 7.92758 -0.525424 8.53237 2 0
61 7.92758 -0.491525 8.532 2 0
62 7.92758 -0.457627 8.53165 5 0
63 7.92758 -0.457627 8.51529 5 0
64 7.92758 -0.457627 8.50254 5 0
65 7.92758 -0.457627 8.49242 2 0
66 7.92758 -0.423729 8.49232 2 0
67 7.92758 -0.389831 8.49221 2 0
68 7.92758 -0.355932 8.49207 2 0
69 7.92758 -0.322034 8.49188 2 0
70 7.92758 -0.288136 8.49165 5 0
71 7.92758 -0.288136 8.48059 2 0
72 7.92758 -0.254237 8.48035 2 0
73 7.92758 -0.220339 8.47992 2 0
74 7.92758 -0.186441 8.47904 2 0
75 7.92758 -0.152542 8.47741 2 0
76 7.92758 -0.118644 8.47452 2 0
77 7.92758 -0.0847458 8.47058 2 0
78 7.92758 -0.0508475 8.46638 3 0
79 7.89415 -0.0508475 8.46336 3 0
80 7.86072 -0.0508475 8.46113 3 0
81 7.8273 -0.0508475 8.45946 3 0
82 7.79387 -0.0508475 8.45817 3 0
83 7.76045 -0.0508475 8.45712 3 0
84 7.72702 -0.0508475 8.45624 3 0
85 7.69359 -0.0508475 8.45545 3 0
86 7.66017 -0.0508475 8.45474 3 0
87 7.62674 -0.0508475 8.45406 3 0
88 7.59331 -0.0508475 8.45342 3 0
89 7.55989 -0.0508475 8.45281 3 0
90 7.52646 -0.0508475 8.45221 3 0
91 7.49304 -0.0508475 8.45162 3 0
92 7.45961 -0.0508475 8.45104 3 0
93 7.42618 -0.0508475 8.45047 3 0
94 7.39276 -0.0508475 8.4499 3 0
95 7.35933 -0.0508475 8.44934 3 0
96 7.32591 -0.0508475 8.44877 3 0
97 7.29248 -0.0508475 8.44821 3 0
98 7.25905 -0.0508475 8.44764 3 0
99 7.22563 -0.0508475 8.44706 3 0
100 7.1922 -0.0508475 8.44648 3 0
101 7.15877 -0.0508475 8.4459 3 0
102 7.12535 -0.0508475 8.44531 3 0
103 7.09192 -0.0508475 8.44472 3 0
104 7.0585 -0.0508475 8.44411 3 0
105 7.02507 -0.0508475 8.4435 3 0
106 6.99164 -0.0508475 8.44288 3 0
107 6.95822 -0.0508475 8.44225 3 0
108 6.92479 -0.0508475 8.44162 3 0
109 6.89136 -0.0508475 8.44097 3 0
110 6.85794 -0.0508475 8.44031 3 0
111 6.82451 -0.0508475 8.43964 3 0
112 6.79109 -0.0508475 8.43896 3 0
113 6.75766 -0.0508475 8.43826 3 0
114 6.72423 -0.0508475 8.43756 3 0
115 6.69081 -0.0508475 8.43684 3 0
116 6.65738 -0.0508475 8.43611 3 0
117 6.62396 -0.0508475 8.43537 3 0
118 6.59053 -0.0508475 8.43462 3 0
119 6.5571 -0.0508475 8.43385 3 0
120 6.52368 -0.0508475 8.43307 3 0
121 6.49025 -0.0508475 8.43228 3 0
122 6.45682 -0.0508475 8.43147 3 0
123 6.4234 -0.0508475 8.43066 3 0
124 6.38997 -0.0508475 8.42982 3 0
125 6.35655 -0.0508475 8.42898 3 0
126 6.32312 -0.0508475 8.42812 3 0
127 6.28969 -0.0508475 8.42725 4 0
128 6.28969 -0.0847458 8.42629 3 0
129 6.25627 -0.0847458 8.42531 3 0
130 6.22284 -0.0847458 8.42432 3 0
131 6.18942 -0.0847458 8.42332 3 0
132 6.15599 -0.0847458 8.4223 3 0
133 6.12256 -0.0847458 8.42127 3 0
134 6.08914 -0.0847458 8.42023 3 0
135 6.05571 -0.0847458 8.41917 3 0
136 6.02228 -0.0847458 8.4181 3 0
137 5.98886 -0.0847458 8.41701 3 0
138 5.95543 -0.0847458 8.41591 3 0
139 5.92201 -0.0847458 8.41479 3 0
140 5.88858 -0.0847458 8.41366 3 0
141 5.85515 -0.0847458 8.41251 3 0
142 5.82173 -0.0847458 8.41135 3 0
143 5.7883 -0.0847458 8.41017 3 0
144 5.75487 -0.0847458 8.40898 4 0
145 5.75487 -0.118644 8.40762 3 0
146 5.72145 -0.118644 8.40626 3 0
147 5.68802 -0.118644 8.40489 3 0
148 5.6546 -0.118644 8.40352 3 0
149 5.62117 -0.118644 8.40212 3 0
150 5.58774 -0.118644 8.40071 3 0
151 5.55432 -0.118644 8.39928 3 0
152 5.52089 -0.118644 8.39783 3 0
153 5.48747 -0.118644 8.39636 3 0
154 5.45404 -0.118644 8.39485 3 0
155 5.42061 -0.118644 8.39333 3 0
156 5.38719 -0.118644 8.39177 3 0
157 5.35376 -0.118644 8.39018 3 0
158 5.32033 -0.118644 8.38856 3 0
159 5.28691 -0.118644 8.38691 3 0
160 5.25348 -0.118644 8.38523 3 0
161 5.22006 -0.118644 8.38352 3 0
162 5.18663 -0.118644 8.38178 3 0
163 5.1532 -0.118644 8.38001 3 0
164 5.11978 -0.118644 8.37821 3 0
165 5.08635 -0.118644 8.37638 4 0
166 5.08635 -0.152542 8.3743 3 0
167 5.05292 -0.152542 8.37222 3 0
168 5.0195 -0.152542 8.37013 3 0
169 4.98607 -0.152542 8.36803 3 0
170 4.95265 -0.152542 8.36592 3 0
171 4.91922 -0.152542 8.3638 3 0
172 4.88579 -0.152542 8.36166 3 0
173 4.85237 -0.152542 8.35951 3 0
174 4.81894 -0.152542 8.35735 3 0
175 4.78552 -0.152542 8.35518 3 0
176 4.75209 -0.152542 8.35299 3 0
177 4.71866 -0.152542 8.35079 3 0
178 4.68524 -0.152542 8.34857 3 0
179 4.65181 -0.152542 8.34634 3 0
180 4.61838 -0.152542 8.3441 3 0
181 4.58496 -0.152542 8.34184 3 0
182 4.55153 -0.152542 8.33956 3 0
183 4.51811 -0.152542 8.33728 3 0
184 4.48468 -0.152542 8.33497 3 0
185 4.45125 -0.152542 8.33266 4 0
186 4.45125 -0.186441 8.33001 3 0
187 4.41783 -0.186441 8.32739 3 0
188 4.3844 -0.186441 8.32479 3 0
189 4.35097 -0.186441 8.3222 3 0
190 4.31755 -0.186441 8.31963 3 0
191 4.28412 -0.186441 8.31707 3 0
192 4.2507 -0.186441 8.31452 3 0
193 4.21727 -0.186441 8.31198 3 0
194 4.18384 -0.186441 8.30944 5 0
195 4.18384 -0.186441 8.28514 4 0
196 4.18384 -0.220339 8.28233 4 0
197 4.18384 -0.254237 8.27863 4 0
198 4.18384 -0.288136 8.27371 4 0
199 4.18384 -0.322034 8.2674 4 0
200 4.18384 -0.355932 8.25996 4 0
201 4.18384 -0.389831 8.25175 4 0
202 4.18384 -0.423729 8.24304 5 0
203 4.18384 -0.423729 8.20987 4 0
204 4.18384 -0.457627 8.20126 4 0
205 4.18384 -0.491525 8.19237 4 0
206 4.18384 -0.525424 8.18319 4 0
207 4.18384 -0.559322 8.17375 4 0
208 4.18384 -0.59322 8.16414 4 0
209 4.18384 -0.627119 8.15442 4 0
210 4.18384 -0.661017 8.14468 4 0
211 4.18384 -0.694915 8.13494 4 0
212 4.18384 -0.728814 8.12525 5 0
213 4.18384 -0.728814 8.10434 4 0
214 4.18384 -0.762712 8.09452 4 0
215 4.18384 -0.79661 8.08491 3 0
216 4.15042 -0.79661 8.07649 3 0
217 4.11699 -0.79661 8.06922 3 0
218 4.08357 -0.79661 8.06288 5 0
219 4.08357 -0.79661 8.02928 3 0
220 4.05014 -0.79661 8.02471 3 0
221 4.01671 -0.79661 8.02057 3 0
222 3.98329 -0.79661 8.01675 3 0
223 3.94986 -0.79661 8.01315 4 0
224 3.94986 -0.830508 8.0087 4 0
225 3.94986 -0.864407 8.00283 3 0
226 3.91643 -0.864407 7.99775 3 0
227 3.88301 -0.864407 7.99312 3 0
228 3.84958 -0.864407 7.98891 3 0
229 3.81616 -0.864407 7.98504 3 0
230 3.78273 -0.864407 7.98147 3 0
231 3.7493 -0.864407 7.97814 3 0
232 3.71588 -0.864407 7.97499 3 0
233 3.68245 -0.864407 7.972 3 0
234 3.64903 -0.864407 7.96913 3 0
235 3.6156 -0.864407 7.96637 3 0
236 3.58217 -0.864407 7.96368 3 0
237 3.54875 -0.864407 7.96106 3 0
238 3.51532 -0.864407 7.95849 3 0
239 3.48189 -0.864407 7.95596 3 0
240 3.44847 -0.864407 7.95347 3 0
241 3.41504 -0.864407 7.95099 3 0
242 3.38162 -0.864407 7.94854 3 0
243 3.34819 -0.864407 7.94609 3 0
244 3.31476 -0.864407 7.94366 3 0
245 3.28134 -0.864407 7.94123 3 0
246 3.24791 -0.864407 7.9388 3 0
247 3.21448 -0.864407 7.93636 3 0
248 3.18106 -0.864407 7.93392 3 0
249 3.14763 -0.864407 7.93148 3 0
250 3.11421 -0.864407 7.92903 5 0
251 3.11421 -0.864407 7.9084 3 0
252 3.08078 -0.864407 7.90644 3 0
253 3.04735 -0.864407 7.90448 3 0
254 3.01393 -0.864407 7.90249 3 0
255 2.9805 -0.864407 7.90049 2 0
256 2.9805 -0.830508 7.89835 2 0
257 2.9805 -0.79661 7.89557 2 0
258 2.9805 -0.762712 7.89164 2 0
259 2.9805 -0.728814 7.88609 2 0
260 2.9805 -0.694915 7.8787 3 0
261 2.94708 -0.694915 7.87231 3 0
262 2.91365 -0.694915 7.8666 3 0
263 2.88022 -0.694915 7.86141 3 0
264 2.8468 -0.694915 7.85664 3 0
265 2.81337 -0.694915 7.85219 5 0
266 2.81337 -0.694915 7.82633 2 0
267 2.81337 -0.661017 7.82074 2 0
268 2.81337 -0.627119 7.81302 2 0
269 2.81337 -0.59322 7.80335 2 0
270 2.81337 -0.559322 7.79219 2 0
271 2.81337 -0.525424 7.78018 2 0
272 2.81337 -0.491525 7.76777 3 0
273 2.77994 -0.491525 7.75752 3 0
274 2.74652 -0.491525 7.74886 3 0
275 2.71309 -0.491525 7.74135 3 0
276 2.67967 -0.491525 7.73467 3 0
277 2.64624 -0.491525 7.72859 3 0
278 2.61281 -0.491525 7.72297 3 0
279 2.57939 -0.491525 7.71769 3 0
280 2.54596 -0.491525 7.71267 3 0
281 2.51253 -0.491525 7.70788 3 0
282 2.47911 -0.491525 7.70327 3 0
283 2.44568 -0.491525 7.69882 3 0
284 2.41226 -0.491525 7.6945 3 0
285 2.37883 -0.491525 7.6903 3 0
286 2.3454 -0.491525 7.6862 3 0
287 2.31198 -0.491525 7.68218 3 0
288 2.27855 -0.491525 7.67825 3 0
289 2.24513 -0.491525 7.67438 3 0
290 2.2117 -0.491525 7.67058 3 0
291 2.17827 -0.491525 7.66683 3 0
292 2.14485 -0.491525 7.66314 3 0
293 2.11142 -0.491525 7.65948 3 0
294 2.07799 -0.491525 7.65586 3 0
295 2.04457 -0.491525 7.65227 3 0
296 2.01114 -0.491525 7.64871 3 0
297 1.97772 -0.491525 7.64517 5 0
298 1.97772 -0.491525 7.62589 2 0
299 1.97772 -0.457627 7.62158 2 0
300 1.97772 -0.423729 7.61612 2 0
301 1.97772 -0.389831 7.6088 2 0
302 1.97772 -0.355932 7.59901 2 0
303 1.97772 -0.322034 7.58725 5 0
304 1.97772 -0.322034 7.57666 2 0
305 1.97772 -0.288136 7.56288 2 0
306 1.97772 -0.254237 7.54975 2 0
307 1.97772 -0.220339 7.53875 5 0
308 1.97772 -0.220339 7.5352 2 0
309 1.97772 -0.186441 7.52705 2 0
310 1.97772 -0.152542 7.52377 2 0
311 1.97772 -0.118644 7.52471 2 0
312 1.97772 -0.0847458 7.527 5 1
313 1.97772 -0.0847458 5.82971 2 0
314 1.97772 -0.0508475 5.76043 3 0
315 1.94429 -0.0508475 5.69203 3 0
316 1.91086 -0.0508475 5.63381 3 0
317 1.87744 -0.0508475 5.58548 3 0
318 1.84401 -0.0508475 5.54529 3 0
319 1.81058 -0.0508475 5.51114 3 0
320 1.77716 -0.0508475 5.4814 3 0
321 1.74373 -0.0508475 5.45473 3 0
322 1.71031 -0.0508475 5.43044 3 0
323 1.67688 -0.0508475 5.40823 3 0
324 1.64345 -0.0508475 5.38784 3 0
325 1.61003 -0.0508475 5.36913 3 1
326 1.5766 -0.0508475 5.23095 3 0
327 1.54318 -0.0508475 5.20647 3 0
328 1.50975 -0.0508475 5.18225 3 0
329 1.47632 -0.0508475 5.15822 3 0
330 1.4429 -0.0508475 5.13436 3 0
331 1.40947 -0.0508475 5.1107 3 0
332 1.37604 -0.0508475 5.08731 3 1
333 1.34262 -0.0508475 5.0533 3 0
334 1.30919 -0.0508475 5.03352 3 0
335 1.27577 -0.0508475 5.01293 3 1
336 1.24234 -0.0508475 4.96465 3 0
337 1.20891 -0.0508475 4.95363 3 1
338 1.17549 -0.0508475 4.88098 3 0
339 1.14206 -0.0508475 4.88159 3 1
340 1.10864 -0.0508475 4.79703 3 0
341 1.07521 -0.0508475 4.80863 3 0
342 1.04178 -0.0508475 4.8171 3 0
343 1.00836 -0.0508475 4.82331 3 0
344 0.97493 -0.0508475 4.82812 3 0
345 0.941504 -0.0508475 4.83181 3 1
346 0.908078 -0.0508475 4.75427 3 0
347 0.874652 -0.0508475 4.76892 3 1
348 0.841226 -0.0508475 4.69078 3 1
349 0.807799 -0.0508475 4.60915 3 0
350 0.774373 -0.0508475 4.65207 3 0
351 0.740947 -0.0508475 4.69478 3 0
352 0.707521 -0.0508475 4.73631 3 1
353 0.674095 -0.0508475 4.63395 3 0
354 0.640669 -0.0508475 4.68561 3 0
355 0.607242 -0.0508475 4.73837 3 1
356 0.573816 -0.0508475 4.60904 3 1
357 0.54039 -0.0508475 4.51338 3 1
358 0.506964 -0.0508475 4.42943 3 0
359 0.473538 -0.0508475 4.50342 3 1
360 0.440111 -0.0508475 4.40966 3 1
361 0.406685 -0.0508475 4.32178 3 0
362 0.373259 -0.0508475 4.40597 3 0
363 0.339833 -0.0508475 4.45391 3 0
364 0.306407 -0.0508475 4.40216 3 0
365 0.272981 -0.0508475 4.20016 3 1
366 0.239554 -0.0508475 4.33902 3 1
367 0.206128 -0.0508475 4.26555 3 0
368 0.172702 -0.0508475 4.22147 3 1
369 0.139276 -0.0508475 4.16912 3 0
370 0.10585 -0.0508475 4.06948 3 1
371 0.0724234 -0.0508475 4.05256 3 2
1 7.961 -0.491525 8.937 5 0
2 7.961 -0.491525 8.91501 5 0
3 7.961 -0.491525 8.88744 2 0
4 7.961 -0.457627 8.88213 2 0
5 7.961 -0.423729 8.87724 2 0
6 7.961 -0.389831 8.87242 2 0
7 7.961 -0.355932 8.86749 2 0
8 7.961 -0.322034 8.86243 5 0
9 7.961 -0.322034 8.83954 2 0
10 7.961 -0.288136 8.83499 2 0
11 7.961 -0.254237 8.83019 2 0
12 7.961 -0.220339 8.82516 2 0
13 7.961 -0.186441 8.81994 2 0
14 7.961 -0.152542 8.81457 5 0
15 7.961 -0.152542 8.79041 5 0
16 7.961 -0.152542 8.76629 5 0
17 7.961 -0.152542 8.74695 4 0
18 7.961 -0.186441 8.74573 4 0
19 7.961 -0.220339 8.74497 4 0
20 7.961 -0.254237 8.74439 4 0
21 7.961 -0.288136 8.74385 4 0
22 7.961 -0.322034 8.74329 4 0
23 7.961 -0.355932 8.74268 4 0
24 7.961 -0.389831 8.74198 4 0
25 7.961 -0.423729 8.74105 4 0
26 7.961 -0.457627 8.73973 4 0
27 7.961 -0.491525 8.73787 4 0
28 7.961 -0.525424 8.73491 4 0
29 7.961 -0.559322 8.73124 4 0
30 7.961 -0.59322 8.72688 4 0
31 7.961 -0.627119 8.72191 4 0
32 7.961 -0.661017 8.71647 4 0
33 7.961 -0.694915 8.7107 4 0
34 7.961 -0.728814 8.70473 5 0
35 7.961 -0.728814 8.6791 4 0
36 7.961 -0.762712 8.67362 4 0
37 7.961 -0.79661 8.66793 5 0
38 7.961 -0.79661 8.63966 4 0
39 7.961 -0.830508 8.63468 4 0
40 7.961 -0.864407 8.62926 5 0
41 7.961 -0.864407 8.60304 4 0
42 7.961 -0.898305 8.59865 4 0
43 7.961 -0.932203 8.59465 3 0
44 7.92758 -0.932203 8.5917 5 0
45 7.92758 -0.932203 8.57419 5 0
46 7.92758 -0.932203 8.56181 2 0
47 7.92758 -0.898305 8.5613 5 0
48 7.92758 -0.898305 8.55164 2 0
49 7.92758 -0.864407 8.55137 2 0
50 7.92758 -0.830508 8.55105 2 0
51 7.92758 -0.79661 8.55068 2 0
52 7.92758 -0.762712 8.55018 2 0
53 7.92758 -0.728814 8.54955 5 0
54 7.92758 -0.728814 8.53515 2 0
55 7.92758 -0.694915 8.53467 2 0
56 7.92758 -0.661017 8.53415 2 0
57 7.92758 -0.627119 8.53364 2 0
58 7.92758 -0.59322 8.53317 2 0
59 7.92758 -0.559322 8.53276 2 0
60 7.92758 -0.525424 8.53237 2 0
61 7.92758 -0.491525 8.532 2 0
62 7.92758 -0.457627 8.53165 5 0
63 7.92758 -0.457627 8.51529 5 0
64 7.92758 -0.457627 8.50254 5 0
65 7.92758 -0.457627 8.49242 2 0
66 7.92758 -0.423729 8.49232 2 0
67 7.92758 -0.389831 8.49221 2 0
68 7.92758 -0.355932 8.49207 2 0
69 7.92758 -0.322034 8.49188 2 0
70 7.92758 -0.288136 8.49165 5 0
71 7.92758 -0.288136 8.48059 2 0
72 7.92758 -0.254237 8.48035 2 0
73 7.92758 -0.220339 8.47992 2 0
74 7.92758 -0.186441 8.47904 2 0
75 7.92758 -0.152542 8.47741 2 0
76 7.92758 -0.118644 8.47452 2 0
77 7.92758 -0.0847458 8.47058 2 0
78 7.92758 -0.0508475 8.46638 3 0
79 7.89415 -0.0508475 8.46336 3 0
80 7.86072 -0.0508475 8.46113 3 0
81 7.8273 -0.0508475 8.45946 3 0
82 7.79387 -0.0508475 8.45817 3 0
83 7.76045 -0.0508475 8.45712 3 0
84 7.72702 -0.0508475 8.45624 3 0
85 7.69359 -0.0508475 8.45545 3 0
86 7.66017 -0.0508475 8.45474 3 0
87 7.62674 -0.0508475 8.45406 3 0
88 7.59331 -0.0508475 8.45342 3 0
89 7.55989 -0.0508475 8.45281 3 0
90 7.52646 -0.0508475 8.45221 3 0
91 7.49304 -0.0508475 8.45162 3 0
92 7.45961 -0.0508475 8.45104 3 0
93 7.42618 -0.0508475 8.45047 3 0
94 7.39276 -0.0508475 8.4499 3 0
95 7.35933 -0.0508475 8.44934 3 0
96 7.32591 -0.0508475 8.44877 3 0
97 7.29248 -0.0508475 8.44821 3 0
98 7.25905 -0.0508475 8.44764 3 0
99 7.22563 -0.0508475 8.44706 3 0
100 7.1922 -0.0508475 8.44648 3 0
101 7.15877 -0.0508475 8.4459 3 0
102 7.12535 -0.0508475 8.44531 3 0
103 7.09192 -0.0508475 8.44472 3 0
104 7.0585 -0.0508475 8.44411 3 0
105 7.02507 -0.0508475 8.4435 3 0
106 6.99164 -0.0508475 8.44288 3 0
107 6.95822 -0.0508475 8.44225 3 0
108 6.92479 -0.0508475 8.44162 3 0
109 6.89136 -0.0508475 8.44097 3 0
110 6.85794 -0.0508475 8.44031 3 0
111 6.82451 -0.0508475 8.43964 3 0
112 6.79109 -0.0508475 8.43896 3 0
113 6.75766 -0.0508475 8.43826 3 0
114 6.72423 -0.0508475 8.43756 3 0
115 6.69081 -0.0508475 8.43684 3 0
116 6.65738 -0.0508475 8.43611 3 0
117 6.62396 -0.0508475 8.43537 3 0
118 6.59053 -0.0508475 8.43462 3 0
119 6.5571 -0.0508475 8.43385 3 0
120 6.52368 -0.0508475 8.43307 3 0
121 6.49025 -0.0508475 8.43228 3 0
122 6.45682 -0.0508475 8.43147 3 0
123 6.4234 -0.0508475 8.43066 3 0
124 6.38997 -0.0508475 8.42982 3 0
125 6.35655 -0.0508475 8.42898 3 0
126 6.32312 -0.0508475 8.42812 3 0
127 6.28969 -0.0508475 8.42725 4 0
128 6.28969 -0.0847458 8.42629 3 0
129 6.25627 -0.0847458 8.42531 3 0
130 6.22284 -0.0847458 8.42432 3 0
131 6.18942 -0.0847458 8.42332 3 0
132 6.15599 -0.0847458 8.4223 3 0
133 6.12256 -0.0847458 8.42127 3 0
134 6.08914 -0.0847458 8.42023 3 0
135 6.05571 -0.0847458 8.41917 3 0
136 6.02228 -0.0847458 8.4181 3 0
137 5.98886 -0.0847458 8.41701 3 0
138 5.95543 -0.0847458 8.41591 3 0
139 5.92201 -0.0847458 8.41479 3 0
140 5.88858 -0.0847458 8.41366 3 0
141 5.85515 -0.0847458 8.41251 3 0
142 5.82173 -0.0847458 8.41135 3 0
143 5.7883 -0.0847458 8.41017 3 0
144 5.75487 -0.0847458 8.40898 4 0
145 5.75487 -0.118644 8.40762 3 0
146 5.72145 -0.118644 8.40626 3 0
147 5.68802 -0.118644 8.40489 3 0
148 5.6546 -0.118644 8.40352 3 0
149 5.62117 -0.118644 8.40212 3 0
150 5.58774 -0.118644 8.40071 3 0
151 5.55432 -0.118644 8.39928 3 0
152 5.52089 -0.118644 8.39783 3 0
153 5.48747 -0.118644 8.39636 3 0
154 5.45404 -0.118644 8.39485 3 0
155 5.42061 -0.118644 8.39333 3 0
156 5.38719 -0.118644 8.39177 3 0
157 5.35376 -0.118644 8.39018 3 0
158 5.32033 -0.118644 8.38856 3 0
159 5.28691 -0.118644 8.38691 3 0
160 5.25348 -0.118644 8.38523 3 0
161 5.22006 -0.118644 8.38352 3 0
162 5.18663 -0.118644 8.38178 3 0
163 5.1532 -0.118644 8.38001 3 0
164 5.11978 -0.118644 8.37821 3 0
165 5.08635 -0.118644 8.37638 4 0
166 5.08635 -0.152542 8.3743 3 0
167 5.05292 -0.152542 8.37222 3 0
168 5.0195 -0.152542 8.37013 3 0
169 4.98607 -0.152542 8.36803 3 0
170 4.95265 -0.152542 8.36592 3 0
171 4.91922 -0.152542 8.3638 3 0
172 4.88579 -0.152542 8.36166 3 0
173 4.85237 -0.152542 8.35951 3 0
174 4.81894 -0.152542 8.35735 3 0
175 4.78552 -0.152542 8.35518 3 0
176 4.75209 -0.152542 8.35299 3 0
177 4.71866 -0.152542 8.35079 3 0
178 4.68524 -0.152542 8.34857 3 0
179 4.65181 -0.152542 8.34634 3 0
180 4.61838 -0.152542 8.3441 3 0
181 4.58496 -0.152542 8.34184 3 0
182 4.55153 -0.152542 8.33956 3 0
183 4.51811 -0.152542 8.33728 3 0
184 4.48468 -0.152542 8.33497 3 0
185 4.45125 -0.152542 8.33266 4 0
186 4.45125 -0.186441 8.33001 3 0
187 4.41783 -0.186441 8.32739 3 0
188 4.3844 -0.186441 8.32479 3 0
189 4.35097 -0.186441 8.3222 3 0
190 4.31755 -0.186441 8.31963 3 0
191 4.28412 -0.186441 8.31707 3 0
192 4.2507 -0.186441 8.31452 3 0
193 4.21727 -0.186441 8.31198 3 0
194 4.18384 -0.186441 8.30944 5 0
195 4.18384 -0.186441 8.28514 4 0
196 4.18384 -0.220339 8.28233 4 0
197 4.18384 -0.254237 8.27863 4 0
198 4.18384 -0.288136 8.27371 4 0
199 4.18384 -0.322034 8.2674 4 0
200 4.18384 -0.355932 8.25996 4 0
201 4.18384 -0.389831 8.25175 4 0
202 4.18384 -0.423729 8.24304 5 0
203 4.18384 -0.423729 8.20987 4 0
204 4.18384 -0.457627 8.20126 4 0
205 4.18384 -0.491525 8.19237 4 0
206 4.18384 -0.525424 8.18319 4 0
207 4.18384 -0.559322 8.17375 4 0
208 4.18384 -0.59322 8.16414 4 0
209 4.18384 -0.627119 8.15442 4 0
210 4.18384 -0.661017 8.14468 4 0
211 4.18384 -0.694915 8.13494 4 0
212 4.18384 -0.728814 8.12525 5 0
213 4.18384 -0.728814 8.10434 4 0
214 4.18384 -0.762712 8.09452 4 0
215 4.18384 -0.79661 8.08491 3 0
216 4.15042 -0.79661 8.07649 3 0
217 4.11699 -0.79661 8.06922 3 0
218 4.08357 -0.79661 8.06288 5 0
219 4.08357 -0.79661 8.02928 3 0
220 4.05014 -0.79661 8.02471 3 0
221 4.01671 -0.79661 8.02057 3 0
222 3.98329 -0.79661 8.01675 3 0
223 3.94986 -0.79661 8.01315 4 0
224 3.94986 -0.830508 8.0087 4 0
225 3.94986 -0.864407 8.00283 3 0
226 3.91643 -0.864407 7.99775 3 0
227 3.88301 -0.864407 7.99312 3 0
228 3.84958 -0.864407 7.98891 3 0
229 3.81616 -0.864407 7.98504 3 0
230 3.78273 -0.864407 7.98147 3 0
231 3.7493 -0.864407 7.97814 3 0
232 3.71588 -0.864407 7.97499 3 0
233 3.68245 -0.864407 7.972 3 0
234 3.64903 -0.864407 7.96913 3 0
235 3.6156 -0.864407 7.96637 3 0
236 3.58217 -0.864407 7.96368 3 0
237 3.54875 -0.864407 7.96106 3 0
238 3.51532 -0.864407 7.95849 3 0
239 3.48189 -0.864407 7.95596 3 0
240 3.44847 -0.864407 7.95347 3 0
241 3.41504 -0.864407 7.95099 3 0
242 3.38162 -0.864407 7.94854 3 0
243 3.34819 -0.864407 7.94609 3 0
244 3.31476 -0.864407 7.94366 3 0
245 3.28134 -0.864407 7.94123 3 0
246 3.24791 -0.864407 7.9388 3 0
247 3.21448 -0.864407 7.93636 3 0
248 3.18106 -0.864407 7.93392 3 0
249 3.14763 -0.864407 7.93148 3 0
250 3.11421 -0.864407 7.92903 5 0
251 3.11421 -0.864407 7.9084 3 0
252 3.08078 -0.864407 7.90644 3 0
253 3.04735 -0.864407 7.90448 3 0
254 3.01393 -0.864407 7.90249 3 0
255 2.9805 -0.864407 7.90049 2 0
256 2.9805 -0.830508 7.89835 2 0
257 2.9805 -0.79661 7.89557 2 0
258 2.9805 -0.762712 7.89164 2 0
259 2.9805 -0.728814 7.88609 2 0
260 2.9805 -0.694915 7.8787 3 0
261 2.94708 -0.694915 7.87231 3 0
262 2.91365 -0.694915 7.8666 3 0
263 2.88022 -0.694915 7.86141 3 0
264 2.8468 -0.694915 7.85664 3 0
265 2.81337 -0.694915 7.85219 5 0
266 2.81337 -0.694915 7.82633 2 0
267 2.81337 -0.661017 7.82074 2 0
268 2.81337 -0.627119 7.81302 2 0
269 2.81337 -0.59322 7.80335 2 0
270 2.81337 -0.559322 7.79219 2 0
271 2.81337 -0.525424 7.78018 2 0
272 2.81337 -0.491525 7.76777 3 0
273 2.77994 -0.491525 7.75752 3 0
274 2.74652 -0.491525 7.74886 3 0
275 2.71309 -0.491525 7.74135 3 0
276 2.67967 -0.491525 7.73467 3 0
277 2.64624 -0.491525 7.72859 3 0
278 2.61281 -0.491525 7.72297 3 0
279 2.57939 -0.491525 7.71769 3 0
280 2.54596 -0.491525 7.71267 3 0
281 2.51253 -0.491525 7.70788 3 0
282 2.47911 -0.491525 7.70327 3 0
283 2.44568 -0.491525 7.69882 3 0
284 2.41226 -0.491525 7.6945 3 0
285 2.37883 -0.491525 7.6903 3 0
286 2.3454 -0.491525 7.6862 3 0
287 2.31198 -0.491525 7.68218 3 0
288 2.27855 -0.491525 7.67825 3 0
289 2.24513 -0.491525 7.67438 3 0
290 2.2117 -0.491525 7.67058 3 0
291 2.17827 -0.491525 7.66683 3 0
292 2.14485 -0.491525 7.66314 3 0
293 2.11142 -0.491525 7.65948 3 0
294 2.07799 -0.491525 7.65586 3 0
295 2.04457 -0.491525 7.65227 3 0
296 2.01114 -0.491525 7.64871 3 0
297 1.97772 -0.491525 7.64517 5 0
298 1.97772 -0.491525 7.62589 2 0
299 1.97772 -0.457627 7.62158 2 0
300 1.97772 -0.423729 7.61612 2 0
301 1.97772 -0.389831 7.6088 2 0
302 1.97772 -0.355932 7.59901 2 0
303 1.97772 -0.322034 7.58725 5 0
304 1.97772 -0.322034 7.57666 2 0
305 1.97772 -0.288136 7.56288 2 0
306 1.97772 -0.254237 7.54975 2 0
307 1.97772 -0.220339 7.53875 5 0
308 1.97772 -0.220339 7.5352 2 0
309 1.97772 -0.186441 7.52705 2 0
310 1.97772 -0.152542 7.52377 2 1
311 1.97772 -0.118644 5.69788 3 0
312 1.94429 -0.118644 5.73267 3 0
313 1.91086 -0.118644 5.73317 3 0
314 1.87744 -0.118644 5.71579 2 0
315 1.87744 -0.0847458 5.73944 2 0
316 1.87744 -0.0508475 5.77665 3 0
317 1.84401 -0.0508475 5.783 3 0
318 1.81058 -0.0508475 5.76594 5 0
319 1.81058 -0.0508475 5.754 5 1
320 1.81058 -0.0508475 5.75194 3 0
321 1.77716 -0.0508475 5.72388 3 0
322 1.74373 -0.0508475 5.69225 3 0
323 1.71031 -0.0508475 5.66216 3 0
324 1.67688 -0.0508475 5.63502 3 0
325 1.64345 -0.0508475 5.6101 3 1
326 1.61003 -0.0508475 5.40305 3 0
327 1.5766 -0.0508475 5.40054 3 0
328 1.54318 -0.0508475 5.39511 3 0
329 1.50975 -0.0508475 5.38722 3 0
330 1.47632 -0.0508475 5.37698 3 0
331 1.4429 -0.0508475 5.36482 3 0
332 1.40947 -0.0508475 5.35103 3 0
333 1.37604 -0.0508475 5.33629 3 0
334 1.34262 -0.0508475 5.3212 3 0
335 1.30919 -0.0508475 5.30594 3 0
336 1.27577 -0.0508475 5.2909 3 0
337 1.24234 -0.0508475 5.27645 3 0
338 1.20891 -0.0508475 5.26291 3 1
339 1.17549 -0.0508475 5.14908 3 0
340 1.14206 -0.0508475 5.14694 3 1
341 1.10864 -0.0508475 5.02831 3 0
342 1.07521 -0.0508475 5.0367 3 0
343 1.04178 -0.0508475 5.04652 3 1
344 1.00836 -0.0508475 4.92449 3 0
345 0.97493 -0.0508475 4.94319 3 0
346 0.941504 -0.0508475 4.96276 3 0
347 0.908078 -0.0508475 4.98339 3 0
348 0.874652 -0.0508475 5.00471 3 0
349 0.841226 -0.0508475 5.02465 3 1
350 0.807799 -0.0508475 4.87899 3 1
351 0.774373 -0.0508475 4.76569 3 1
352 0.740947 -0.0508475 4.6589 3 0
353 0.707521 -0.0508475 4.70789 3 1
354 0.674095 -0.0508475 4.60208 3 0
355 0.640669 -0.0508475 4.65963 3 1
356 0.607242 -0.0508475 4.55218 3 0
357 0.573816 -0.0508475 4.61418 3 0
358 0.54039 -0.0508475 4.66767 4 0
359 0.54039 -0.0847458 4.7328 3 1
360 0.506964 -0.0847458 4.59698 3 0
361 0.473538 -0.0847458 4.67818 3 1
362 0.440111 -0.0847458 4.53218 3 0
363 0.406685 -0.0847458 4.61558 3 0
364 0.373259 -0.0847458 4.63247 3 1
365 0.339833 -0.0847458 4.52432 3 1
366 0.306407 -0.0847458 4.39883 3 0
367 0.272981 -0.0847458 4.45324 3 0
368 0.239554 -0.0847458 4.40329 3 0
369 0.206128 -0.0847458 4.23615 2 0
370 0.206128 -0.0508475 3.97917 3 0
371 0.172702 -0.0508475 3.66534 4 0
372 0.172702 -0.0847458 3.52728 3 0
373 0.139276 -0.0847458 3.33376 4 0
374 0.139276 -0.118644 3.10081 1 0
375 0.172702 -0.118644 2.96098 1 0
376 0.206128 -0.118644 2.83856 4 0
377 0.206128 -0.152542 2.72572 1 0
378 0.239554 -0.152542 2.54749 2 0
379 0.239554 -0.118644 2.44084 2 0
380 0.239554 -0.0847458 2.31162 2 1
381 0.239554 -0.0508475 2.42091 3 0
382 0.206128 -0.0508475 2.20085 3 0
383 0.172702 -0.0508475 2.00488 3 0
384 0.139276 -0.0508475 1.98949 3 0
385 0.10585 -0.0508475 1.82098 3 1
386 0.0724234 -0.0508475 2.34355 3 2
1 7.961 -0.491525 8.937 5 0
2 7.961 -0.491525 8.91501 5 0
3 7.961 -0.491525 8.88744 2 0
4 7.961 -0.457627 8.88213 2 0
5 7.961 -0.423729 8.87724 2 0
6 7.961 -0.389831 8.87242 2 0
7 7.961 -0.355932 8.86749 2 0
8 7.961 -0.322034 8.86243 5 0
9 7.961 -0.322034 8.83954 2 0
10 7.961 -0.288136 8.83499 2 0
11 7.961 -0.254237 8.83019 2 0
12 7.961 -0.220339 8.82516 2 0
13 7.961 -0.186441 8.81994 2 0
14 7.961 -0.152542 8.81457 5 0
15 7.961 -0.152542 8.79041 5 0
16 7.961 -0.152542 8.76629 5 0
17 7.961 -0.152542 8.74695 4 0
18 7.961 -0.186441 8.74573 4 0
19 7.961 -0.220339 8.74497 4 0
20 7.961 -0.254237 8.74439 4 0
21 7.961 -0.288136 8.74385 4 0
22 7.961 -0.322034 8.74329 4 0
23 7.961 -0.355932 8.74268 4 0
24 7.961 -0.389831 8.74198 4 0
25 7.961 -0.423729 8.74105 4 0
26 7.961 -0.457627 8.73973 4 0
27 7.961 -0.491525 8.73787 4 0
28 7.961 -0.525424 8.73491 4 0
29 7.961 -0.559322 8.73124 4 0
30 7.961 -0.59322 8.72688 4 0
31 7.961 -0.627119 8.72191 4 0
32 7.961 -0.661017 8.71647 4 0
33 7.961 -0.694915 8.7107 4 0
34 7.961 -0.728814 8.70473 5 0
35 7.961 -0.728814 8.6791 4 0
36 7.961 -0.762712 8.67362 4 0
37 7.961 -0.79661 8.66793 5 0
38 7.961 -0.79661 8.63966 4 0
39 7.961 -0.830508 8.63468 4 0
40 7.961 -0.864407 8.62926 5 0
41 7.961 -0.864407 8.60304 4 0
42 7.961 -0.898305 8.59865 4 0
43 7.961 -0.932203 8.59465 3 0
44 7.92758 -0.932203 8.5917 5 0
45 7.92758 -0.932203 8.57419 5 0
46 7.92758 -0.932203 8.56181 2 0
47 7.92758 -0.898305 8.5613 5 0
48 7.92758 -0.898305 8.55164 2 0
49 7.92758 -0.864407 8.55137 2 0
50 7.92758 -0.830508 8.55105 2 0
51 7.92758 -0.79661 8.55068 2 0
52 7.92758 -0.762712 8.55018 2 0
53 7.92758 -0.728814 8.54955 5 0
54 7.92758 -0.728814 8.53515 2 0
55 7.92758 -0.694915 8.53467 2 0
56 7.92758 -0.661017 8.53415 2 0
57 7.92758 -0.627119 8.53364 2 0
58 7.92758 -0.59322 8.53317 2 0
59 7.92758 -0.559322 8.53276 2 0
60 7.92758 -0.525424 8.53237 2 0
61 7.92758 -0.491525 8.532 2 0
62 7.92758 -0.457627 8.53165 5 0
63 7.92758 -0.457627 8.51529 5 0
64 7.92758 -0.457627 8.50254 5 0
65 7.92758 -0.457627 8.49242 2 0
66 7.92758 -0.423729 8.49232 2 0
67 7.92758 -0.389831 8.49221 2 0
68 7.92758 -0.355932 8.49207 2 0
69 7.92758 -0.322034 8.49188 2 0
70 7.92758 -0.288136 8.49165 5 0
71 7.92758 -0.288136 8.48059 2 0
72 7.92758 -0.254237 8.48035 2 0
73 7.92758 -0.220339 8.47992 2 0
74 7.92758 -0.186441 8.47904 2 0
75 7.92758 -0.152542 8.47741 2 0
76 7.92758 -0.118644 8.47452 2 0
77 7.92758 -0.0847458 8.47058 2 0
78 7.92758 -0.0508475 8.46638 3 0
79 7.89415 -0.0508475 8.46336 3 0
80 7.86072 -0.0508475 8.46113 3 0
81 7.8273 -0.0508475 8.45946 3 0
82 7.79387 -0.0508475 8.45817 3 0
83 7.76045 -0.0508475 8.45712 3 0
84 7.72702 -0.0508475 8.45624 3 0
85 7.69359 -0.0508475 8.45545 3 0
86 7.66017 -0.0508475 8.45474 3 0
87 7.62674 -0.0508475 8.45406 3 0
88 7.59331 -0.0508475 8.45342 3 0
89 7.55989 -0.0508475 8.45281 3 0
90 7.52646 -0.0508475 8.45221 3 0
91 7.49304 -0.0508475 8.45162 3 0
92 7.45961 -0.0508475 8.45104 3 0
93 7.42618 -0.0508475 8.45047 3 0
94 7.39276 -0.0508475 8.4499 3 0
95 7.35933 -0.0508475 8.44934 3 0
96 7.32591 -0.0508475 8.44877 3 0
97 7.29248 -0.0508475 8.44821 3 0
98 7.25905 -0.0508475 8.44764 3 0
99 7.22563 -0.0508475 8.44706 3 0
100 7.1922 -0.0508475 8.44648 3 0
101 7.15877 -0.0508475 8.4459 3 0
102 7.12535 -0.0508475 8.44531 3 0
103 7.09192 -0.0508475 8.44472 3 0
104 7.0585 -0.0508475 8.44411 3 0
105 7.02507 -0.0508475 8.4435 3 0
106 6.99164 -0.0508475 8.44288 3 0
107 6.95822 -0.0508475 8.44225 3 0
108 6.92479 -0.0508475 8.44162 3 0
109 6.89136 -0.0508475 8.44097 3 0
110 6.85794 -0.0508475 8.44031 3 0
111 6.82451 -0.0508475 8.43964 3 0
112 6.79109 -0.0508475 8.43896 3 0
113 6.75766 -0.0508475 8.43826 3 0
114 6.72423 -0.0508475 8.43756 3 0
115 6.69081 -0.0508475 8.43684 3 0
116 6.65738 -0.0508475 8.43611 3 0
117 6.62396 -0.0508475 8.43537 3 0
118 6.59053 -0.0508475 8.43462 3 0
119 6.5571 -0.0508475 8.43385 3 0
120 6.52368 -0.0508475 8.43307 3 0
121 6.49025 -0.0508475 8.43228 3 0
122 6.45682 -0.0508475 8.43147 3 0
123 6.4234 -0.0508475 8.43066 3 0
124 6.38997 -0.0508475 8.42982 3 0
125 6.35655 -0.0508475 8.42898 3 0
126 6.32312 -0.0508475 8.42812 3 0
127 6.28969 -0.0508475 8.42725 4 0
128 6.28969 -0.0847458 8.42629 3 0
129 6.25627 -0.0847458 8.42531 3 0
130 6.22284 -0.0847458 8.42432 3 0
131 6.18942 -0.0847458 8.42332 3 0
132 6.15599 -0.0847458 8.4223 3 0
133 6.12256 -0.0847458 8.42127 3 0
134 6.08914 -0.0847458 8.42023 3 0
135 6.05571 -0.0847458 8.41917 3 0
136 6.02228 -0.0847458 8.4181 3 0
137 5.98886 -0.0847458 8.41701 3 0
138 5.95543 -0.0847458 8.41591 3 0
139 5.92201 -0.0847458 8.41479 3 0
140 5.88858 -0.0847458 8.41366 3 0
141 5.85515 -0.0847458 8.41251 3 0
142 5.82173 -0.0847458 8.41135 3 0
143 5.7883 -0.0847458 8.41017 3 0
144 5.75487 -0.0847458 8.40898 4 0
145 5.75487 -0.118644 8.40762 3 0
146 5.72145 -0.118644 8.40626 3 0
147 5.68802 -0.118644 8.40489 3 0
148 5.6546 -0.118644 8.40352 3 0
149 5.62117 -0.118644 8.40212 3 0
150 5.58774 -0.118644 8.40071 3 0
151 5.55432 -0.118644 8.39928 3 0
152 5.52089 -0.118644 8.39783 3 0
153 5.48747 -0.118644 8.39636 3 0
154 5.45404 -0.118644 8.39485 3 0
155 5.42061 -0.118644 8.39333 3 0
156 5.38719 -0.118644 8.39177 3 0
157 5.35376 -0.118644 8.39018 3 0
158 5.32033 -0.118644 8.38856 3 0
159 5.28691 -0.118644 8.38691 3 0
160 5.25348 -0.118644 8.38523 3 0
161 5.22006 -0.118644 8.38352 3 0
162 5.18663 -0.118644 8.38178 3 0
163 5.1532 -0.118644 8.38001 3 0
164 5.11978 -0.118644 8.37821 3 0
165 5.08635 -0.118644 8.37638 4 0
166 5.08635 -0.152542 8.3743 3 0
167 5.05292 -0.152542 8.37222 3 0
168 5.0195 -0.152542 8.37013 3 0
169 4.98607 -0.152542 8.36803 3 0
170 4.95265 -0.152542 8.36592 3 0
171 4.91922 -0.152542 8.3638 3 0
172 4.88579 -0.152542 8.36166 3 0
173 4.85237 -0.152542 8.35951 3 0
174 4.81894 -0.152542 8.35735 3 0
175 4.78552 -0.152542 8.35518 3 0
176 4.75209 -0.152542 8.35299 3 0
177 4.71866 -0.152542 8.35079 3 0
178 4.68524 -0.152542 8.34857 3 0
179 4.65181 -0.152542 8.34634 3 0
180 4.61838 -0.152542 8.3441 3 0
181 4.58496 -0.152542 8.34184 3 0
182 4.55153 -0.152542 8.33956 3 0
183 4.51811 -0.152542 8.33728 3 0
184 4.48468 -0.152542 8.33497 3 0
185 4.45125 -0.152542 8.33266 4 0
186 4.45125 -0.186441 8.33001 3 0
187 4.41783 -0.186441 8.32739 3 0
188 4.3844 -0.186441 8.32479 3 0
189 4.35097 -0.186441 8.3222 3 0
190 4.31755 -0.186441 8.31963 3 0
191 4.28412 -0.186441 8.31707 3 0
192 4.2507 -0.186441 8.31452 3 0
193 4.21727 -0.186441 8.31198 3 0
194 4.18384 -0.186441 8.30944 5 0
195 4.18384 -0.186441 8.28514 4 0
196 4.18384 -0.220339 8.28233 4 0
197 4.18384 -0.254237 8.27863 4 0
198 4.18384 -0.288136 8.27371 4 0
199 4.18384 -0.322034 8.2674 4 0
200 4.18384 -0.355932 8.25996 4 0
201 4.18384 -0.389831 8.25175 4 0
202 4.18384 -0.423729 8.24304 5 0
203 4.18384 -0.423729 8.20987 4 0
204 4.18384 -0.457627 8.20126 4 0
205 4.18384 -0.491525 8.19237 4 0
206 4.18384 -0.525424 8.18319 4 0
207 4.18384 -0.559322 8.17375 4 0
208 4.18384 -0.59322 8.16414 4 0
209 4.18384 -0.627119 8.15442 4 0
210 4.18384 -0.661017 8.14468 4 0
211 4.18384 -0.694915 8.13494 4 0
212 4.18384 -0.728814 8.12525 5 0
213 4.18384 -0.728814 8.10434 4 0
214 4.18384 -0.762712 8.09452 4 0
215 4.18384 -0.79661 8.08491 3 0
216 4.15042 -0.79661 8.07649 3 0
217 4.11699 -0.79661 8.06922 3 0
218 4.08357 -0.79661 8.06288 5 0
219 4.08357 -0.79661 8.02928 3 0
220 4.05014 -0.79661 8.02471 3 0
221 4.01671 -0.79661 8.02057 3 0
222 3.98329 -0.79661 8.01675 3 0
223 3.94986 -0.79661 8.01315 4 0
224 3.94986 -0.830508 8.0087 4 0
225 3.94986 -0.864407 8.00283 3 0
226 3.91643 -0.864407 7.99775 3 0
227 3.88301 -0.864407 7.99312 3 0
228 3.84958 -0.864407 7.98891 3 0
229 3.81616 -0.864407 7.98504 3 0
230 3.78273 -0.864407 7.98147 3 0
231 3.7493 -0.864407 7.97814 3 0
232 3.71588 -0.864407 7.97499 3 0
233 3.68245 -0.864407 7.972 3 0
234 3.64903 -0.864407 7.96913 3 0
235 3.6156 -0.864407 7.96637 3 0
236 3.58217 -0.864407 7.96368 3 0
237 3.54875 -0.864407 7.96106 3 0
238 3.51532 -0.864407 7.95849 3 0
239 3.48189 -0.864407 7.95596 3 0
240 3.44847 -0.864407 7.95347 3 0
241 3.41504 -0.864407 7.95099 3 0
242 3.38162 -0.864407 7.94854 3 0
243 3.34819 -0.864407 7.94609 3 0
244 3.31476 -0.864407 7.94366 3 0
245 3.28134 -0.864407 7.94123 3 0
246 3.24791 -0.864407 7.9388 3 0
247 3.21448 -0.864407 7.93636 3 0
248 3.18106 -0.864407 7.93392 3 0
249 3.14763 -0.864407 7.93148 3 0
250 3.11421 -0.864407 7.92903 5 0
251 3.11421 -0.864407 7.9084 3 0
252 3.08078 -0.864407 7.90644 3 0
253 3.04735 -0.864407 7.90448 3 0
254 3.01393 -0.864407 7.90249 3 0
255 2.9805 -0.864407 7.90049 2 0
256 2.9805 -0.830508 7.89835 2 0
257 2.9805 -0.79661 7.89557 2 0
258 2.9805 -0.762712 7.89164 2 0
259 2.9805 -0.728814 7.88609 2 0
260 2.9805 -0.694915 7.8787 3 0
261 2.94708 -0.694915 7.87231 3 0
262 2.91365 -0.694915 7.8666 3 0
263 2.88022 -0.694915 7.86141 3 0
264 2.8468 -0.694915 7.85664 3 0
265 2.81337 -0.694915 7.85219 5 0
266 2.81337 -0.694915 7.82633 2 0
267 2.81337 -0.661017 7.82074 2 0
268 2.81337 -0.627119 7.81302 2 0
269 2.81337 -0.59322 7.80335 2 0
270 2.81337 -0.559322 7.79219 2 0
271 2.81337 -0.525424 7.78018 2 0
272 2.81337 -0.491525 7.76777 3 0
273 2.77994 -0.491525 7.75752 3 0
274 2.74652 -0.491525 7.74886 3 0
275 2.71309 -0.491525 7.74135 3 0
276 2.67967 -0.491525 7.73467 3 0
277 2.64624 -0.491525 7.72859 3 0
278 2.61281 -0.491525 7.72297 3 0
279 2.57939 -0.491525 7.71769 3 0
280 2.54596 -0.491525 7.71267 3 0
281 2.51253 -0.491525 7.70788 3 0
282 2.47911 -0.491525 7.70327 3 0
283 2.44568 -0.491525 7.69882 3 0
284 2.41226 -0.491525 7.6945 3 0
285 2.37883 -0.491525 7.6903 3 0
286 2.3454 -0.491525 7.6862 3 0
287 2.31198 -0.491525 7.68218 3 0
288 2.27855 -0.491525 7.67825 3 0
289 2.24513 -0.491525 7.67438 3 0
290 2.2117 -0.491525 7.67058 3 0
291 2.17827 -0.491525 7.66683 3 0
292 2.14485 -0.491525 7.66314 3 0
293 2.11142 -0.491525 7.65948 3 0
294 2.07799 -0.491525 7.65586 3 0
295 2.04457 -0.491525 7.65227 3 0
296 2.01114 -0.491525 7.64871 3 0
297 1.97772 -0.491525 7.64517 5 0
298 1.97772 -0.491525 7.62589 2 0
299 1.97772 -0.457627 7.62158 2 0
300 1.97772 -0.423729 7.61612 2 0
301 1.97772 -0.389831 7.6088 2 0
302 1.97772 -0.355932 7.59901 2 0
303 1.97772 -0.322034 7.58725 5 0
304 1.97772 -0.322034 7.57666 2 0
305 1.97772 -0.288136 7.56288 2 0
306 1.97772 -0.254237 7.54975 2 0
307 1.97772 -0.220339 7.53875 5 0
308 1.97772 -0.220339 7.5352 2 0
309 1.97772 -0.186441 7.52705 2 0
310 1.97772 -0.152542 7.52377 2 0
311 1.97772 -0.118644 7.52471 2 0
312 1.97772 -0.0847458 7.527 5 1
313 1.97772 -0.0847458 5.82971 2 0
314 1.97772 -0.0508475 5.76043 3 0
315 1.94429 -0.0508475 5.69203 3 0
316 1.91086 -0.0508475 5.63381 3 0
317 1.87744 -0.0508475 5.58548 3 0
318 1.84401 -0.0508475 5.54529 3 0
319 1.81058 -0.0508475 5.51114 3 0
320 1.77716 -0.0508475 5.4814 3 0
321 1.74373 -0.0508475 5.45473 3 0
322 1.71031 -0.0508475 5.43044 3 0
323 1.67688 -0.0508475 5.40823 3 0
324 1.64345 -0.0508475 5.38784 3 0
325 1.61003 -0.0508475 5.36913 3 0
326 1.5766 -0.0508475 5.35208 3 1
327 1.54318 -0.0508475 5.2034 3 0
328 1.50975 -0.0508475 5.17884 3 0
329 1.47632 -0.0508475 5.15452 3 0
330 1.4429 -0.0508475 5.13039 3 0
331 1.40947 -0.0508475 5.10644 3 0
332 1.37604 -0.0508475 5.08275 3 0
333 1.34262 -0.0508475 5.05947 3 0
334 1.30919 -0.0508475 5.03674 3 0
335 1.27577 -0.0508475 5.01487 3 0
336 1.24234 -0.0508475 4.99407 3 1
337 1.20891 -0.0508475 4.95586 3 1
338 1.17549 -0.0508475 4.91637 3 0
339 1.14206 -0.0508475 4.90435 3 0
340 1.10864 -0.0508475 4.89048 3 0
341 1.07521 -0.0508475 4.87517 3 0
342 1.04178 -0.0508475 4.85873 3 1
343 1.00836 -0.0508475 4.81514 3 1
344 0.97493 -0.0508475 4.75407 3 0
345 0.941504 -0.0508475 4.75894 3 0
346 0.908078 -0.0508475 4.76117 3 0
347 0.874652 -0.0508475 4.76191 3 1
348 0.841226 -0.0508475 4.69854 3 0
349 0.807799 -0.0508475 4.71167 3 1
350 0.774373 -0.0508475 4.6433 3 0
351 0.740947 -0.0508475 4.66822 3 1
352 0.707521 -0.0508475 4.59532 3 0
353 0.674095 -0.0508475 4.63352 3 0
354 0.640669 -0.0508475 4.67052 3 1
355 0.607242 -0.0508475 4.58479 3 1
356 0.573816 -0.0508475 4.50505 3 1
357 0.54039 -0.0508475 4.42821 3 0
358 0.506964 -0.0508475 4.49702 3 0
359 0.473538 -0.0508475 4.56928 3 1
360 0.440111 -0.0508475 4.46459 3 0
361 0.406685 -0.0508475 4.54129 3 1
362 0.373259 -0.0508475 4.42767 3 1
363 0.339833 -0.0508475 4.32411 3 1
364 0.306407 -0.0508475 4.22397 3 0
365 0.272981 -0.0508475 4.32696 3 0
366 0.239554 -0.0508475 4.37504 3 1
367 0.206128 -0.0508475 4.2736 3 1
368 0.172702 -0.0508475 4.13897 3 0
369 0.139276 -0.0508475 4.18192 3 0
370 0.10585 -0.0508475 4.08175 3 0
371 0.0724234 -0.0508475 3.83808 4 0
372 0.0724234 -0.0847458 3.53593 3 0
373 0.0389972 -0.0847458 3.17646 3 0
374 0.00557103 -0.0847458 2.79195 2 2
1 7.961 -0.491525 8.937 5 0
2 7.961 -0.491525 8.91501 5 0
3 7.961 -0.491525 8.88744 2 0
4 7.961 -0.457627 8.88213 2 0
5 7.961 -0.423729 8.87724 2 0
6 7.961 -0.389831 8.87242 2 0
7 7.961 -0.355932 8.86749 2 0
8 7.961 -0.322034 8.86243 5 0
9 7.961 -0.322034 8.83954 2 0
10 7.961 -0.288136 8.83499 2 0
11 7.961 -0.254237 8.83019 2 0
12 7.961 -0.220339 8.82516 2 0
13 7.961 -0.186441 8.81994 2 0
14 7.961 -0.152542 8.81457 5 0
15 7.961 -0.152542 8.79041 5 0
16 7.961 -0.152542 8.76629 5 0
17 7.961 -0.152542 8.74695 4 0
18 7.961 -0.186441 8.74573 4 0
19 7.961 -0.220339 8.74497 4 0
20 7.961 -0.254237 8.74439 4 0
21 7.961 -0.288136 8.74385 4 0
22 7.961 -0.322034 8.74329 4 0
23 7.961 -0.355932 8.74268 4 0
24 7.961 -0.389831 8.74198 4 0
25 7.961 -0.423729 8.74105 4 0
26 7.961 -0.457627 8.73973 4 0
27 7.961 -0.491525 8.73787 4 0
28 7.961 -0.525424 8.73491 4 0
29 7.961 -0.559322 8.73124 4 0
30 7.961 -0.59322 8.72688 4 0
31 7.961 -0.627119 8.72191 4 0
32 7.961 -0.661017 8.71647 4 0
33 7.961 -0.694915 8.7107 4 0
34 7.961 -0.728814 8.70473 5 0
35 7.961 -0.728814 8.6791 4 0
36 7.961 -0.762712 8.67362 4 0
37 7.961 -0.79661 8.66793 5 0
38 7.961 -0.79661 8.63966 4 0
39 7.961 -0.830508 8.63468 4 0
40 7.961 -0.864407 8.62926 5 0
41 7.961 -0.864407 8.60304 4 0
42 7.961 -0.898305 8.59865 4 0
43 7.961 -0.932203 8.59465 3 0
44 7.92758 -0.932203 8.5917 5 0
45 7.92758 -0.932203 8.57419 5 0
46 7.92758 -0.932203 8.56181 2 0
47 7.92758 -0.898305 8.5613 5 0
48 7.92758 -0.898305 8.55164 2 0
49 7.92758 -0.864407 8.55137 2 0
50 7.92758 -0.830508 8.55105 2 0
51 7.92758 -0.79661 8.55068 2 0
52 7.92758 -0.762712 8.55018 2 0
53 7.92758 -0.728814 8.54955 5 0
54 7.92758 -0.728814 8.53515 2 0
55 7.92758 -0.694915 8.53467 2 0
56 7.92758 -0.661017 8.53415 2 0
57 7.92758 -0.627119 8.53364 2 0
58 7.92758 -0.59322 8.53317 2 0
59 7.92758 -0.559322 8.53276 2 0
60 7.92758 -0.525424 8.53237 2 0
61 7.92758 -0.491525 8.532 2 0
62 7.92758 -0.457627 8.53165 5 0
63 7.92758 -0.457627 8.51529 5 0
64 7.92758 -0.457627 8.50254 5 0
65 7.92758 -0.457627 8.49242 2 0
66 7.92758 -0.423729 8.49232 2 0
67 7.92758 -0.389831 8.49221 2 0
68 7.92758 -0.355932 8.49207 2 0
69 7.92758 -0.322034 8.49188 2 0
70 7.92758 -0.288136 8.49165 5 0
71 7.92758 -0.288136 8.48059 2 0
72 7.92758 -0.254237 8.48035 2 0
73 7.92758 -0.220339 8.47992 2 0
74 7.92758 -0.186441 8.47904 2 0
75 7.92758 -0.152542 8.47741 2 0
76 7.92758 -0.118644 8.47452 2 0
77 7.92758 -0.0847458 8.47058 2 0
78 7.92758 -0.0508475 8.46638 3 0
79 7.89415 -0.0508475 8.46336 3 0
80 7.86072 -0.0508475 8.46113 3 0
81 7.8273 -0.0508475 8.45946 3 0
82 7.79387 -0.0508475 8.45817 3 0
83 7.76045 -0.0508475 8.45712 3 0
84 7.72702 -0.0508475 8.45624 3 0
85 7.69359 -0.0508475 8.45545 3 0
86 7.66017 -0.0508475 8.45474 3 0
87 7.62674 -0.0508475 8.45406 3 0
88 7.59331 -0.0508475 8.45342 3 0
89 7.55989 -0.0508475 8.45281 3 0
90 7.52646 -0.0508475 8.45221 3 0
91 7.49304 -0.0508475 8.45162 3 0
92 7.45961 -0.0508475 8.45104 3 0
93 7.42618 -0.0508475 8.45047 3 0
94 7.39276 -0.0508475 8.4499 3 0
95 7.35933 -0.0508475 8.44934 3 0
96 7.32591 -0.0508475 8.44877 3 0
97 7.29248 -0.0508475 8.44821 3 0
98 7.25905 -0.0508475 8.44764 3 0
99 7.22563 -0.0508475 8.44706 3 0
100 7.1922 -0.0508475 8.44648 3 0
101 7.15877 -0.0508475 8.4459 3 0
102 7.12535 -0.0508475 8.44531 3 0
103 7.09192 -0.0508475 8.44472 3 0
104 7.0585 -0.0508475 8.44411 3 0
105 7.02507 -0.0508475 8.4435 3 0
106 6.99164 -0.0508475 8.44288 3 0
107 6.95822 -0.0508475 8.44225 3 0
108 6.92479 -0.0508475 8.44162 3 0
109 6.89136 -0.0508475 8.44097 3 0
110 6.85794 -0.0508475 8.44031 3 0
111 6.82451 -0.0508475 8.43964 3 0
112 6.79109 -0.0508475 8.43896 3 0
113 6.75766 -0.0508475 8.43826 3 0
114 6.72423 -0.0508475 8.43756 3 0
115 6.69081 -0.0508475 8.43684 3 0
116 6.65738 -0.0508475 8.43611 3 0
117 6.62396 -0.0508475 8.43537 3 0
118 6.59053 -0.0508475 8.43462 3 0
119 6.5571 -0.0508475 8.43385 3 0
120 6.52368 -0.0508475 8.43307 3 0
121 6.49025 -0.0508475 8.43228 3 0
122 6.45682 -0.0508475 8.43147 3 0
123 6.4234 -0.0508475 8.43066 3 0
124 6.38997 -0.0508475 8.42982 3 0
125 6.35655 -0.0508475 8.42898 3 0
126 6.32312 -0.0508475 8.42812 3 0
127 6.28969 -0.0508475 8.42725 4 0
128 6.28969 -0.0847458 8.42629 3 0
129 6.25627 -0.0847458 8.42531 3 0
130 6.22284 -0.0847458 8.42432 3 0
131 6.18942 -0.0847458 8.42332 3 0
132 6.15599 -0.0847458 8.4223 3 0
133 6.12256 -0.0847458 8.42127 3 0
134 6.08914 -0.0847458 8.42023 3 0
135 6.05571 -0.0847458 8.41917 3 0
136 6.02228 -0.0847458 8.4181 3 0
137 5.98886 -0.0847458 8.41701 3 0
138 5.95543 -0.0847458 8.41591 3 0
139 5.92201 -0.0847458 8.41479 3 0
140 5.88858 -0.0847458 8.41366 3 0
141 5.85515 -0.0847458 8.41251 3 0
142 5.82173 -0.0847458 8.41135 3 0
143 5.7883 -0.0847458 8.41017 3 0
144 5.75487 -0.0847458 8.40898 4 0
145 5.75487 -0.118644 8.40762 3 0
146 5.72145 -0.118644 8.40626 3 0
147 5.68802 -0.118644 8.40489 3 0
148 5.6546 -0.118644 8.40352 3 0
149 5.62117 -0.118644 8.40212 3 0
150 5.58774 -0.118644 8.40071 3 0
151 5.55432 -0.118644 8.39928 3 0
152 5.52089 -0.118644 8.39783 3 0
153 5.48747 -0.118644 8.39636 3 0
154 5.45404 -0.118644 8.39485 3 0
155 5.42061 -0.118644 8.39333 3 0
156 5.38719 -0.118644 8.39177 3 0
157 5.35376 -0.118644 8.39018 3 0
158 5.32033 -0.118644 8.38856 3 0
159 5.28691 -0.118644 8.38691 3 0
160 5.25348 -0.118644 8.38523 3 0
161 5.22006 -0.118644 8.38352 3 0
162 5.18663 -0.118644 8.38178 3 0
163 5.1532 -0.118644 8.38001 3 0
164 5.11978 -0.118644 8.37821 3 0
165 5.08635 -0.118644 8.37638 4 0
166 5.08635 -0.152542 8.3743 3 0
167 5.05292 -0.152542 8.37222 3 0
168 5.0195 -0.152542 8.37013 3 0
169 4.98607 -0.152542 8.36803 3 0
170 4.95265 -0.152542 8.36592 3 0
171 4.91922 -0.152542 8.3638 3 0
172 4.88579 -0.152542 8.36166 3 0
173 4.85237 -0.152542 8.35951 3 0
174 4.81894 -0.152542 8.35735 3 0
175 4.78552 -0.152542 8.35518 3 0
176 4.75209 -0.152542 8.35299 3 0
177 4.71866 -0.152542 8.35079 3 0
178 4.68524 -0.152542 8.34857 3 0
179 4.65181 -0.152542 8.34634 3 0
180 4.61838 -0.152542 8.3441 3 0
181 4.58496 -0.152542 8.34184 3 0
182 4.55153 -0.152542 8.33956 3 0
183 4.51811 -0.152542 8.33728 3 0
184 4.48468 -0.152542 8.33497 3 0
185 4.45125 -0.152542 8.33266 4 0
186 4.45125 -0.186441 8.33001 3 0
187 4.41783 -0.186441 8.32739 3 0
188 4.3844 -0.186441 8.32479 3 0
189 4.35097 -0.186441 8.3222 3 0
190 4.31755 -0.186441 8.31963 3 0
191 4.28412 -0.186441 8.31707 3 0
192 4.2507 -0.186441 8.31452 3 0
193 4.21727 -0.186441 8.31198 3 0
194 4.18384 -0.186441 8.30944 5 0
195 4.18384 -0.186441 8.28514 4 0
196 4.18384 -0.220339 8.28233 4 0
197 4.18384 -0.254237 8.27863 4 0
198 4.18384 -0.288136 8.27371 4 0
199 4.18384 -0.322034 8.2674 4 0
200 4.18384 -0.355932 8.25996 4 0
201 4.18384 -0.389831 8.25175 4 0
202 4.18384 -0.423729 8.24304 5 0
203 4.18384 -0.423729 8.20987 4 0
204 4.18384 -0.457627 8.20126 4 0
205 4.18384 -0.491525 8.19237 4 0
206 4.18384 -0.525424 8.18319 4 0
207 4.18384 -0.559322 8.17375 4 0
208 4.18384 -0.59322 8.16414 4 0
209 4.18384 -0.627119 8.15442 4 0
210 4.18384 -0.661017 8.14468 4 0
211 4.18384 -0.694915 8.13494 4 0
212 4.18384 -0.728814 8.12525 5 0
213 4.18384 -0.728814 8.10434 4 0
214 4.18384 -0.762712 8.09452 4 0
215 4.18384 -0.79661 8.08491 3 0
216 4.15042 -0.79661 8.07649 3 0
217 4.11699 -0.79661 8.06922 3 0
218 4.08357 -0.79661 8.06288 5 0
219 4.08357 -0.79661 8.02928 3 0
220 4.05014 -0.79661 8.02471 3 0
221 4.01671 -0.79661 8.02057 3 0
222 3.98329 -0.79661 8.01675 3 0
223 3.94986 -0.79661 8.01315 4 0
224 3.94986 -0.830508 8.0087 4 0
225 3.94986 -0.864407 8.00283 3 0
226 3.91643 -0.864407 7.99775 3 0
227 3.88301 -0.864407 7.99312 3 0
228 3.84958 -0.864407 7.98891 3 0
229 3.81616 -0.864407 7.98504 3 0
230 3.78273 -0.864407 7.98147 3 0
231 3.7493 -0.864407 7.97814 3 0
232 3.71588 -0.864407 7.97499 3 0
233 3.68245 -0.864407 7.972 3 0
234 3.64903 -0.864407 7.96913 3 0
235 3.6156 -0.864407 7.96637 3 0
236 3.58217 -0.864407 7.96368 3 0
237 3.54875 -0.864407 7.96106 3 0
238 3.51532 -0.864407 7.95849 3 0
239 3.48189 -0.864407 7.95596 3 0
240 3.44847 -0.864407 7.95347 3 0
241 3.41504 -0.864407 7.95099 3 0
242 3.38162 -0.864407 7.94854 3 0
243 3.34819 -0.864407 7.94609 3 0
244 3.31476 -0.864407 7.94366 3 0
245 3.28134 -0.864407 7.94123 3 0
246 3.24791 -0.864407 7.9388 3 0
247 3.21448 -0.864407 7.93636 3 0
248 3.18106 -0.864407 7.93392 3 0
249 3.14763 -0.864407 7.93148 3 0
250 3.11421 -0.864407 7.92903 5 0
251 3.11421 -0.864407 7.9084 3 0
252 3.08078 -0.864407 7.90644 3 0
253 3.04735 -0.864407 7.90448 3 0
254 3.01393 -0.864407 7.90249 3 0
255 2.9805 -0.864407 7.90049 2 0
256 2.9805 -0.830508 7.89835 2 0
257 2.9805 -0.79661 7.89557 2 0
258 2.9805 -0.762712 7.89164 2 0
259 2.9805 -0.728814 7.88609 2 0
260 2.9805 -0.694915 7.8787 3 0
261 2.94708 -0.694915 7.87231 3 0
262 2.91365 -0.694915 7.8666 3 0
263 2.88022 -0.694915 7.86141 3 0
264 2.8468 -0.694915 7.85664 3 0
265 2.81337 -0.694915 7.85219 5 0
266 2.81337 -0.694915 7.82633 2 0
267 2.81337 -0.661017 7.82074 2 0
268 2.81337 -0.627119 7.81302 2 0
269 2.81337 -0.59322 7.80335 2 0
270 2.81337 -0.559322 7.79219 2 0
271 2.81337 -0.525424 7.78018 2 0
272 2.81337 -0.491525 7.76777 3 0
273 2.77994 -0.491525 7.75752 3 0
274 2.74652 -0.491525 7.74886 3 0
275 2.71309 -0.491525 7.74135 3 0
276 2.67967 -0.491525 7.73467 3 0
277 2.64624 -0.491525 7.72859 3 0
278 2.61281 -0.491525 7.72297 3 0
279 2.57939 -0.491525 7.71769 3 0
280 2.54596 -0.491525 7.71267 3 0
281 2.51253 -0.491525 7.70788 3 0
282 2.47911 -0.491525 7.70327 3 0
283 2.44568 -0.491525 7.69882 3 0
284 2.41226 -0.491525 7.6945 3 0
285 2.37883 -0.491525 7.6903 3 0
286 2.3454 -0.491525 7.6862 3 0
287 2.31198 -0.491525 7.68218 3 0
288 2.27855 -0.491525 7.67825 3 0
289 2.24513 -0.491525 7.67438 3 0
290 2.2117 -0.491525 7.67058 3 0
291 2.17827 -0.491525 7.66683 3 0
292 2.14485 -0.491525 7.66314 3 0
293 2.11142 -0.491525 7.65948 3 0
294 2.07799 -0.491525 7.65586 3 0
295 2.04457 -0.491525 7.65227 3 0
296 2.01114 -0.491525 7.64871 3 0
297 1.97772 -0.491525 7.64517 5 0
298 1.97772 -0.491525 7.62589 2 0
299 1.97772 -0.457627 7.62158 2 0
300 1.97772 -0.423729 7.61612 2 0
301 1.97772 -0.389831 7.6088 2 0
302 1.97772 -0.355932 7.59901 2 0
303 1.97772 -0.322034 7.58725 5 0
304 1.97772 -0.322034 7.57666 2 0
305 1.97772 -0.288136 7.56288 2 0
306 1.97772 -0.254237 7.54975 2 0
307 1.97772 -0.220339 7.53875 5 0
308 1.97772 -0.220339 7.5352 2 0
309 1.97772 -0.186441 7.52705 2 0
310 1.97772 -0.152542 7.52377 2 0
311 1.97772 -0.118644 7.52471 2 0
312 1.97772 -0.0847458 7.527 5 0
313 1.97772 -0.0847458 7.54837 5 0
314 1.97772 -0.0847458 7.49957 2 0
315 1.97772 -0.0508475 7.48925 5 0
316 1.97772 -0.0508475 7.44241 5 1
317 1.97772 -0.0508475 5.80291 3 0
318 1.94429 -0.0508475 5.77333 3 0
319 1.91086 -0.0508475 5.73017 3 0
320 1.87744 -0.0508475 5.68515 3 0
321 1.84401 -0.0508475 5.64396 3 0
322 1.81058 -0.0508475 5.60928 3 0
323 1.77716 -0.0508475 5.58094 3 0
324 1.74373 -0.0508475 5.55762 3 0
325 1.71031 -0.0508475 5.53786 3 0
326 1.67688 -0.0508475 5.52096 3 0
327 1.64345 -0.0508475 5.50629 3 0
328 1.61003 -0.0508475 5.49351 3 0
329 1.5766 -0.0508475 5.48244 3 0
330 1.54318 -0.0508475 5.47295 3 1
331 1.50975 -0.0508475 5.08773 3 0
332 1.47632 -0.0508475 5.06415 3 1
333 1.4429 -0.0508475 4.99692 2 0
334 1.4429 -0.0169492 4.99618 3 0
335 1.40947 -0.0169492 4.99612 3 0
336 1.37604 -0.0169492 4.99805 3 1
337 1.34262 -0.0169492 4.7473 3 0
338 1.30919 -0.0169492 4.75299 3 0
339 1.27577 -0.0169492 4.76027 3 0
340 1.24234 -0.0169492 4.76962 3 0
341 1.20891 -0.0169492 4.78091 3 1
342 1.17549 -0.0169492 4.58996 3 0
343 1.14206 -0.0169492 4.60353 3 0
344 1.10864 -0.0169492 4.61948 3 1
345 1.07521 -0.0169492 4.46628 3 0
346 1.04178 -0.0169492 4.48881 3 1
347 1.00836 -0.0169492 4.35563 3 1
348 0.97493 -0.0169492 4.24651 3 0
349 0.941504 -0.0169492 4.27607 3 0
350 0.908078 -0.0169492 4.31209 3 1
351 0.874652 -0.0169492 4.20438 3 0
352 0.841226 -0.0169492 4.24801 3 0
353 0.807799 -0.0169492 4.30073 3 0
354 0.774373 -0.0169492 4.36348 3 1
355 0.740947 -0.0169492 4.23183 3 0
356 0.707521 -0.0169492 4.30023 3 0
357 0.674095 -0.0169492 4.38069 3 0
358 0.640669 -0.0169492 4.4714 3 1
359 0.607242 -0.0169492 4.29021 3 1
360 0.573816 -0.0169492 4.15987 3 0
361 0.54039 -0.0169492 4.26091 3 1
362 0.506964 -0.0169492 4.12205 3 1
363 0.473538 -0.0169492 4.00462 3 1
364 0.440111 -0.0169492 3.8984 3 1
365 0.406685 -0.0169492 3.79718 3 1
366 0.373259 -0.0169492 3.69838 3 0
367 0.339833 -0.0169492 3.84292 3 1
368 0.306407 -0.0169492 3.71552 3 0
369 0.272981 -0.0169492 3.84029 3 0
370 0.239554 -0.0169492 3.89351 3 1
371 0.206128 -0.0169492 3.76568 3 0
372 0.172702 -0.0169492 3.70402 3 0
373 0.139276 -0.0169492 3.47589 4 0
374 0.139276 -0.0508475 3.15502 3 1
375 0.10585 -0.0508475 3.48291 3 0
376 0.0724234 -0.0508475 3.15749 3 2
1 7.961 -0.491525 8.937 5 0
2 7.961 -0.491525 8.91501 5 0
3 7.961 -0.491525 8.88744 2 0
4 7.961 -0.457627 8.88213 2 0
5 7.961 -0.423729 8.87724 2 0
6 7.961 -0.389831 8.87242 2 0
7 7.961 -0.355932 8.86749 2 0
8 7.961 -0.322034 8.86243 5 0
9 7.961 -0.322034 8.83954 2 0
10 7.961 -0.288136 8.83499 2 0
11 7.961 -0.254237 8.83019 2 0
12 7.961 -0.220339 8.82516 2 0
13 7.961 -0.186441 8.81994 2 0
14 7.961 -0.152542 8.81457 5 0
15 7.961 -0.152542 8.79041 5 0
16 7.961 -0.152542 8.76629 5 0
17 7.961 -0.152542 8.74695 4 0
18 7.961 -0.186441 8.74573 4 0
19 7.961 -0.220339 8.74497 4 0
20 7.961 -0.254237 8.74439 4 0
21 7.961 -0.288136 8.74385 4 0
22 7.961 -0.322034 8.74329 4 0
23 7.961 -0.355932 8.74268 4 0
24 7.961 -0.389831 8.74198 4 0
25 7.961 -0.423729 8.74105 4 0
26 7.961 -0.457627 8.73973 4 0
27 7.961 -0.491525 8.73787 4 0
28 7.961 -0.525424 8.73491 4 0
29 7.961 -0.559322 8.73124 4 0
30 7.961 -0.59322 8.72688 4 0
31 7.961 -0.627119 8.72191 4 0
32 7.961 -0.661017 8.71647 4 0
33 7.961 -0.694915 8.7107 4 0
34 7.961 -0.728814 8.70473 5 0
35 7.961 -0.728814 8.6791 4 0
36 7.961 -0.762712 8.67362 4 0
37 7.961 -0.79661 8.66793 5 0
38 7.961 -0.79661 8.63966 4 0
39 7.961 -0.830508 8.63468 4 0
40 7.961 -0.864407 8.62926 5 0
41 7.961 -0.864407 8.60304 4 0
42 7.961 -0.898305 8.59865 4 0
43 7.961 -0.932203 8.59465 3 0
44 7.92758 -0.932203 8.5917 5 0
45 7.92758 -0.932203 8.57419 5 0
46 7.92758 -0.932203 8.56181 2 0
47 7.92758 -0.898305 8.5613 5 0
48 7.92758 -0.898305 8.55164 2 0
49 7.92758 -0.864407 8.55137 2 0
50 7.92758 -0.830508 8.55105 2 0
51 7.92758 -0.79661 8.55068 2 0
52 7.92758 -0.762712 8.55018 2 0
53 7.92758 -0.728814 8.54955 5 0
54 7.92758 -0.728814 8.53515 2 0
55 7.92758 -0.694915 8.53467 2 0
56 7.92758 -0.661017 8.53415 2 0
57 7.92758 -0.627119 8.53364 2 0
58 7.92758 -0.59322 8.53317 2 0
59 7.92758 -0.559322 8.53276 2 0
60 7.92758 -0.525424 8.53237 2 0
61 7.92758 -0.491525 8.532 2 0
62 7.92758 -0.457627 8.53165 5 0
63 7.92758 -0.457627 8.51529 5 0
64 7.92758 -0.457627 8.50254 5 0
65 7.92758 -0.457627 8.49242 2 0
66 7.92758 -0.423729 8.49232 2 0
67 7.92758 -0.389831 8.49221 2 0
68 7.92758 -0.355932 8.49207 2 0
69 7.92758 -0.322034 8.49188 2 0
70 7.92758 -0.288136 8.49165 5 0
71 7.92758 -0.288136 8.48059 2 0
72 7.92758 -0.254237 8.48035 2 0
73 7.92758 -0.220339 8.47992 2 0
74 7.92758 -0.186441 8.47904 2 0
75 7.92758 -0.152542 8.47741 2 0
76 7.92758 -0.118644 8.47452 2 0
77 7.92758 -0.0847458 8.47058 2 0
78 7.92758 -0.0508475 8.46638 3 0
79 7.89415 -0.0508475 8.46336 3 0
80 7.86072 -0.0508475 8.46113 3 0
81 7.8273 -0.0508475 8.45946 3 0
82 7.79387 -0.0508475 8.45817 3 0
83 7.76045 -0.0508475 8.45712 3 0
84 7.72702 -0.0508475 8.45624 3 0
85 7.69359 -0.0508475 8.45545 3 0
86 7.66017 -0.0508475 8.45474 3 0
87 7.62674 -0.0508475 8.45406 3 0
88 7.59331 -0.0508475 8.45342 3 0
89 7.55989 -0.0508475 8.45281 3 0
90 7.52646 -0.0508475 8.45221 3 0
91 7.49304 -0.0508475 8.45162 3 0
92 7.45961 -0.0508475 8.45104 3 0
93 7.42618 -0.0508475 8.45047 3 0
94 7.39276 -0.0508475 8.4499 3 0
95 7.35933 -0.0508475 8.44934 3 0
96 7.32591 -0.0508475 8.44877 3 0
97 7.29248 -0.0508475 8.44821 3 0
98 7.25905 -0.0508475 8.44764 3 0
99 7.22563 -0.0508475 8.44706 3 0
100 7.1922 -0.0508475 8.44648 3 0
101 7.15877 -0.0508475 8.4459 3 0
102 7.12535 -0.0508475 8.44531 3 0
103 7.09192 -0.0508475 8.44472 3 0
104 7.0585 -0.0508475 8.44411 3 0
105 7.02507 -0.0508475 8.4435 3 0
106 6.99164 -0.0508475 8.44288 3 0
107 6.95822 -0.0508475 8.44225 3 0
108 6.92479 -0.0508475 8.44162 3 0
109 6.89136 -0.0508475 8.44097 3 0
110 6.85794 -0.0508475 8.44031 3 0
111 6.82451 -0.0508475 8.43964 3 0
112 6.79109 -0.0508475 8.43896 3 0
113 6.75766 -0.0508475 8.43826 3 0
114 6.72423 -0.0508475 8.43756 3 0
115 6.69081 -0.0508475 8.43684 3 0
116 6.65738 -0.0508475 8.43611 3 0
117 6.62396 -0.0508475 8.43537 3 0
118 6.59053 -0.0508475 8.43462 3 0
119 6.5571 -0.0508475 8.43385 3 0
120 6.52368 -0.0508475 8.43307 3 0
121 6.49025 -0.0508475 8.43228 3 0
122 6.45682 -0.0508475 8.43147 3 0
123 6.4234 -0.0508475 8.43066 3 0
124 6.38997 -0.0508475 8.42982 3 0
125 6.35655 -0.0508475 8.42898 3 0
126 6.32312 -0.0508475 8.42812 3 0
127 6.28969 -0.0508475 8.42725 4 0
128 6.28969 -0.0847458 8.42629 3 0
129 6.25627 -0.0847458 8.42531 3 0
130 6.22284 -0.0847458 8.42432 3 0
131 6.18942 -0.0847458 8.42332 3 0
132 6.15599 -0.0847458 8.4223 3 0
133 6.12256 -0.0847458 8.42127 3 0
134 6.08914 -0.0847458 8.42023 3 0
135 6.05571 -0.0847458 8.41917 3 0
136 6.02228 -0.0847458 8.4181 3 0
137 5.98886 -0.0847458 8.41701 3 0
138 5.95543 -0.0847458 8.41591 3 0
139 5.92201 -0.0847458 8.41479 3 0
140 5.88858 -0.0847458 8.41366 3 0
141 5.85515 -0.0847458 8.41251 3 0
142 5.82173 -0.0847458 8.41135 3 0
143 5.7883 -0.0847458 8.41017 3 0
144 5.75487 -0.0847458 8.40898 4 0
145 5.75487 -0.118644 8.40762 3 0
146 5.72145 -0.118644 8.40626 3 0
147 5.68802 -0.118644 8.40489 3 0
148 5.6546 -0.118644 8.40352 3 0
149 5.62117 -0.118644 8.40212 3 0
150 5.58774 -0.118644 8.40071 3 0
151 5.55432 -0.118644 8.39928 3 0
152 5.52089 -0.118644 8.39783 3 0
153 5.48747 -0.118644 8.39636 3 0
154 5.45404 -0.118644 8.39485 3 0
155 5.42061 -0.118644 8.39333 3 0
156 5.38719 -0.118644 8.39177 3 0
157 5.35376 -0.118644 8.39018 3 0
158 5.32033 -0.118644 8.38856 3 0
159 5.28691 -0.118644 8.38691 3 0
160 5.25348 -0.118644 8.38523 3 0
161 5.22006 -0.118644 8.38352 3 0
162 5.18663 -0.118644 8.38178 3 0
163 5.1532 -0.118644 8.38001 3 0
164 5.11978 -0.118644 8.37821 3 0
165 5.08635 -0.118644 8.37638 4 0
166 5.08635 -0.152542 8.3743 3 0
167 5.05292 -0.152542 8.37222 3 0
168 5.0195 -0.152542 8.37013 3 0
169 4.98607 -0.152542 8.36803 3 0
170 4.95265 -0.152542 8.36592 3 0
171 4.91922 -0.152542 8.3638 3 0
172 4.88579 -0.152542 8.36166 3 0
173 4.85237 -0.152542 8.35951 3 0
174 4.81894 -0.152542 8.35735 3 0
175 4.78552 -0.152542 8.35518 3 0
176 4.75209 -0.152542 8.35299 3 0
177 4.71866 -0.152542 8.35079 3 0
178 4.68524 -0.152542 8.34857 3 0
179 4.65181 -0.152542 8.34634 3 0
180 4.61838 -0.152542 8.3441 3 0
181 4.58496 -0.152542 8.34184 3 0
182 4.55153 -0.152542 8.33956 3 0
183 4.51811 -0.152542 8.33728 3 0
184 4.48468 -0.152542 8.33497 3 0
185 4.45125 -0.152542 8.33266 4 0
186 4.45125 -0.186441 8.33001 3 0
187 4.41783 -0.186441 8.32739 3 0
188 4.3844 -0.186441 8.32479 3 0
189 4.35097 -0.186441 8.3222 3 0
190 4.31755 -0.186441 8.31963 3 0
191 4.28412 -0.186441 8.31707 3 0
192 4.2507 -0.186441 8.31452 3 0
193 4.21727 -0.186441 8.31198 3 0
194 4.18384 -0.186441 8.30944 5 0
195 4.18384 -0.186441 8.28514 4 0
196 4.18384 -0.220339 8.28233 4 0
197 4.18384 -0.254237 8.27863 4 0
198 4.18384 -0.288136 8.27371 4 0
199 4.18384 -0.322034 8.2674 4 0
200 4.18384 -0.355932 8.25996 4 0
201 4.18384 -0.389831 8.25175 4 0
202 4.18384 -0.423729 8.24304 5 0
203 4.18384 -0.423729 8.20987 4 0
204 4.18384 -0.457627 8.20126 4 0
205 4.18384 -0.491525 8.19237 4 0
206 4.18384 -0.525424 8.18319 4 0
207 4.18384 -0.559322 8.17375 4 0
208 4.18384 -0.59322 8.16414 4 0
209 4.18384 -0.627119 8.15442 4 0
210 4.18384 -0.661017 8.14468 4 0
211 4.18384 -0.694915 8.13494 4 0
212 4.18384 -0.728814 8.12525 5 0
213 4.18384 -0.728814 8.10434 4 0
214 4.18384 -0.762712 8.09452 4 0
215 4.18384 -0.79661 8.08491 3 0
216 4.15042 -0.79661 8.07649 3 0
217 4.11699 -0.79661 8.06922 3 0
218 4.08357 -0.79661 8.06288 5 0
219 4.08357 -0.79661 8.02928 3 0
220 4.05014 -0.79661 8.02471 3 0
221 4.01671 -0.79661 8.02057 3 0
222 3.98329 -0.79661 8.01675 3 0
223 3.94986 -0.79661 8.01315 4 0
224 3.94986 -0.830508 8.0087 4 0
225 3.94986 -0.864407 8.00283 3 0
226 3.91643 -0.864407 7.99775 3 0
227 3.88301 -0.864407 7.99312 3 0
228 3.84958 -0.864407 7.98891 3 0
229 3.81616 -0.864407 7.98504 3 0
230 3.78273 -0.864407 7.98147 3 0
231 3.7493 -0.864407 7.97814 3 0
232 3.71588 -0.864407 7.97499 3 0
233 3.68245 -0.864407 7.972 3 0
234 3.64903 -0.864407 7.96913 3 0
235 3.6156 -0.864407 7.96637 3 0
236 3.58217 -0.864407 7.96368 3 0
237 3.54875 -0.864407 7.96106 3 0
238 3.51532 -0.864407 7.95849 3 0
239 3.48189 -0.864407 7.95596 3 0
240 3.44847 -0.864407 7.95347 3 0
241 3.41504 -0.864407 7.95099 3 0
242 3.38162 -0.864407 7.94854 3 0
243 3.34819 -0.864407 7.94609 3 0
244 3.31476 -0.864407 7.94366 3 0
245 3.28134 -0.864407 7.94123 3 0
246 3.24791 -0.864407 7.9388 3 0
247 3.21448 -0.864407 7.93636 3 0
248 3.18106 -0.864407 7.93392 3 0
249 3.14763 -0.864407 7.93148 3 0
250 3.11421 -0.864407 7.92903 5 0
251 3.11421 -0.864407 7.9084 3 0
252 3.08078 -0.864407 7.90644 3 0
253 3.04735 -0.864407 7.90448 3 0
254 3.01393 -0.864407 7.90249 3 0
255 2.9805 -0.864407 7.90049 2 0
256 2.9805 -0.830508 7.89835 2 0
257 2.9805 -0.79661 7.89557 2 0
258 2.9805 -0.762712 7.89164 2 0
259 2.9805 -0.728814 7.88609 2 0
260 2.9805 -0.694915 7.8787 3 0
261 2.94708 -0.694915 7.87231 3 0
262 2.91365 -0.694915 7.8666 3 0
263 2.88022 -0.694915 7.86141 3 0
264 2.8468 -0.694915 7.85664 3 0
265 2.81337 -0.694915 7.85219 5 0
266 2.81337 -0.694915 7.82633 2 0
267 2.81337 -0.661017 7.82074 2 0
268 2.81337 -0.627119 7.81302 2 0
269 2.81337 -0.59322 7.80335 2 0
270 2.81337 -0.559322 7.79219 2 0
271 2.81337 -0.525424 7.78018 2 0
272 2.81337 -0.491525 7.76777 3 0
273 2.77994 -0.491525 7.75752 3 0
274 2.74652 -0.491525 7.74886 3 0
275 2.71309 -0.491525 7.74135 3 0
276 2.67967 -0.491525 7.73467 3 0
277 2.64624 -0.491525 7.72859 3 0
278 2.61281 -0.491525 7.72297 3 0
279 2.57939 -0.491525 7.71769 3 0
280 2.54596 -0.491525 7.71267 3 0
281 2.51253 -0.491525 7.70788 3 0
282 2.47911 -0.491525 7.70327 3 0
283 2.44568 -0.491525 7.69882 3 0
284 2.41226 -0.491525 7.6945 3 0
285 2.37883 -0.491525 7.6903 3 0
286 2.3454 -0.491525 7.6862 3 0
287 2.31198 -0.491525 7.68218 3 0
288 2.27855 -0.491525 7.67825 3 0
289 2.24513 -0.491525 7.67438 3 0
290 2.2117 -0.491525 7.67058 3 0
291 2.17827 -0.491525 7.66683 3 0
292 2.14485 -0.491525 7.66314 3 0
293 2.11142 -0.491525 7.65948 3 0
294 2.07799 -0.491525 7.65586 3 0
295 2.04457 -0.491525 7.65227 3 0
296 2.01114 -0.491525 7.64871 3 0
297 1.97772 -0.491525 7.64517 5 0
298 1.97772 -0.491525 7.62589 2 0
299 1.97772 -0.457627 7.62158 2 0
300 1.97772 -0.423729 7.61612 2 0
301 1.97772 -0.389831 7.6088 2 0
302 1.97772 -0.355932 7.59901 2 0
303 1.97772 -0.322034 7.58725 5 0
304 1.97772 -0.322034 7.57666 2 0
305 1.97772 -0.288136 7.56288 2 0
306 1.97772 -0.254237 7.54975 2 0
307 1.97772 -0.220339 7.53875 5 0
308 1.97772 -0.220339 7.5352 2 0
309 1.97772 -0.186441 7.52705 2 0
310 1.97772 -0.152542 7.52377 2 0
311 1.97772 -0.118644 7.52471 2 0
312 1.97772 -0.0847458 7.527 5 1
313 1.97772 -0.0847458 5.82971 2 0
314 1.97772 -0.0508475 5.76043 3 0
315 1.94429 -0.0508475 5.69203 3 0
316 1.91086 -0.0508475 5.63381 3 0
317 1.87744 -0.0508475 5.58548 3 0
318 1.84401 -0.0508475 5.54529 3 0
319 1.81058 -0.0508475 5.51114 3 0
320 1.77716 -0.0508475 5.4814 3 0
321 1.74373 -0.0508475 5.45473 3 0
322 1.71031 -0.0508475 5.43044 3 0
323 1.67688 -0.0508475 5.40823 3 0
324 1.64345 -0.0508475 5.38784 3 0
325 1.61003 -0.0508475 5.36913 3 0
326 1.5766 -0.0508475 5.35208 3 0
327 1.54318 -0.0508475 5.33671 3 0
328 1.50975 -0.0508475 5.32279 3 0
329 1.47632 -0.0508475 5.31053 3 0
330 1.4429 -0.0508475 5.29998 3 0
331 1.40947 -0.0508475 5.29122 3 1
332 1.37604 -0.0508475 5.06245 3 0
333 1.34262 -0.0508475 5.03833 3 0
334 1.30919 -0.0508475 5.0149 3 0
335 1.27577 -0.0508475 4.99221 3 0
336 1.24234 -0.0508475 4.97046 3 0
337 1.20891 -0.0508475 4.94966 3 1
338 1.17549 -0.0508475 4.91479 3 0
339 1.14206 -0.0508475 4.89001 3 0
340 1.10864 -0.0508475 4.86516 3 1
341 1.07521 -0.0508475 4.84958 3 0
342 1.04178 -0.0508475 4.82929 3 0
343 1.00836 -0.0508475 4.80748 3 1
344 0.97493 -0.0508475 4.7821 3 1
345 0.941504 -0.0508475 4.73264 3 0
346 0.908078 -0.0508475 4.73483 3 1
347 0.874652 -0.0508475 4.6744 3 0
348 0.841226 -0.0508475 4.68914 3 1
349 0.807799 -0.0508475 4.62075 3 0
350 0.774373 -0.0508475 4.64776 3 0
351 0.740947 -0.0508475 4.6703 3 0
352 0.707521 -0.0508475 4.69035 3 0
353 0.674095 -0.0508475 4.70918 3 0
354 0.640669 -0.0508475 4.72806 3 0
355 0.607242 -0.0508475 4.74891 3 0
356 0.573816 -0.0508475 4.7714 5 0
357 0.573816 -0.0508475 4.84316 5 1
358 0.573816 -0.0508475 4.61946 3 0
359 0.54039 -0.0508475 4.60948 3 1
360 0.506964 -0.0508475 4.55666 3 1
361 0.473538 -0.0508475 4.50104 3 1
362 0.440111 -0.0508475 4.44219 3 0
363 0.406685 -0.0508475 4.47803 3 1
364 0.373259 -0.0508475 4.40099 3 0
365 0.339833 -0.0508475 4.45086 3 0
366 0.306407 -0.0508475 4.49953 3 1
367 0.272981 -0.0508475 4.37471 3 0
368 0.239554 -0.0508475 4.43002 3 0
369 0.206128 -0.0508475 4.44409 2 1
370 0.206128 -0.0169492 4.24282 3 1
371 0.172702 -0.0169492 4.00991 3 0
372 0.139276 -0.0169492 4.17286 3 0
373 0.10585 -0.0169492 4.2324 4 1
374 0.10585 -0.0508475 4.19309 3 0
375 0.0724234 -0.0508475 4.13434 3 2
1 7.961 -0.491525 8.937 5 0
2 7.961 -0.491525 8.91501 5 0
3 7.961 -0.491525 8.88744 2 0
4 7.961 -0.457627 8.88213 2 0
5 7.961 -0.423729 8.87724 2 0
6 7.961 -0.389831 8.87242 2 0
7 7.961 -0.355932 8.86749 2 0
8 7.961 -0.322034 8.86243 5 0
9 7.961 -0.322034 8.83954 2 0
10 7.961 -0.288136 8.83499 2 0
11 7.961 -0.254237 8.83019 2 0
12 7.961 -0.220339 8.82516 2 0
13 7.961 -0.186441 8.81994 2 0
14 7.961 -0.152542 8.81457 5 0
15 7.961 -0.152542 8.79041 5 0
16 7.961 -0.152542 8.76629 5 0
17 7.961 -0.152542 8.74695 4 0
18 7.961 -0.186441 8.74573 4 0
19 7.961 -0.220339 8.74497 4 0
20 7.961 -0.254237 8.74439 4 0
21 7.961 -0.288136 8.74385 4 0
22 7.961 -0.322034 8.74329 4 0
23 7.961 -0.355932 8.74268 4 0
24 7.961 -0.389831 8.74198 4 0
25 7.961 -0.423729 8.74105 4 0
26 7.961 -0.457627 8.73973 4 0
27 7.961 -0.491525 8.73787 4 0
28 7.961 -0.525424 8.73491 4 0
29 7.961 -0.559322 8.73124 4 0
30 7.961 -0.59322 8.72688 4 0
31 7.961 -0.627119 8.72191 4 0
32 7.961 -0.661017 8.71647 4 0
33 7.961 -0.694915 8.7107 4 0
34 7.961 -0.728814 8.70473 5 0
35 7.961 -0.728814 8.6791 4 0
36 7.961 -0.762712 8.67362 4 0
37 7.961 -0.79661 8.66793 5 0
38 7.961 -0.79661 8.63966 4 0
39 7.961 -0.830508 8.63468 4 0
40 7.961 -0.864407 8.62926 5 0
41 7.961 -0.864407 8.60304 4 0
42 7.961 -0.898305 8.59865 4 0
43 7.961 -0.932203 8.59465 3 0
44 7.92758 -0.932203 8.5917 5 0
45 7.92758 -0.932203 8.57419 5 0
46 7.92758 -0.932203 8.56181 2 0
47 7.92758 -0.898305 8.5613 5 0
48 7.92758 -0.898305 8.55164 2 0
49 7.92758 -0.864407 8.55137 2 0
50 7.92758 -0.830508 8.55105 2 0
51 7.92758 -0.79661 8.55068 2 0
52 7.92758 -0.762712 8.55018 2 0
53 7.92758 -0.728814 8.54955 5 0
54 7.92758 -0.728814 8.53515 2 0
55 7.92758 -0.694915 8.53467 2 0
56 7.92758 -0.661017 8.53415 2 0
57 7.92758 -0.627119 8.53364 2 0
58 7.92758 -0.59322 8.53317 2 0
59 7.92758 -0.559322 8.53276 2 0
60 7.92758 -0.525424 8.53237 2 0
61 7.92758 -0.491525 8.532 2 0
62 7.92758 -0.457627 8.53165 5 0
63 7.92758 -0.457627 8.51529 5 0
64 7.92758 -0.457627 8.50254 5 0
65 7.92758 -0.457627 8.49242 2 0
66 7.92758 -0.423729 8.49232 2 0
67 7.92758 -0.389831 8.49221 2 0
68 7.92758 -0.355932 8.49207 2 0
69 7.92758 -0.322034 8.49188 2 0
70 7.92758 -0.288136 8.49165 5 0
71 7.92758 -0.288136 8.48059 2 0
72 7.92758 -0.254237 8.48035 2 0
73 7.92758 -0.220339 8.47992 2 0
74 7.92758 -0.186441 8.47904 2 0
75 7.92758 -0.152542 8.47741 2 0
76 7.92758 -0.118644 8.47452 2 0
77 7.92758 -0.0847458 8.47058 2 0
78 7.92758 -0.0508475 8.46638 3 0
79 7.89415 -0.0508475 8.46336 3 0
80 7.86072 -0.0508475 8.46113 3 0
81 7.8273 -0.0508475 8.45946 3 0
82 7.79387 -0.0508475 8.45817 3 0
83 7.76045 -0.0508475 8.45712 3 0
84 7.72702 -0.0508475 8.45624 3 0
85 7.69359 -0.0508475 8.45545 3 0
86 7.66017 -0.0508475 8.45474 3 0
87 7.62674 -0.0508475 8.45406 3 0
88 7.59331 -0.0508475 8.45342 3 0
89 7.55989 -0.0508475 8.45281 3 0
90 7.52646 -0.0508475 8.45221 3 0
91 7.49304 -0.0508475 8.45162 3 0
92 7.45961 -0.0508475 8.45104 3 0
93 7.42618 -0.0508475 8.45047 3 0
94 7.39276 -0.0508475 8.4499 3 0
95 7.35933 -0.0508475 8.44934 3 0
96 7.32591 -0.0508475 8.44877 3 0
97 7.29248 -0.0508475 8.44821 3 0
98 7.25905 -0.0508475 8.44764 3 0
99 7.22563 -0.0508475 8.44706 3 0
100 7.1922 -0.0508475 8.44648 3 0
101 7.15877 -0.0508475 8.4459 3 0
102 7.12535 -0.0508475 8.44531 3 0
103 7.09192 -0.0508475 8.44472 3 0
104 7.0585 -0.0508475 8.44411 3 0
105 7.02507 -0.0508475 8.4435 3 0
106 6.99164 -0.0508475 8.44288 3 0
107 6.95822 -0.0508475 8.44225 3 0
108 6.92479 -0.0508475 8.44162 3 0
109 6.89136 -0.0508475 8.44097 3 0
110 6.85794 -0.0508475 8.44031 3 0
111 6.82451 -0.0508475 8.43964 3 0
112 6.79109 -0.0508475 8.43896 3 0
113 6.75766 -0.0508475 8.43826 3 0
114 6.72423 -0.0508475 8.43756 3 0
115 6.69081 -0.0508475 8.43684 3 0
116 6.65738 -0.0508475 8.43611 3 0
117 6.62396 -0.0508475 8.43537 3 0
118 6.59053 -0.0508475 8.43462 3 0
119 6.5571 -0.0508475 8.43385 3 0
120 6.52368 -0.0508475 8.43307 3 0
121 6.49025 -0.0508475 8.43228 3 0
122 6.45682 -0.0508475 8.43147 3 0
123 6.4234 -0.0508475 8.43066 3 0
124 6.38997 -0.0508475 8.42982 3 0
125 6.35655 -0.0508475 8.42898 3 0
126 6.32312 -0.0508475 8.42812 3 0
127 6.28969 -0.0508475 8.42725 4 0
128 6.28969 -0.0847458 8.42629 3 0
129 6.25627 -0.0847458 8.42531 3 0
130 6.22284 -0.0847458 8.42432 3 0
131 6.18942 -0.0847458 8.42332 3 0
132 6.15599 -0.0847458 8.4223 3 0
133 6.12256 -0.0847458 8.42127 3 0
134 6.08914 -0.0847458 8.42023 3 0
135 6.05571 -0.0847458 8.41917 3 0
136 6.02228 -0.0847458 8.4181 3 0
137 5.98886 -0.0847458 8.41701 3 0
138 5.95543 -0.0847458 8.41591 3 0
139 5.92201 -0.0847458 8.41479 3 0
140 5.88858 -0.0847458 8.41366 3 0
141 5.85515 -0.0847458 8.41251 3 0
142 5.82173 -0.0847458 8.41135 3 0
143 5.7883 -0.0847458 8.41017 3 0
144 5.75487 -0.0847458 8.40898 4 0
145 5.75487 -0.118644 8.40762 3 0
146 5.72145 -0.118644 8.40626 3 0
147 5.68802 -0.118644 8.40489 3 0
148 5.6546 -0.118644 8.40352 3 0
149 5.62117 -0.118644 8.40212 3 0
150 5.58774 -0.118644 8.40071 3 0
151 5.55432 -0.118644 8.39928 3 0
152 5.52089 -0.118644 8.39783 3 0
153 5.48747 -0.118644 8.39636 3 0
154 5.45404 -0.118644 8.39485 3 0
155 5.42061 -0.118644 8.39333 3 0
156 5.38719 -0.118644 8.39177 3 0
157 5.35376 -0.118644 8.39018 3 0
158 5.32033 -0.118644 8.38856 3 0
159 5.28691 -0.118644 8.38691 3 0
160 5.25348 -0.118644 8.38523 3 0
161 5.22006 -0.118644 8.38352 3 0
162 5.18663 -0.118644 8.38178 3 0
163 5.1532 -0.118644 8.38001 3 0
164 5.11978 -0.118644 8.37821 3 0
165 5.08635 -0.118644 8.37638 4 0
166 5.08635 -0.152542 8.3743 3 0
167 5.05292 -0.152542 8.37222 3 0
168 5.0195 -0.152542 8.37013 3 0
169 4.98607 -0.152542 8.36803 3 0
170 4.95265 -0.152542 8.36592 3 0
171 4.91922 -0.152542 8.3638 3 0
172 4.88579 -0.152542 8.36166 3 0
173 4.85237 -0.152542 8.35951 3 0
174 4.81894 -0.152542 8.35735 3 0
175 4.78552 -0.152542 8.35518 3 0
176 4.75209 -0.152542 8.35299 3 0
177 4.71866 -0.152542 8.35079 3 0
178 4.68524 -0.152542 8.34857 3 0
179 4.65181 -0.152542 8.34634 3 0
180 4.61838 -0.152542 8.3441 3 0
181 4.58496 -0.152542 8.34184 3 0
182 4.55153 -0.152542 8.33956 3 0
183 4.51811 -0.152542 8.33728 3 0
184 4.48468 -0.152542 8.33497 3 0
185 4.45125 -0.152542 8.33266 4 0
186 4.45125 -0.186441 8.33001 3 0
187 4.41783 -0.186441 8.32739 3 0
188 4.3844 -0.186441 8.32479 3 0
189 4.35097 -0.186441 8.3222 3 0
190 4.31755 -0.186441 8.31963 3 0
191 4.28412 -0.186441 8.31707 3 0
192 4.2507 -0.186441 8.31452 3 0
193 4.21727 -0.186441 8.31198 3 0
194 4.18384 -0.186441 8.30944 5 0
195 4.18384 -0.186441 8.28514 4 0
196 4.18384 -0.220339 8.28233 4 0
197 4.18384 -0.254237 8.27863 4 0
198 4.18384 -0.288136 8.27371 4 0
199 4.18384 -0.322034 8.2674 4 0
200 4.18384 -0.355932 8.25996 4 0
201 4.18384 -0.389831 8.25175 4 0
202 4.18384 -0.423729 8.24304 5 0
203 4.18384 -0.423729 8.20987 4 0
204 4.18384 -0.457627 8.20126 4 0
205 4.18384 -0.491525 8.19237 4 0
206 4.18384 -0.525424 8.18319 4 0
207 4.18384 -0.559322 8.17375 4 0
208 4.18384 -0.59322 8.16414 4 0
209 4.18384 -0.627119 8.15442 4 0
210 4.18384 -0.661017 8.14468 4 0
211 4.18384 -0.694915 8.13494 4 0
212 4.18384 -0.728814 8.12525 5 0
213 4.18384 -0.728814 8.10434 4 0
214 4.18384 -0.762712 8.09452 4 0
215 4.18384 -0.79661 8.08491 3 0
216 4.15042 -0.79661 8.07649 3 0
217 4.11699 -0.79661 8.06922 3 0
218 4.08357 -0.79661 8.06288 5 0
219 4.08357 -0.79661 8.02928 3 0
220 4.05014 -0.79661 8.02471 3 0
221 4.01671 -0.79661 8.02057 3 0
222 3.98329 -0.79661 8.01675 3 0
223 3.94986 -0.79661 8.01315 4 0
224 3.94986 -0.830508 8.0087 4 0
225 3.94986 -0.864407 8.00283 3 0
226 3.91643 -0.864407 7.99775 3 0
227 3.88301 -0.864407 7.99312 3 0
228 3.84958 -0.864407 7.98891 3 0
229 3.81616 -0.864407 7.98504 3 0
230 3.78273 -0.864407 7.98147 3 0
231 3.7493 -0.864407 7.97814 3 0
232 3.71588 -0.864407 7.97499 3 0
233 3.68245 -0.864407 7.972 3 0
234 3.64903 -0.864407 7.96913 3 0
235 3.6156 -0.864407 7.96637 3 0
236 3.58217 -0.864407 7.96368 3 0
237 3.54875 -0.864407 7.96106 3 0
238 3.51532 -0.864407 7.95849 3 0
239 3.48189 -0.864407 7.95596 3 0
240 3.44847 -0.864407 7.95347 3 0
241 3.41504 -0.864407 7.95099 3 0
242 3.38162 -0.864407 7.94854 3 0
243 3.34819 -0.864407 7.94609 3 0
244 3.31476 -0.864407 7.94366 3 0
245 3.28134 -0.864407 7.94123 3 0
246 3.24791 -0.864407 7.9388 3 0
247 3.21448 -0.864407 7.93636 3 0
248 3.18106 -0.864407 7.93392 3 0
249 3.14763 -0.864407 7.93148 3 0
250 3.11421 -0.864407 7.92903 5 0
251 3.11421 -0.864407 7.9084 3 0
252 3.08078 -0.864407 7.90644 3 0
253 3.04735 -0.864407 7.90448 3 0
254 3.01393 -0.864407 7.90249 3 0
255 2.9805 -0.864407 7.90049 2 0
256 2.9805 -0.830508 7.89835 2 0
257 2.9805 -0.79661 7.89557 2 0
258 2.9805 -0.762712 7.89164 2 0
259 2.9805 -0.728814 7.88609 2 0
260 2.9805 -0.694915 7.8787 3 0
261 2.94708 -0.694915 7.87231 3 0
262 2.91365 -0.694915 7.8666 3 0
263 2.88022 -0.694915 7.86141 3 0
264 2.8468 -0.694915 7.85664 3 0
265 2.81337 -0.694915 7.85219 5 0
266 2.81337 -0.694915 7.82633 2 0
267 2.81337 -0.661017 7.82074 2 0
268 2.81337 -0.627119 7.81302 2 0
269 2.81337 -0.59322 7.80335 2 0
270 2.81337 -0.559322 7.79219 2 0
271 2.81337 -0.525424 7.78018 2 0
272 2.81337 -0.491525 7.76777 3 0
273 2.77994 -0.491525 7.75752 3 0
274 2.74652 -0.491525 7.74886 3 0
275 2.71309 -0.491525 7.74135 3 0
276 2.67967 -0.491525 7.73467 3 0
277 2.64624 -0.491525 7.72859 3 0
278 2.61281 -0.491525 7.72297 3 0
279 2.57939 -0.491525 7.71769 3 0
280 2.54596 -0.491525 7.71267 3 0
281 2.51253 -0.491525 7.70788 3 0
282 2.47911 -0.491525 7.70327 3 0
283 2.44568 -0.491525 7.69882 3 0
284 2.41226 -0.491525 7.6945 3 0
285 2.37883 -0.491525 7.6903 3 0
286 2.3454 -0.491525 7.6862 3 0
287 2.31198 -0.491525 7.68218 3 0
288 2.27855 -0.491525 7.67825 3 0
289 2.24513 -0.491525 7.67438 3 0
290 2.2117 -0.491525 7.67058 3 0
291 2.17827 -0.491525 7.66683 3 0
292 2.14485 -0.491525 7.66314 3 0
293 2.11142 -0.491525 7.65948 3 0
294 2.07799 -0.491525 7.65586 3 0
295 2.04457 -0.491525 7.65227 3 0
296 2.01114 -0.491525 7.64871 3 0
297 1.97772 -0.491525 7.64517 5 0
298 1.97772 -0.491525 7.62589 2 0
299 1.97772 -0.457627 7.62158 2 0
300 1.97772 -0.423729 7.61612 2 0
301 1.97772 -0.389831 7.6088 2 0
302 1.97772 -0.355932 7.59901 2 0
303 1.97772 -0.322034 7.58725 5 0
304 1.97772 -0.322034 7.57666 2 0
305 1.97772 -0.288136 7.56288 2 0
306 1.97772 -0.254237 7.54975 2 0
307 1.97772 -0.220339 7.53875 5 0
308 1.97772 -0.220339 7.5352 2 0
309 1.97772 -0.186441 7.52705 2 0
310 1.97772 -0.152542 7.52377 2 0
311 1.97772 -0.118644 7.52471 2 0
312 1.97772 -0.0847458 7.527 5 0
313 1.97772 -0.0847458 7.54837 5 0
314 1.97772 -0.0847458 7.49957 2 0
315 1.97772 -0.0508475 7.48925 5 0
316 1.97772 -0.0508475 7.44241 5 1
317 1.97772 -0.0508475 5.80291 3 0
318 1.94429 -0.0508475 5.77333 3 0
319 1.91086 -0.0508475 5.73017 3 0
320 1.87744 -0.0508475 5.68515 3 0
321 1.84401 -0.0508475 5.64396 3 0
322 1.81058 -0.0508475 5.60928 3 0
323 1.77716 -0.0508475 5.58094 3 0
324 1.74373 -0.0508475 5.55762 3 0
325 1.71031 -0.0508475 5.53786 3 0
326 1.67688 -0.0508475 5.52096 3 0
327 1.64345 -0.0508475 5.50629 3 0
328 1.61003 -0.0508475 5.49351 3 0
329 1.5766 -0.0508475 5.48244 3 0
330 1.54318 -0.0508475 5.47295 3 0
331 1.50975 -0.0508475 5.46455 3 0
332 1.47632 -0.0508475 5.45755 3 1
333 1.4429 -0.0508475 5.02689 3 0
334 1.40947 -0.0508475 5.00555 3 0
335 1.37604 -0.0508475 4.98631 3 0
336 1.34262 -0.0508475 4.9692 3 0
337 1.30919 -0.0508475 4.9544 3 1
338 1.27577 -0.0508475 4.8636 2 0
339 1.27577 -0.0169492 4.86635 3 0
340 1.24234 -0.0169492 4.87154 3 0
341 1.20891 -0.0169492 4.87898 3 0
342 1.17549 -0.0169492 4.88876 3 1
343 1.14206 -0.0169492 4.62142 3 1
344 1.10864 -0.0169492 4.46553 3 0
345 1.07521 -0.0169492 4.47005 3 0
346 1.04178 -0.0169492 4.47487 3 1
347 1.00836 -0.0169492 4.36007 3 1
348 0.97493 -0.0169492 4.26135 3 1
349 0.941504 -0.0169492 4.17194 3 0
350 0.908078 -0.0169492 4.19506 3 0
351 0.874652 -0.0169492 4.21803 3 1
352 0.841226 -0.0169492 4.13663 3 0
353 0.807799 -0.0169492 4.16781 3 0
354 0.774373 -0.0169492 4.20219 3 0
355 0.740947 -0.0169492 4.24127 3 1
356 0.707521 -0.0169492 4.14933 3 0
357 0.674095 -0.0169492 4.19611 3 1
358 0.640669 -0.0169492 4.10762 3 0
359 0.607242 -0.0169492 4.16853 3 0
360 0.573816 -0.0169492 4.23682 3 0
361 0.54039 -0.0169492 4.3177 3 1
362 0.506964 -0.0169492 4.17388 3 1
363 0.473538 -0.0169492 4.06453 3 1
364 0.440111 -0.0169492 3.96765 3 1
365 0.406685 -0.0169492 3.87604 3 0
366 0.373259 -0.0169492 4.00405 3 1
367 0.339833 -0.0169492 3.88829 3 1
368 0.306407 -0.0169492 3.78296 3 0
369 0.272981 -0.0169492 3.91404 3 1
370 0.239554 -0.0169492 3.77813 3 0
371 0.206128 -0.0169492 3.87529 3 1
372 0.172702 -0.0169492 3.74331 3 1
373 0.139276 -0.0169492 3.6291 3 1
374 0.10585 -0.0169492 3.53832 3 0
375 0.0724234 -0.0169492 3.51668 3 2
1 7.961 -0.491525 8.937 5 0
2 7.961 -0.491525 8.91501 5 0
3 7.961 -0.491525 8.88744 2 0
4 7.961 -0.457627 8.88213 2 0
5 7.961 -0.423729 8.87724 2 0
6 7.961 -0.389831 8.87242 2 0
7 7.961 -0.355932 8.86749 2 0
8 7.961 -0.322034 8.86243 5 0
9 7.961 -0.322034 8.83954 2 0
10 7.961 -0.288136 8.83499 2 0
11 7.961 -0.254237 8.83019 2 0
12 7.961 -0.220339 8.82516 2 0
13 7.961 -0.186441 8.81994 2 0
14 7.961 -0.152542 8.81457 5 0
15 7.961 -0.152542 8.79041 5 0
16 7.961 -0.152542 8.76629 5 0
17 7.961 -0.152542 8.74695 4 0
18 7.961 -0.186441 8.74573 4 0
19 7.961 -0.220339 8.74497 4 0
20 7.961 -0.254237 8.74439 4 0
21 7.961 -0.288136 8.74385 4 0
22 7.961 -0.322034 8.74329 4 0
23 7.961 -0.355932 8.74268 4 0
24 7.961 -0.389831 8.74198 4 0
25 7.961 -0.423729 8.74105 4 0
26 7.961 -0.457627 8.73973 4 0
27 7.961 -0.491525 8.73787 4 0
28 7.961 -0.525424 8.73491 4 0
29 7.961 -0.559322 8.73124 4 0
30 7.961 -0.59322 8.72688 4 0
31 7.961 -0.627119 8.72191 4 0
32 7.961 -0.661017 8.71647 4 0
33 7.961 -0.694915 8.7107 4 0
34 7.961 -0.728814 8.70473 5 0
35 7.961 -0.728814 8.6791 4 0
36 7.961 -0.762712 8.67362 4 0
37 7.961 -0.79661 8.66793 5 0
38 7.961 -0.79661 8.63966 4 0
39 7.961 -0.830508 8.63468 4 0
40 7.961 -0.864407 8.62926 5 0
41 7.961 -0.864407 8.60304 4 0
42 7.961 -0.898305 8.59865 4 0
43 7.961 -0.932203 8.59465 3 0
44 7.92758 -0.932203 8.5917 5 0
45 7.92758 -0.932203 8.57419 5 0
46 7.92758 -0.932203 8.56181 2 0
47 7.92758 -0.898305 8.5613 5 0
48 7.92758 -0.898305 8.55164 2 0
49 7.92758 -0.864407 8.55137 2 0
50 7.92758 -0.830508 8.55105 2 0
51 7.92758 -0.79661 8.55068 2 0
52 7.92758 -0.762712 8.55018 2 0
53 7.92758 -0.728814 8.54955 5 0
54 7.92758 -0.728814 8.53515 2 0
55 7.92758 -0.694915 8.53467 2 0
56 7.92758 -0.661017 8.53415 2 0
57 7.92758 -0.627119 8.53364 2 0
58 7.92758 -0.59322 8.53317 2 0
59 7.92758 -0.559322 8.53276 2 0
60 7.92758 -0.525424 8.53237 2 0
61 7.92758 -0.491525 8.532 2 0
62 7.92758 -0.457627 8.53165 5 0
63 7.92758 -0.457627 8.51529 5 0
64 7.92758 -0.457627 8.50254 5 0
65 7.92758 -0.457627 8.49242 2 0
66 7.92758 -0.423729 8.49232 2 0
67 7.92758 -0.389831 8.49221 2 0
68 7.92758 -0.355932 8.49207 2 0
69 7.92758 -0.322034 8.49188 2 0
70 7.92758 -0.288136 8.49165 5 0
71 7.92758 -0.288136 8.48059 2 0
72 7.92758 -0.254237 8.48035 2 0
73 7.92758 -0.220339 8.47992 2 0
74 7.92758 -0.186441 8.47904 2 0
75 7.92758 -0.152542 8.47741 2 0
76 7.92758 -0.118644 8.47452 2 0
77 7.92758 -0.0847458 8.47058 2 0
78 7.92758 -0.0508475 8.46638 3 0
79 7.89415 -0.0508475 8.46336 3 0
80 7.86072 -0.0508475 8.46113 3 0
81 7.8273 -0.0508475 8.45946 3 0
82 7.79387 -0.0508475 8.45817 3 0
83 7.76045 -0.0508475 8.45712 3 0
84 7.72702 -0.0508475 8.45624 3 0
85 7.69359 -0.0508475 8.45545 3 0
86 7.66017 -0.0508475 8.45474 3 0
87 7.62674 -0.0508475 8.45406 3 0
88 7.59331 -0.0508475 8.45342 3 0
89 7.55989 -0.0508475 8.45281 3 0
90 7.52646 -0.0508475 8.45221 3 0
91 7.49304 -0.0508475 8.45162 3 0
92 7.45961 -0.0508475 8.45104 3 0
93 7.42618 -0.0508475 8.45047 3 0
94 7.39276 -0.0508475 8.4499 3 0
95 7.35933 -0.0508475 8.44934 3 0
96 7.32591 -0.0508475 8.44877 3 0
97 7.29248 -0.0508475 8.44821 3 0
98 7.25905 -0.0508475 8.44764 3 0
99 7.22563 -0.0508475 8.44706 3 0
100 7.1922 -0.0508475 8.44648 3 0
101 7.15877 -0.0508475 8.4459 3 0
102 7.12535 -0.0508475 8.44531 3 0
103 7.09192 -0.0508475 8.44472 3 0
104 7.0585 -0.0508475 8.44411 3 0
105 7.02507 -0.0508475 8.4435 3 0
106 6.99164 -0.0508475 8.44288 3 0
107 6.95822 -0.0508475 8.44225 3 0
108 6.92479 -0.0508475 8.44162 3 0
109 6.89136 -0.0508475 8.44097 3 0
110 6.85794 -0.0508475 8.44031 3 0
111 6.82451 -0.0508475 8.43964 3 0
112 6.79109 -0.0508475 8.43896 3 0
113 6.75766 -0.0508475 8.43826 3 0
114 6.72423 -0.0508475 8.43756 3 0
115 6.69081 -0.0508475 8.43684 3 0
116 6.65738 -0.0508475 8.43611 3 0
117 6.62396 -0.0508475 8.43537 3 0
118 6.59053 -0.0508475 8.43462 3 0
119 6.5571 -0.0508475 8.43385 3 0
120 6.52368 -0.0508475 8.43307 3 0
121 6.49025 -0.0508475 8.43228 3 0
122 6.45682 -0.0508475 8.43147 3 0
123 6.4234 -0.0508475 8.43066 3 0
124 6.38997 -0.0508475 8.42982 3 0
125 6.35655 -0.0508475 8.42898 3 0
126 6.32312 -0.0508475 8.42812 3 0
127 6.28969 -0.0508475 8.42725 4 0
128 6.28969 -0.0847458 8.42629 3 0
129 6.25627 -0.0847458 8.42531 3 0
130 6.22284 -0.0847458 8.42432 3 0
131 6.18942 -0.0847458 8.42332 3 0
132 6.15599 -0.0847458 8.4223 3 0
133 6.12256 -0.0847458 8.42127 3 0
134 6.08914 -0.0847458 8.42023 3 0
135 6.05571 -0.0847458 8.41917 3 0
136 6.02228 -0.0847458 8.4181 3 0
137 5.98886 -0.0847458 8.41701 3 0
138 5.95543 -0.0847458 8.41591 3 0
139 5.92201 -0.0847458 8.41479 3 0
140 5.88858 -0.0847458 8.41366 3 0
141 5.85515 -0.0847458 8.41251 3 0
142 5.82173 -0.0847458 8.41135 3 0
143 5.7883 -0.0847458 8.41017 3 0
144 5.75487 -0.0847458 8.40898 4 0
145 5.75487 -0.118644 8.40762 3 0
146 5.72145 -0.118644 8.40626 3 0
147 5.68802 -0.118644 8.40489 3 0
148 5.6546 -0.118644 8.40352 3 0
149 5.62117 -0.118644 8.40212 3 0
150 5.58774 -0.118644 8.40071 3 0
151 5.55432 -0.118644 8.39928 3 0
152 5.52089 -0.118644 8.39783 3 0
153 5.48747 -0.118644 8.39636 3 0
154 5.45404 -0.118644 8.39485 3 0
155 5.42061 -0.118644 8.39333 3 0
156 5.38719 -0.118644 8.39177 3 0
157 5.35376 -0.118644 8.39018 3 0
158 5.32033 -0.118644 8.38856 3 0
159 5.28691 -0.118644 8.38691 3 0
160 5.25348 -0.118644 8.38523 3 0
161 5.22006 -0.118644 8.38352 3 0
162 5.18663 -0.118644 8.38178 3 0
163 5.1532 -0.118644 8.38001 3 0
164 5.11978 -0.118644 8.37821 3 0
165 5.08635 -0.118644 8.37638 4 0
166 5.08635 -0.152542 8.3743 3 0
167 5.05292 -0.152542 8.37222 3 0
168 5.0195 -0.152542 8.37013 3 0
169 4.98607 -0.152542 8.36803 3 0
170 4.95265 -0.152542 8.36592 3 0
171 4.91922 -0.152542 8.3638 3 0
172 4.88579 -0.152542 8.36166 3 0
173 4.85237 -0.152542 8.35951 3 0
174 4.81894 -0.152542 8.35735 3 0
175 4.78552 -0.152542 8.35518 3 0
176 4.75209 -0.152542 8.35299 3 0
177 4.71866 -0.152542 8.35079 3 0
178 4.68524 -0.152542 8.34857 3 0
179 4.65181 -0.152542 8.34634 3 0
180 4.61838 -0.152542 8.3441 3 0
181 4.58496 -0.152542 8.34184 3 0
182 4.55153 -0.152542 8.33956 3 0
183 4.51811 -0.152542 8.33728 3 0
184 4.48468 -0.152542 8.33497 3 0
185 4.45125 -0.152542 8.33266 4 0
186 4.45125 -0.186441 8.33001 3 0
187 4.41783 -0.186441 8.32739 3 0
188 4.3844 -0.186441 8.32479 3 0
189 4.35097 -0.186441 8.3222 3 0
190 4.31755 -0.186441 8.31963 3 0
191 4.28412 -0.186441 8.31707 3 0
192 4.2507 -0.186441 8.31452 3 0
193 4.21727 -0.186441 8.31198 3 0
194 4.18384 -0.186441 8.30944 5 0
195 4.18384 -0.186441 8.28514 4 0
196 4.18384 -0.220339 8.28233 4 0
197 4.18384 -0.254237 8.27863 4 0
198 4.18384 -0.288136 8.27371 4 0
199 4.18384 -0.322034 8.2674 4 0
200 4.18384 -0.355932 8.25996 4 0
201 4.18384 -0.389831 8.25175 4 0
202 4.18384 -0.423729 8.24304 5 0
203 4.18384 -0.423729 8.20987 4 0
204 4.18384 -0.457627 8.20126 4 0
205 4.18384 -0.491525 8.19237 4 0
206 4.18384 -0.525424 8.18319 4 0
207 4.18384 -0.559322 8.17375 4 0
208 4.18384 -0.59322 8.16414 4 0
209 4.18384 -0.627119 8.15442 4 0
210 4.18384 -0.661017 8.14468 4 0
211 4.18384 -0.694915 8.13494 4 0
212 4.18384 -0.728814 8.12525 5 0
213 4.18384 -0.728814 8.10434 4 0
214 4.18384 -0.762712 8.09452 4 0
215 4.18384 -0.79661 8.08491 3 0
216 4.15042 -0.79661 8.07649 3 0
217 4.11699 -0.79661 8.06922 3 0
218 4.08357 -0.79661 8.06288 5 0
219 4.08357 -0.79661 8.02928 3 0
220 4.05014 -0.79661 8.02471 3 0
221 4.01671 -0.79661 8.02057 3 0
222 3.98329 -0.79661 8.01675 3 0
223 3.94986 -0.79661 8.01315 4 0
224 3.94986 -0.830508 8.0087 4 0
225 3.94986 -0.864407 8.00283 3 0
226 3.91643 -0.864407 7.99775 3 0
227 3.88301 -0.864407 7.99312 3 0
228 3.84958 -0.864407 7.98891 3 0
229 3.81616 -0.864407 7.98504 3 0
230 3.78273 -0.864407 7.98147 3 0
231 3.7493 -0.864407 7.97814 3 0
232 3.71588 -0.864407 7.97499 3 0
233 3.68245 -0.864407 7.972 3 0
234 3.64903 -0.864407 7.96913 3 0
235 3.6156 -0.864407 7.96637 3 0
236 3.58217 -0.864407 7.96368 3 0
237 3.54875 -0.864407 7.96106 3 0
238 3.51532 -0.864407 7.95849 3 0
239 3.48189 -0.864407 7.95596 3 0
240 3.44847 -0.864407 7.95347 3 0
241 3.41504 -0.864407 7.95099 3 0
242 3.38162 -0.864407 7.94854 3 0
243 3.34819 -0.864407 7.94609 3 0
244 3.31476 -0.864407 7.94366 3 0
245 3.28134 -0.864407 7.94123 3 0
246 3.24791 -0.864407 7.9388 3 0
247 3.21448 -0.864407 7.93636 3 0
248 3.18106 -0.864407 7.93392 3 0
249 3.14763 -0.864407 7.93148 3 0
250 3.11421 -0.864407 7.92903 5 0
251 3.11421 -0.864407 7.9084 3 0
252 3.08078 -0.864407 7.90644 3 0
253 3.04735 -0.864407 7.90448 3 0
254 3.01393 -0.864407 7.90249 3 0
255 2.9805 -0.864407 7.90049 2 0
256 2.9805 -0.830508 7.89835 2 0
257 2.9805 -0.79661 7.89557 2 0
258 2.9805 -0.762712 7.89164 2 0
259 2.9805 -0.728814 7.88609 2 0
260 2.9805 -0.694915 7.8787 3 0
261 2.94708 -0.694915 7.87231 3 0
262 2.91365 -0.694915 7.8666 3 0
263 2.88022 -0.694915 7.86141 3 0
264 2.8468 -0.694915 7.85664 3 0
265 2.81337 -0.694915 7.85219 5 0
266 2.81337 -0.694915 7.82633 2 0
267 2.81337 -0.661017 7.82074 2 0
268 2.81337 -0.627119 7.81302 2 0
269 2.81337 -0.59322 7.80335 2 0
270 2.81337 -0.559322 7.79219 2 0
271 2.81337 -0.525424 7.78018 2 0
272 2.81337 -0.491525 7.76777 3 0
273 2.77994 -0.491525 7.75752 3 0
274 2.74652 -0.491525 7.74886 3 0
275 2.71309 -0.491525 7.74135 3 0
276 2.67967 -0.491525 7.73467 3 0
277 2.64624 -0.491525 7.72859 3 0
278 2.61281 -0.491525 7.72297 3 0
279 2.57939 -0.491525 7.71769 3 0
280 2.54596 -0.491525 7.71267 3 0
281 2.51253 -0.491525 7.70788 3 0
282 2.47911 -0.491525 7.70327 3 0
283 2.44568 -0.491525 7.69882 3 0
284 2.41226 -0.491525 7.6945 3 0
285 2.37883 -0.491525 7.6903 3 0
286 2.3454 -0.491525 7.6862 3 0
287 2.31198 -0.491525 7.68218 3 0
288 2.27855 -0.491525 7.67825 3 0
289 2.24513 -0.491525 7.67438 3 0
290 2.2117 -0.491525 7.67058 3 0
291 2.17827 -0.491525 7.66683 3 0
292 2.14485 -0.491525 7.66314 3 0
293 2.11142 -0.491525 7.65948 3 0
294 2.07799 -0.491525 7.65586 3 0
295 2.04457 -0.491525 7.65227 3 0
296 2.01114 -0.491525 7.64871 3 0
297 1.97772 -0.491525 7.64517 5 0
298 1.97772 -0.491525 7.62589 2 0
299 1.97772 -0.457627 7.62158 2 0
300 1.97772 -0.423729 7.61612 2 0
301 1.97772 -0.389831 7.6088 2 0
302 1.97772 -0.355932 7.59901 2 0
303 1.97772 -0.322034 7.58725 5 0
304 1.97772 -0.322034 7.57666 2 0
305 1.97772 -0.288136 7.56288 2 0
306 1.97772 -0.254237 7.54975 2 0
307 1.97772 -0.220339 7.53875 5 0
308 1.97772 -0.220339 7.5352 2 0
309 1.97772 -0.186441 7.52705 2 0
310 1.97772 -0.152542 7.52377 2 0
311 1.97772 -0.118644 7.52471 2 0
312 1.97772 -0.0847458 7.527 5 1
313 1.97772 -0.0847458 5.82971 2 0
314 1.97772 -0.0508475 5.76043 3 0
315 1.94429 -0.0508475 5.69203 3 0
316 1.91086 -0.0508475 5.63381 3 0
317 1.87744 -0.0508475 5.58548 3 0
318 1.84401 -0.0508475 5.54529 3 0
319 1.81058 -0.0508475 5.51114 3 0
320 1.77716 -0.0508475 5.4814 3 0
321 1.74373 -0.0508475 5.45473 3 0
322 1.71031 -0.0508475 5.43044 3 0
323 1.67688 -0.0508475 5.40823 3 0
324 1.64345 -0.0508475 5.38784 3 0
325 1.61003 -0.0508475 5.36913 3 0
326 1.5766 -0.0508475 5.35208 3 0
327 1.54318 -0.0508475 5.33671 3 0
328 1.50975 -0.0508475 5.32279 3 0
329 1.47632 -0.0508475 5.31053 3 0
330 1.4429 -0.0508475 5.29998 3 0
331 1.40947 -0.0508475 5.29122 3 0
332 1.37604 -0.0508475 5.28439 3 0
333 1.34262 -0.0508475 5.27957 3 0
334 1.30919 -0.0508475 5.27662 3 0
335 1.27577 -0.0508475 5.27557 3 1
336 1.24234 -0.0508475 4.94937 3 0
337 1.20891 -0.0508475 4.92804 3 0
338 1.17549 -0.0508475 4.90803 3 0
339 1.14206 -0.0508475 4.88933 3 1
340 1.10864 -0.0508475 4.8423 3 0
341 1.07521 -0.0508475 4.81694 3 1
342 1.04178 -0.0508475 4.80583 3 0
343 1.00836 -0.0508475 4.78348 3 0
344 0.97493 -0.0508475 4.75938 3 0
345 0.941504 -0.0508475 4.73413 3 1
346 0.908078 -0.0508475 4.71976 3 1
347 0.874652 -0.0508475 4.68505 3 0
348 0.841226 -0.0508475 4.68237 3 0
349 0.807799 -0.0508475 4.67557 3 1
350 0.774373 -0.0508475 4.6322 3 0
351 0.740947 -0.0508475 4.63832 3 1
352 0.707521 -0.0508475 4.58656 3 1
353 0.674095 -0.0508475 4.52406 3 1
354 0.640669 -0.0508475 4.4549 3 0
355 0.607242 -0.0508475 4.50247 3 1
356 0.573816 -0.0508475 4.43059 3 0
357 0.54039 -0.0508475 4.48818 3 0
358 0.506964 -0.0508475 4.54807 3 1
359 0.473538 -0.0508475 4.45744 3 1
360 0.440111 -0.0508475 4.3729 3 1
361 0.406685 -0.0508475 4.28623 3 0
362 0.373259 -0.0508475 4.39186 3 0
363 0.339833 -0.0508475 4.49106 3 0
364 0.306407 -0.0508475 4.55912 3 1
365 0.272981 -0.0508475 4.42546 3 0
366 0.239554 -0.0508475 4.48487 3 0
367 0.206128 -0.0508475 4.42454 4 0
368 0.206128 -0.0847458 4.25587 3 0
369 0.172702 -0.0847458 3.94757 3 0
370 0.139276 -0.0847458 3.58442 3 1
371 0.10585 -0.0847458 4.14942 2 0
372 0.10585 -0.0508475 4.0133 3 0
373 0.0724234 -0.0508475 3.74656 3 2
1 7.961 -0.491525 8.937 5 0
2 7.961 -0.491525 8.91501 5 0
3 7.961 -0.491525 8.88744 2 0
4 7.961 -0.457627 8.88213 2 0
5 7.961 -0.423729 8.87724 2 0
6 7.961 -0.389831 8.87242 2 0
7 7.961 -0.355932 8.86749 2 0
8 7.961 -0.322034 8.86243 5 0
9 7.961 -0.322034 8.83954 2 0
10 7.961 -0.288136 8.83499 2 0
11 7.961 -0.254237 8.83019 2 0
12 7.961 -0.220339 8.82516 2 0
13 7.961 -0.186441 8.81994 2 0
14 7.961 -0.152542 8.81457 5 0
15 7.961 -0.152542 8.79041 5 0
16 7.961 -0.152542 8.76629 5 0
17 7.961 -0.152542 8.74695 4 0
18 7.961 -0.186441 8.74573 4 0
19 7.961 -0.220339 8.74497 4 0
20 7.961 -0.254237 8.74439 4 0
21 7.961 -0.288136 8.74385 4 0
22 7.961 -0.322034 8.74329 4 0
23 7.961 -0.355932 8.74268 4 0
24 7.961 -0.389831 8.74198 4 0
25 7.961 -0.423729 8.74105 4 0
26 7.961 -0.457627 8.73973 4 0
27 7.961 -0.491525 8.73787 4 0
28 7.961 -0.525424 8.73491 4 0
29 7.961 -0.559322 8.73124 4 0
30 7.961 -0.59322 8.72688 4 0
31 7.961 -0.627119 8.72191 4 0
32 7.961 -0.661017 8.71647 4 0
33 7.961 -0.694915 8.7107 4 0
34 7.961 -0.728814 8.70473 5 0
35 7.961 -0.728814 8.6791 4 0
36 7.961 -0.762712 8.67362 4 0
37 7.961 -0.79661 8.66793 5 0
38 7.961 -0.79661 8.63966 4 0
39 7.961 -0.830508 8.63468 4 0
40 7.961 -0.864407 8.62926 5 0
41 7.961 -0.864407 8.60304 4 0
42 7.961 -0.898305 8.59865 4 0
43 7.961 -0.932203 8.59465 3 0
44 7.92758 -0.932203 8.5917 5 0
45 7.92758 -0.932203 8.57419 5 0
46 7.92758 -0.932203 8.56181 2 0
47 7.92758 -0.898305 8.5613 5 0
48 7.92758 -0.898305 8.55164 2 0
49 7.92758 -0.864407 8.55137 2 0
50 7.92758 -0.830508 8.55105 2 0
51 7.92758 -0.79661 8.55068 2 0
52 7.92758 -0.762712 8.55018 2 0
53 7.92758 -0.728814 8.54955 5 0
54 7.92758 -0.728814 8.53515 2 0
55 7.92758 -0.694915 8.53467 2 0
56 7.92758 -0.661017 8.53415 2 0
57 7.92758 -0.627119 8.53364 2 0
58 7.92758 -0.59322 8.53317 2 0
59 7.92758 -0.559322 8.53276 2 0
60 7.92758 -0.525424 8.53237 2 0
61 7.92758 -0.491525 8.532 2 0
62 7.92758 -0.457627 8.53165 5 0
63 7.92758 -0.457627 8.51529 5 0
64 7.92758 -0.457627 8.50254 5 0
65 7.92758 -0.457627 8.49242 2 0
66 7.92758 -0.423729 8.49232 2 0
67 7.92758 -0.389831 8.49221 2 0
68 7.92758 -0.355932 8.49207 2 0
69 7.92758 -0.322034 8.49188 2 0
70 7.92758 -0.288136 8.49165 5 0
71 7.92758 -0.288136 8.48059 2 0
72 7.92758 -0.254237 8.48035 2 0
73 7.92758 -0.220339 8.47992 2 0
74 7.92758 -0.186441 8.47904 2 0
75 7.92758 -0.152542 8.47741 2 0
76 7.92758 -0.118644 8.47452 2 0
77 7.92758 -0.0847458 8.47058 2 0
78 7.92758 -0.0508475 8.46638 3 0
79 7.89415 -0.0508475 8.46336 3 0
80 7.86072 -0.0508475 8.46113 3 0
81 7.8273 -0.0508475 8.45946 3 0
82 7.79387 -0.0508475 8.45817 3 0
83 7.76045 -0.0508475 8.45712 3 0
84 7.72702 -0.0508475 8.45624 3 0
85 7.69359 -0.0508475 8.45545 3 0
86 7.66017 -0.0508475 8.45474 3 0
87 7.62674 -0.0508475 8.45406 3 0
88 7.59331 -0.0508475 8.45342 3 0
89 7.55989 -0.0508475 8.45281 3 0
90 7.52646 -0.0508475 8.45221 3 0
91 7.49304 -0.0508475 8.45162 3 0
92 7.45961 -0.0508475 8.45104 3 0
93 7.42618 -0.0508475 8.45047 3 0
94 7.39276 -0.0508475 8.4499 3 0
95 7.35933 -0.0508475 8.44934 3 0
96 7.32591 -0.0508475 8.44877 3 0
97 7.29248 -0.0508475 8.44821 3 0
98 7.25905 -0.0508475 8.44764 3 0
99 7.22563 -0.0508475 8.44706 3 0
100 7.1922 -0.0508475 8.44648 3 0
101 7.15877 -0.0508475 8.4459 3 0
102 7.12535 -0.0508475 8.44531 3 0
103 7.09192 -0.0508475 8.44472 3 0
104 7.0585 -0.0508475 8.44411 3 0
105 7.02507 -0.0508475 8.4435 3 0
106 6.99164 -0.0508475 8.44288 3 0
107 6.95822 -0.0508475 8.44225 3 0
108 6.92479 -0.0508475 8.44162 3 0
109 6.89136 -0.0508475 8.44097 3 0
110 6.85794 -0.0508475 8.44031 3 0
111 6.82451 -0.0508475 8.43964 3 0
112 6.79109 -0.0508475 8.43896 3 0
113 6.75766 -0.0508475 8.43826 3 0
114 6.72423 -0.0508475 8.43756 3 0
115 6.69081 -0.0508475 8.43684 3 0
116 6.65738 -0.0508475 8.43611 3 0
117 6.62396 -0.0508475 8.43537 3 0
118 6.59053 -0.0508475 8.43462 3 0
119 6.5571 -0.0508475 8.43385 3 0
120 6.52368 -0.0508475 8.43307 3 0
121 6.49025 -0.0508475 8.43228 3 0
122 6.45682 -0.0508475 8.43147 3 0
123 6.4234 -0.0508475 8.43066 3 0
124 6.38997 -0.0508475 8.42982 3 0
125 6.35655 -0.0508475 8.42898 3 0
126 6.32312 -0.0508475 8.42812 3 0
127 6.28969 -0.0508475 8.42725 4 0
128 6.28969 -0.0847458 8.42629 3 0
129 6.25627 -0.0847458 8.42531 3 0
130 6.22284 -0.0847458 8.42432 3 0
131 6.18942 -0.0847458 8.42332 3 0
132 6.15599 -0.0847458 8.4223 3 0
133 6.12256 -0.0847458 8.42127 3 0
134 6.08914 -0.0847458 8.42023 3 0
135 6.05571 -0.0847458 8.41917 3 0
136 6.02228 -0.0847458 8.4181 3 0
137 5.98886 -0.0847458 8.41701 3 0
138 5.95543 -0.0847458 8.41591 3 0
139 5.92201 -0.0847458 8.41479 3 0
140 5.88858 -0.0847458 8.41366 3 0
141 5.85515 -0.0847458 8.41251 3 0
142 5.82173 -0.0847458 8.41135 3 0
143 5.7883 -0.0847458 8.41017 3 0
144 5.75487 -0.0847458 8.40898 4 0
145 5.75487 -0.118644 8.40762 3 0
146 5.72145 -0.118644 8.40626 3 0
147 5.68802 -0.118644 8.40489 3 0
148 5.6546 -0.118644 8.40352 3 0
149 5.62117 -0.118644 8.40212 3 0
150 5.58774 -0.118644 8.40071 3 0
151 5.55432 -0.118644 8.39928 3 0
152 5.52089 -0.118644 8.39783 3 0
153 5.48747 -0.118644 8.39636 3 0
154 5.45404 -0.118644 8.39485 3 0
155 5.42061 -0.118644 8.39333 3 0
156 5.38719 -0.118644 8.39177 3 0
157 5.35376 -0.118644 8.39018 3 0
158 5.32033 -0.118644 8.38856 3 0
159 5.28691 -0.118644 8.38691 3 0
160 5.25348 -0.118644 8.38523 3 0
161 5.22006 -0.118644 8.38352 3 0
162 5.18663 -0.118644 8.38178 3 0
163 5.1532 -0.118644 8.38001 3 0
164 5.11978 -0.118644 8.37821 3 0
165 5.08635 -0.118644 8.37638 4 0
166 5.08635 -0.152542 8.3743 3 0
167 5.05292 -0.152542 8.37222 3 0
168 5.0195 -0.152542 8.37013 3 0
169 4.98607 -0.152542 8.36803 3 0
170 4.95265 -0.152542 8.36592 3 0
171 4.91922 -0.152542 8.3638 3 0
172 4.88579 -0.152542 8.36166 3 0
173 4.85237 -0.152542 8.35951 3 0
174 4.81894 -0.152542 8.35735 3 0
175 4.78552 -0.152542 8.35518 3 0
176 4.75209 -0.152542 8.35299 3 0
177 4.71866 -0.152542 8.35079 3 0
178 4.68524 -0.152542 8.34857 3 0
179 4.65181 -0.152542 8.34634 3 0
180 4.61838 -0.152542 8.3441 3 0
181 4.58496 -0.152542 8.34184 3 0
182 4.55153 -0.152542 8.33956 3 0
183 4.51811 -0.152542 8.33728 3 0
184 4.48468 -0.152542 8.33497 3 0
185 4.45125 -0.152542 8.33266 4 0
186 4.45125 -0.186441 8.33001 3 0
187 4.41783 -0.186441 8.32739 3 0
188 4.3844 -0.186441 8.32479 3 0
189 4.35097 -0.186441 8.3222 3 0
190 4.31755 -0.186441 8.31963 3 0
191 4.28412 -0.186441 8.31707 3 0
192 4.2507 -0.186441 8.31452 3 0
193 4.21727 -0.186441 8.31198 3 0
194 4.18384 -0.186441 8.30944 5 0
195 4.18384 -0.186441 8.28514 4 0
196 4.18384 -0.220339 8.28233 4 0
197 4.18384 -0.254237 8.27863 4 0
198 4.18384 -0.288136 8.27371 4 0
199 4.18384 -0.322034 8.2674 4 0
200 4.18384 -0.355932 8.25996 4 0
201 4.18384 -0.389831 8.25175 4 0
202 4.18384 -0.423729 8.24304 5 0
203 4.18384 -0.423729 8.20987 4 0
204 4.18384 -0.457627 8.20126 4 0
205 4.18384 -0.491525 8.19237 4 0
206 4.18384 -0.525424 8.18319 4 0
207 4.18384 -0.559322 8.17375 4 0
208 4.18384 -0.59322 8.16414 4 0
209 4.18384 -0.627119 8.15442 4 0
210 4.18384 -0.661017 8.14468 4 0
211 4.18384 -0.694915 8.13494 4 0
212 4.18384 -0.728814 8.12525 5 0
213 4.18384 -0.728814 8.10434 4 0
214 4.18384 -0.762712 8.09452 4 0
215 4.18384 -0.79661 8.08491 3 0
216 4.15042 -0.79661 8.07649 3 0
217 4.11699 -0.79661 8.06922 3 0
218 4.08357 -0.79661 8.06288 5 0
219 4.08357 -0.79661 8.02928 3 0
220 4.05014 -0.79661 8.02471 3 0
221 4.01671 -0.79661 8.02057 3 0
222 3.98329 -0.79661 8.01675 3 0
223 3.94986 -0.79661 8.01315 4 0
224 3.94986 -0.830508 8.0087 4 0
225 3.94986 -0.864407 8.00283 3 0
226 3.91643 -0.864407 7.99775 3 0
227 3.88301 -0.864407 7.99312 3 0
228 3.84958 -0.864407 7.98891 3 0
229 3.81616 -0.864407 7.98504 3 0
230 3.78273 -0.864407 7.98147 3 0
231 3.7493 -0.864407 7.97814 3 0
232 3.71588 -0.864407 7.97499 3 0
233 3.68245 -0.864407 7.972 3 0
234 3.64903 -0.864407 7.96913 3 0
235 3.6156 -0.864407 7.96637 3 0
236 3.58217 -0.864407 7.96368 3 0
237 3.54875 -0.864407 7.96106 3 0
238 3.51532 -0.864407 7.95849 3 0
239 3.48189 -0.864407 7.95596 3 0
240 3.44847 -0.864407 7.95347 3 0
241 3.41504 -0.864407 7.95099 3 0
242 3.38162 -0.864407 7.94854 3 0
243 3.34819 -0.864407 7.94609 3 0
244 3.31476 -0.864407 7.94366 3 0
245 3.28134 -0.864407 7.94123 3 0
246 3.24791 -0.864407 7.9388 3 0
247 3.21448 -0.864407 7.93636 3 0
248 3.18106 -0.864407 7.93392 3 0
249 3.14763 -0.864407 7.93148 3 0
250 3.11421 -0.864407 7.92903 5 0
251 3.11421 -0.864407 7.9084 3 0
252 3.08078 -0.864407 7.90644 3 0
253 3.04735 -0.864407 7.90448 3 0
254 3.01393 -0.864407 7.90249 3 0
255 2.9805 -0.864407 7.90049 2 0
256 2.9805 -0.830508 7.89835 2 0
257 2.9805 -0.79661 7.89557 2 0
258 2.9805 -0.762712 7.89164 2 0
259 2.9805 -0.728814 7.88609 2 0
260 2.9805 -0.694915 7.8787 3 0
261 2.94708 -0.694915 7.87231 3 0
262 2.91365 -0.694915 7.8666 3 0
263 2.88022 -0.694915 7.86141 3 0
264 2.8468 -0.694915 7.85664 3 0
265 2.81337 -0.694915 7.85219 5 0
266 2.81337 -0.694915 7.82633 2 0
267 2.81337 -0.661017 7.82074 2 0
268 2.81337 -0.627119 7.81302 2 0
269 2.81337 -0.59322 7.80335 2 0
270 2.81337 -0.559322 7.79219 2 0
271 2.81337 -0.525424 7.78018 2 0
272 2.81337 -0.491525 7.76777 3 0
273 2.77994 -0.491525 7.75752 3 0
274 2.74652 -0.491525 7.74886 3 0
275 2.71309 -0.491525 7.74135 3 0
276 2.67967 -0.491525 7.73467 3 0
277 2.64624 -0.491525 7.72859 3 0
278 2.61281 -0.491525 7.72297 3 0
279 2.57939 -0.491525 7.71769 3 0
280 2.54596 -0.491525 7.71267 3 0
281 2.51253 -0.491525 7.70788 3 0
282 2.47911 -0.491525 7.70327 3 0
283 2.44568 -0.491525 7.69882 3 0
284 2.41226 -0.491525 7.6945 3 0
285 2.37883 -0.491525 7.6903 3 0
286 2.3454 -0.491525 7.6862 3 0
287 2.31198 -0.491525 7.68218 3 0
288 2.27855 -0.491525 7.67825 3 0
289 2.24513 -0.491525 7.67438 3 0
290 2.2117 -0.491525 7.67058 3 0
291 2.17827 -0.491525 7.66683 3 0
292 2.14485 -0.491525 7.66314 3 0
293 2.11142 -0.491525 7.65948 3 0
294 2.07799 -0.491525 7.65586 3 0
295 2.04457 -0.491525 7.65227 3 0
296 2.01114 -0.491525 7.64871 3 0
297 1.97772 -0.491525 7.64517 5 0
298 1.97772 -0.491525 7.62589 2 0
299 1.97772 -0.457627 7.62158 2 0
300 1.97772 -0.423729 7.61612 2 0
301 1.97772 -0.389831 7.6088 2 0
302 1.97772 -0.355932 7.59901 2 0
303 1.97772 -0.322034 7.58725 5 0
304 1.97772 -0.322034 7.57666 2 0
305 1.97772 -0.288136 7.56288 2 0
306 1.97772 -0.254237 7.54975 2 0
307 1.97772 -0.220339 7.53875 5 1
308 1.97772 -0.220339 6.29442 2 0
309 1.97772 -0.186441 6.24801 3 0
310 1.94429 -0.186441 6.20464 3 0
311 1.91086 -0.186441 6.16741 3 0
312 1.87744 -0.186441 6.13561 3 0
313 1.84401 -0.186441 6.10816 3 0
314 1.81058 -0.186441 6.08401 3 0
315 1.77716 -0.186441 6.0624 3 0
316 1.74373 -0.186441 6.04273 3 0
317 1.71031 -0.186441 6.02466 3 0
318 1.67688 -0.186441 6.00802 3 0
319 1.64345 -0.186441 5.99269 3 0
320 1.61003 -0.186441 5.97857 3 0
321 1.5766 -0.186441 5.96561 3 0
322 1.54318 -0.186441 5.95379 3 0
323 1.50975 -0.186441 5.94294 3 0
324 1.47632 -0.186441 5.93311 3 0
325 1.4429 -0.186441 5.92425 3 0
326 1.40947 -0.186441 5.91631 3 0
327 1.37604 -0.186441 5.9093 3 0
328 1.34262 -0.186441 5.90311 3 0
329 1.30919 -0.186441 5.89754 3 0
330 1.27577 -0.186441 5.89243 3 0
331 1.24234 -0.186441 5.8877 3 0
332 1.20891 -0.186441 5.88293 3 0
333 1.17549 -0.186441 5.87805 3 0
334 1.14206 -0.186441 5.87286 3 0
335 1.10864 -0.186441 5.86716 3 0
336 1.07521 -0.186441 5.86079 3 0
337 1.04178 -0.186441 5.85362 3 0
338 1.00836 -0.186441 5.8455 3 0
339 0.97493 -0.186441 5.8366 3 0
340 0.941504 -0.186441 5.8269 5 0
341 0.941504 -0.186441 5.85518 5 0
342 0.941504 -0.186441 5.85546 5 0
343 0.941504 -0.186441 5.84893 2 0
344 0.941504 -0.152542 5.84679 2 1
345 0.941504 -0.118644 4.87038 2 0
346 0.941504 -0.0847458 4.86995 3 1
347 0.908078 -0.0847458 4.7326 3 0
348 0.874652 -0.0847458 4.73315 3 1
349 0.841226 -0.0847458 4.64982 3 1
350 0.807799 -0.0847458 4.5325 3 1
351 0.774373 -0.0847458 4.396 3 0
352 0.740947 -0.0847458 4.46493 3 0
353 0.707521 -0.0847458 4.49258 3 0
354 0.674095 -0.0847458 4.46427 3 0
355 0.640669 -0.0847458 4.38075 3 1
356 0.607242 -0.0847458 4.42215 3 1
357 0.573816 -0.0847458 4.34182 3 1
358 0.54039 -0.0847458 4.23693 3 0
359 0.506964 -0.0847458 4.27411 3 1
360 0.473538 -0.0847458 4.18348 3 0
361 0.440111 -0.0847458 4.20426 3 0
362 0.406685 -0.0847458 4.13416 2 0
363 0.406685 -0.0508475 3.95868 3 1
364 0.373259 -0.0508475 4.13181 3 1
365 0.339833 -0.0508475 4.07727 3 0
366 0.306407 -0.0508475 4.03341 3 1
367 0.272981 -0.0508475 4.03931 3 1
368 0.239554 -0.0508475 3.95744 3 0
369 0.206128 -0.0508475 3.95085 3 0
370 0.172702 -0.0508475 3.7577 3 0
371 0.139276 -0.0508475 3.46912 3 1
372 0.10585 -0.0508475 3.85038 3 0
373 0.0724234 -0.0508475 3.65766 3 2
1 7.961 -0.491525 8.937 5 0
2 7.961 -0.491525 8.91501 5 0
3 7.961 -0.491525 8.88744 2 0
4 7.961 -0.457627 8.88213 2 0
5 7.961 -0.423729 8.87724 2 0
6 7.961 -0.389831 8.87242 2 0
7 7.961 -0.355932 8.86749 2 0
8 7.961 -0.322034 8.86243 5 0
9 7.961 -0.322034 8.83954 2 0
10 7.961 -0.288136 8.83499 2 0
11 7.961 -0.254237 8.83019 2 0
12 7.961 -0.220339 8.82516 2 0
13 7.961 -0.186441 8.81994 2 0
14 7.961 -0.152542 8.81457 5 0
15 7.961 -0.152542 8.79041 5 0
16 7.961 -0.152542 8.76629 5 0
17 7.961 -0.152542 8.74695 4 0
18 7.961 -0.186441 8.74573 4 0
19 7.961 -0.220339 8.74497 4 0
20 7.961 -0.254237 8.74439 4 0
21 7.961 -0.288136 8.74385 4 0
22 7.961 -0.322034 8.74329 4 0
23 7.961 -0.355932 8.74268 4 0
24 7.961 -0.389831 8.74198 4 0
25 7.961 -0.423729 8.74105 4 0
26 7.961 -0.457627 8.73973 4 0
27 7.961 -0.491525 8.73787 4 0
28 7.961 -0.525424 8.73491 4 0
29 7.961 -0.559322 8.73124 4 0
30 7.961 -0.59322 8.72688 4 0
31 7.961 -0.627119 8.72191 4 0
32 7.961 -0.661017 8.71647 4 0
33 7.961 -0.694915 8.7107 4 0
34 7.961 -0.728814 8.70473 5 0
35 7.961 -0.728814 8.6791 4 0
36 7.961 -0.762712 8.67362 4 0
37 7.961 -0.79661 8.66793 5 0
38 7.961 -0.79661 8.63966 4 0
39 7.961 -0.830508 8.63468 4 0
40 7.961 -0.864407 8.62926 5 0
41 7.961 -0.864407 8.60304 4 0
42 7.961 -0.898305 8.59865 4 0
43 7.961 -0.932203 8.59465 3 0
44 7.92758 -0.932203 8.5917 5 0
45 7.92758 -0.932203 8.57419 5 0
46 7.92758 -0.932203 8.56181 2 0
47 7.92758 -0.898305 8.5613 5 0
48 7.92758 -0.898305 8.55164 2 0
49 7.92758 -0.864407 8.55137 2 0
50 7.92758 -0.830508 8.55105 2 0
51 7.92758 -0.79661 8.55068 2 0
52 7.92758 -0.762712 8.55018 2 0
53 7.92758 -0.728814 8.54955 5 0
54 7.92758 -0.728814 8.53515 2 0
55 7.92758 -0.694915 8.53467 2 0
56 7.92758 -0.661017 8.53415 2 0
57 7.92758 -0.627119 8.53364 2 0
58 7.92758 -0.59322 8.53317 2 0
59 7.92758 -0.559322 8.53276 2 0
60 7.92758 -0.525424 8.53237 2 0
61 7.92758 -0.491525 8.532 2 0
62 7.92758 -0.457627 8.53165 5 0
63 7.92758 -0.457627 8.51529 5 0
64 7.92758 -0.457627 8.50254 5 0
65 7.92758 -0.457627 8.49242 2 0
66 7.92758 -0.423729 8.49232 2 0
67 7.92758 -0.389831 8.49221 2 0
68 7.92758 -0.355932 8.49207 2 0
69 7.92758 -0.322034 8.49188 2 0
70 7.92758 -0.288136 8.49165 5 0
71 7.92758 -0.288136 8.48059 2 0
72 7.92758 -0.254237 8.48035 2 0
73 7.92758 -0.220339 8.47992 2 0
74 7.92758 -0.186441 8.47904 2 0
75 7.92758 -0.152542 8.47741 2 0
76 7.92758 -0.118644 8.47452 2 0
77 7.92758 -0.0847458 8.47058 2 0
78 7.92758 -0.0508475 8.46638 3 0
79 7.89415 -0.0508475 8.46336 3 0
80 7.86072 -0.0508475 8.46113 3 0
81 7.8273 -0.0508475 8.45946 3 0
82 7.79387 -0.0508475 8.45817 3 0
83 7.76045 -0.0508475 8.45712 3 0
84 7.72702 -0.0508475 8.45624 3 0
85 7.69359 -0.0508475 8.45545 3 0
86 7.66017 -0.0508475 8.45474 3 0
87 7.62674 -0.0508475 8.45406 3 0
88 7.59331 -0.0508475 8.45342 3 0
89 7.55989 -0.0508475 8.45281 3 0
90 7.52646 -0.0508475 8.45221 3 0
91 7.49304 -0.0508475 8.45162 3 0
92 7.45961 -0.0508475 8.45104 3 0
93 7.42618 -0.0508475 8.45047 3 0
94 7.39276 -0.0508475 8.4499 3 0
95 7.35933 -0.0508475 8.44934 3 0
96 7.32591 -0.0508475 8.44877 3 0
97 7.29248 -0.0508475 8.44821 3 0
98 7.25905 -0.0508475 8.44764 3 0
99 7.22563 -0.0508475 8.44706 3 0
100 7.1922 -0.0508475 8.44648 3 0
101 7.15877 -0.0508475 8.4459 3 0
102 7.12535 -0.0508475 8.44531 3 0
103 7.09192 -0.0508475 8.44472 3 0
104 7.0585 -0.0508475 8.44411 3 0
105 7.02507 -0.0508475 8.4435 3 0
106 6.99164 -0.0508475 8.44288 3 0
107 6.95822 -0.0508475 8.44225 3 0
108 6.92479 -0.0508475 8.44162 3 0
109 6.89136 -0.0508475 8.44097 3 0
110 6.85794 -0.0508475 8.44031 3 0
111 6.82451 -0.0508475 8.43964 3 0
112 6.79109 -0.0508475 8.43896 3 0
113 6.75766 -0.0508475 8.43826 3 0
114 6.72423 -0.0508475 8.43756 3 0
115 6.69081 -0.0508475 8.43684 3 0
116 6.65738 -0.0508475 8.43611 3 0
117 6.62396 -0.0508475 8.43537 3 0
118 6.59053 -0.0508475 8.43462 3 0
119 6.5571 -0.0508475 8.43385 3 0
120 6.52368 -0.0508475 8.43307 3 0
121 6.49025 -0.0508475 8.43228 3 0
122 6.45682 -0.0508475 8.43147 3 0
123 6.4234 -0.0508475 8.43066 3 0
124 6.38997 -0.0508475 8.42982 3 0
125 6.35655 -0.0508475 8.42898 3 0
126 6.32312 -0.0508475 8.42812 3 0
127 6.28969 -0.0508475 8.42725 4 0
128 6.28969 -0.0847458 8.42629 3 0
129 6.25627 -0.0847458 8.42531 3 0
130 6.22284 -0.0847458 8.42432 3 0
131 6.18942 -0.0847458 8.42332 3 0
132 6.15599 -0.0847458 8.4223 3 0
133 6.12256 -0.0847458 8.42127 3 0
134 6.08914 -0.0847458 8.42023 3 0
135 6.05571 -0.0847458 8.41917 3 0
136 6.02228 -0.0847458 8.4181 3 0
137 5.98886 -0.0847458 8.41701 3 0
138 5.95543 -0.0847458 8.41591 3 0
139 5.92201 -0.0847458 8.41479 3 0
140 5.88858 -0.0847458 8.41366 3 0
141 5.85515 -0.0847458 8.41251 3 0
142 5.82173 -0.0847458 8.41135 3 0
143 5.7883 -0.0847458 8.41017 3 0
144 5.75487 -0.0847458 8.40898 4 0
145 5.75487 -0.118644 8.40762 3 0
146 5.72145 -0.118644 8.40626 3 0
147 5.68802 -0.118644 8.40489 3 0
148 5.6546 -0.118644 8.40352 3 0
149 5.62117 -0.118644 8.40212 3 0
150 5.58774 -0.118644 8.40071 3 0
151 5.55432 -0.118644 8.39928 3 0
152 5.52089 -0.118644 8.39783 3 0
153 5.48747 -0.118644 8.39636 3 0
154 5.45404 -0.118644 8.39485 3 0
155 5.42061 -0.118644 8.39333 3 0
156 5.38719 -0.118644 8.39177 3 0
157 5.35376 -0.118644 8.39018 3 0
158 5.32033 -0.118644 8.38856 3 0
159 5.28691 -0.118644 8.38691 3 0
160 5.25348 -0.118644 8.38523 3 0
161 5.22006 -0.118644 8.38352 3 0
162 5.18663 -0.118644 8.38178 3 0
163 5.1532 -0.118644 8.38001 3 0
164 5.11978 -0.118644 8.37821 3 0
165 5.08635 -0.118644 8.37638 4 0
166 5.08635 -0.152542 8.3743 3 0
167 5.05292 -0.152542 8.37222 3 0
168 5.0195 -0.152542 8.37013 3 0
169 4.98607 -0.152542 8.36803 3 0
170 4.95265 -0.152542 8.36592 3 0
171 4.91922 -0.152542 8.3638 3 0
172 4.88579 -0.152542 8.36166 3 0
173 4.85237 -0.152542 8.35951 3 0
174 4.81894 -0.152542 8.35735 3 0
175 4.78552 -0.152542 8.35518 3 0
176 4.75209 -0.152542 8.35299 3 0
177 4.71866 -0.152542 8.35079 3 0
178 4.68524 -0.152542 8.34857 3 0
179 4.65181 -0.152542 8.34634 3 0
180 4.61838 -0.152542 8.3441 3 0
181 4.58496 -0.152542 8.34184 3 0
182 4.55153 -0.152542 8.33956 3 0
183 4.51811 -0.152542 8.33728 3 0
184 4.48468 -0.152542 8.33497 3 0
185 4.45125 -0.152542 8.33266 4 0
186 4.45125 -0.186441 8.33001 3 0
187 4.41783 -0.186441 8.32739 3 0
188 4.3844 -0.186441 8.32479 3 0
189 4.35097 -0.186441 8.3222 3 0
190 4.31755 -0.186441 8.31963 3 0
191 4.28412 -0.186441 8.31707 3 0
192 4.2507 -0.186441 8.31452 3 0
193 4.21727 -0.186441 8.31198 3 0
194 4.18384 -0.186441 8.30944 5 0
195 4.18384 -0.186441 8.28514 4 0
196 4.18384 -0.220339 8.28233 4 0
197 4.18384 -0.254237 8.27863 4 0
198 4.18384 -0.288136 8.27371 4 0
199 4.18384 -0.322034 8.2674 4 0
200 4.18384 -0.355932 8.25996 4 0
201 4.18384 -0.389831 8.25175 4 0
202 4.18384 -0.423729 8.24304 5 0
203 4.18384 -0.423729 8.20987 4 0
204 4.18384 -0.457627 8.20126 4 0
205 4.18384 -0.491525 8.19237 4 0
206 4.18384 -0.525424 8.18319 4 0
207 4.18384 -0.559322 8.17375 4 0
208 4.18384 -0.59322 8.16414 4 0
209 4.18384 -0.627119 8.15442 4 0
210 4.18384 -0.661017 8.14468 4 0
211 4.18384 -0.694915 8.13494 4 0
212 4.18384 -0.728814 8.12525 5 0
213 4.18384 -0.728814 8.10434 4 0
214 4.18384 -0.762712 8.09452 4 0
215 4.18384 -0.79661 8.08491 3 0
216 4.15042 -0.79661 8.07649 3 0
217 4.11699 -0.79661 8.06922 3 0
218 4.08357 -0.79661 8.06288 5 0
219 4.08357 -0.79661 8.02928 3 0
220 4.05014 -0.79661 8.02471 3 0
221 4.01671 -0.79661 8.02057 3 0
222 3.98329 -0.79661 8.01675 3 0
223 3.94986 -0.79661 8.01315 4 0
224 3.94986 -0.830508 8.0087 4 0
225 3.94986 -0.864407 8.00283 3 0
226 3.91643 -0.864407 7.99775 3 0
227 3.88301 -0.864407 7.99312 3 0
228 3.84958 -0.864407 7.98891 3 0
229 3.81616 -0.864407 7.98504 3 0
230 3.78273 -0.864407 7.98147 3 0
231 3.7493 -0.864407 7.97814 3 0
232 3.71588 -0.864407 7.97499 3 0
233 3.68245 -0.864407 7.972 3 0
234 3.64903 -0.864407 7.96913 3 0
235 3.6156 -0.864407 7.96637 3 0
236 3.58217 -0.864407 7.96368 3 0
237 3.54875 -0.864407 7.96106 3 0
238 3.51532 -0.864407 7.95849 3 0
239 3.48189 -0.864407 7.95596 3 0
240 3.44847 -0.864407 7.95347 3 0
241 3.41504 -0.864407 7.95099 3 0
242 3.38162 -0.864407 7.94854 3 0
243 3.34819 -0.864407 7.94609 3 0
244 3.31476 -0.864407 7.94366 3 0
245 3.28134 -0.864407 7.94123 3 0
246 3.24791 -0.864407 7.9388 3 0
247 3.21448 -0.864407 7.93636 3 0
248 3.18106 -0.864407 7.93392 3 0
249 3.14763 -0.864407 7.93148 3 0
250 3.11421 -0.864407 7.92903 5 0
251 3.11421 -0.864407 7.9084 3 0
252 3.08078 -0.864407 7.90644 3 0
253 3.04735 -0.864407 7.90448 3 0
254 3.01393 -0.864407 7.90249 3 0
255 2.9805 -0.864407 7.90049 2 0
256 2.9805 -0.830508 7.89835 2 0
257 2.9805 -0.79661 7.89557 2 0
258 2.9805 -0.762712 7.89164 2 0
259 2.9805 -0.728814 7.88609 2 0
260 2.9805 -0.694915 7.8787 3 0
261 2.94708 -0.694915 7.87231 3 0
262 2.91365 -0.694915 7.8666 3 0
263 2.88022 -0.694915 7.86141 3 0
264 2.8468 -0.694915 7.85664 3 0
265 2.81337 -0.694915 7.85219 5 0
266 2.81337 -0.694915 7.82633 2 0
267 2.81337 -0.661017 7.82074 2 0
268 2.81337 -0.627119 7.81302 2 0
269 2.81337 -0.59322 7.80335 2 0
270 2.81337 -0.559322 7.79219 2 0
271 2.81337 -0.525424 7.78018 2 0
272 2.81337 -0.491525 7.76777 3 0
273 2.77994 -0.491525 7.75752 3 0
274 2.74652 -0.491525 7.74886 3 0
275 2.71309 -0.491525 7.74135 3 0
276 2.67967 -0.491525 7.73467 3 0
277 2.64624 -0.491525 7.72859 3 0
278 2.61281 -0.491525 7.72297 3 0
279 2.57939 -0.491525 7.71769 3 0
280 2.54596 -0.491525 7.71267 3 0
281 2.51253 -0.491525 7.70788 3 0
282 2.47911 -0.491525 7.70327 3 0
283 2.44568 -0.491525 7.69882 3 0
284 2.41226 -0.491525 7.6945 3 0
285 2.37883 -0.491525 7.6903 3 0
286 2.3454 -0.491525 7.6862 3 0
287 2.31198 -0.491525 7.68218 3 0
288 2.27855 -0.491525 7.67825 3 0
289 2.24513 -0.491525 7.67438 3 0
290 2.2117 -0.491525 7.67058 3 0
291 2.17827 -0.491525 7.66683 3 0
292 2.14485 -0.491525 7.66314 3 0
293 2.11142 -0.491525 7.65948 3 0
294 2.07799 -0.491525 7.65586 3 0
295 2.04457 -0.491525 7.65227 3 0
296 2.01114 -0.491525 7.64871 3 0
297 1.97772 -0.491525 7.64517 5 0
298 1.97772 -0.491525 7.62589 2 0
299 1.97772 -0.457627 7.62158 2 0
300 1.97772 -0.423729 7.61612 2 0
301 1.97772 -0.389831 7.6088 2 0
302 1.97772 -0.355932 7.59901 2 0
303 1.97772 -0.322034 7.58725 5 0
304 1.97772 -0.322034 7.57666 2 0
305 1.97772 -0.288136 7.56288 2 0
306 1.97772 -0.254237 7.54975 2 0
307 1.97772 -0.220339 7.53875 5 0
308 1.97772 -0.220339 7.5352 2 0
309 1.97772 -0.186441 7.52705 2 0
310 1.97772 -0.152542 7.52377 2 0
311 1.97772 -0.118644 7.52471 2 0
312 1.97772 -0.0847458 7.527 5 0
313 1.97772 -0.0847458 7.54837 5 1
314 1.97772 -0.0847458 5.8859 2 0
315 1.97772 -0.0508475 5.82722 3 0
316 1.94429 -0.0508475 5.76201 3 0
317 1.91086 -0.0508475 5.70496 3 0
318 1.87744 -0.0508475 5.65751 3 0
319 1.84401 -0.0508475 5.61864 3 0
320 1.81058 -0.0508475 5.58643 3 0
321 1.77716 -0.0508475 5.55921 3 0
322 1.74373 -0.0508475 5.53548 3 0
323 1.71031 -0.0508475 5.51444 3 0
324 1.67688 -0.0508475 5.49574 3 0
325 1.64345 -0.0508475 5.47907 3 0
326 1.61003 -0.0508475 5.46424 3 0
327 1.5766 -0.0508475 5.45121 3 0
328 1.54318 -0.0508475 5.43994 3 0
329 1.50975 -0.0508475 5.43013 3 0
330 1.47632 -0.0508475 5.42202 3 0
331 1.4429 -0.0508475 5.41558 3 0
332 1.40947 -0.0508475 5.4108 3 0
333 1.37604 -0.0508475 5.40769 3 0
334 1.34262 -0.0508475 5.4062 3 0
335 1.30919 -0.0508475 5.40613 3 0
336 1.27577 -0.0508475 5.40732 3 0
337 1.24234 -0.0508475 5.40953 3 0
338 1.20891 -0.0508475 5.41193 4 0
339 1.20891 -0.0847458 5.40554 3 0
340 1.17549 -0.0847458 5.40029 3 0
341 1.14206 -0.0847458 5.39588 3 0
342 1.10864 -0.0847458 5.39194 4 0
343 1.10864 -0.118644 5.3756 3 0
344 1.07521 -0.118644 5.36001 3 0
345 1.04178 -0.118644 5.34489 3 0
346 1.00836 -0.118644 5.32985 4 0
347 1.00836 -0.152542 5.29946 3 0
348 0.97493 -0.152542 5.26821 3 0
349 0.941504 -0.152542 5.23552 3 0
350 0.908078 -0.152542 5.20126 3 0
351 0.874652 -0.152542 5.16534 4 0
352 0.874652 -0.186441 5.10621 3 0
353 0.841226 -0.186441 5.04267 3 0
354 0.807799 -0.186441 4.97551 3 0
355 0.774373 -0.186441 4.90626 3 0
356 0.740947 -0.186441 4.83578 3 0
357 0.707521 -0.186441 4.76497 3 0
358 0.674095 -0.186441 4.69559 3 0
359 0.640669 -0.186441 4.62992 3 0
360 0.607242 -0.186441 4.56863 3 0
361 0.573816 -0.186441 4.51229 3 0
362 0.54039 -0.186441 4.46125 3 0
363 0.506964 -0.186441 4.41568 3 0
364 0.473538 -0.186441 4.37554 3 0
365 0.440111 -0.186441 4.34017 3 0
366 0.406685 -0.186441 4.30818 2 0
367 0.406685 -0.152542 4.31633 2 0
368 0.406685 -0.118644 4.36568 2 1
369 0.406685 -0.0847458 3.14043 3 0
370 0.373259 -0.0847458 3.04306 3 0
371 0.339833 -0.0847458 2.95672 3 1
372 0.306407 -0.0847458 3.04603 3 1
373 0.272981 -0.0847458 3.16017 3 0
374 0.239554 -0.0847458 3.07633 3 0
375 0.206128 -0.0847458 3.00713 3 0
376 0.172702 -0.0847458 2.96259 3 1
377 0.139276 -0.0847458 2.95617 3 0
378 0.10585 -0.0847458 2.91566 3 0
379 0.0724234 -0.0847458 2.89963 3 0
380 0.0389972 -0.0847458 2.90891 3 0
381 0.00557103 -0.0847458 2.93593 2 2
1 7.961 -0.491525 8.937 5 0
2 7.961 -0.491525 8.91501 5 0
3 7.961 -0.491525 8.88744 2 0
4 7.961 -0.457627 8.88213 2 0
5 7.961 -0.423729 8.87724 2 0
6 7.961 -0.389831 8.87242 2 0
7 7.961 -0.355932 8.86749 2 0
8 7.961 -0.322034 8.86243 5 0
9 7.961 -0.322034 8.83954 2 0
10 7.961 -0.288136 8.83499 2 0
11 7.961 -0.254237 8.83019 2 0
12 7.961 -0.220339 8.82516 2 0
13 7.961 -0.186441 8.81994 2 0
14 7.961 -0.152542 8.81457 5 0
15 7.961 -0.152542 8.79041 5 0
16 7.961 -0.152542 8.76629 5 0
17 7.961 -0.152542 8.74695 4 0
18 7.961 -0.186441 8.74573 4 0
19 7.961 -0.220339 8.74497 4 0
20 7.961 -0.254237 8.74439 4 0
21 7.961 -0.288136 8.74385 4 0
22 7.961 -0.322034 8.74329 4 0
23 7.961 -0.355932 8.74268 4 0
24 7.961 -0.389831 8.74198 4 0
25 7.961 -0.423729 8.74105 4 0
26 7.961 -0.457627 8.73973 4 0
27 7.961 -0.491525 8.73787 4 0
28 7.961 -0.525424 8.73491 4 0
29 7.961 -0.559322 8.73124 4 0
30 7.961 -0.59322 8.72688 4 0
31 7.961 -0.627119 8.72191 4 0
32 7.961 -0.661017 8.71647 4 0
33 7.961 -0.694915 8.7107 4 0
34 7.961 -0.728814 8.70473 5 0
35 7.961 -0.728814 8.6791 4 0
36 7.961 -0.762712 8.67362 4 0
37 7.961 -0.79661 8.66793 5 0
38 7.961 -0.79661 8.63966 4 0
39 7.961 -0.830508 8.63468 4 0
40 7.961 -0.864407 8.62926 5 0
41 7.961 -0.864407 8.60304 4 0
42 7.961 -0.898305 8.59865 4 0
43 7.961 -0.932203 8.59465 3 0
44 7.92758 -0.932203 8.5917 5 0
45 7.92758 -0.932203 8.57419 5 0
46 7.92758 -0.932203 8.56181 2 0
47 7.92758 -0.898305 8.5613 5 0
48 7.92758 -0.898305 8.55164 2 0
49 7.92758 -0.864407 8.55137 2 0
50 7.92758 -0.830508 8.55105 2 0
51 7.92758 -0.79661 8.55068 2 0
52 7.92758 -0.762712 8.55018 2 0
53 7.92758 -0.728814 8.54955 5 0
54 7.92758 -0.728814 8.53515 2 0
55 7.92758 -0.694915 8.53467 2 0
56 7.92758 -0.661017 8.53415 2 0
57 7.92758 -0.627119 8.53364 2 0
58 7.92758 -0.59322 8.53317 2 0
59 7.92758 -0.559322 8.53276 2 0
60 7.92758 -0.525424 8.53237 2 0
61 7.92758 -0.491525 8.532 2 0
62 7.92758 -0.457627 8.53165 5 0
63 7.92758 -0.457627 8.51529 5 0
64 7.92758 -0.457627 8.50254 5 0
65 7.92758 -0.457627 8.49242 2 0
66 7.92758 -0.423729 8.49232 2 0
67 7.92758 -0.389831 8.49221 2 0
68 7.92758 -0.355932 8.49207 2 0
69 7.92758 -0.322034 8.49188 2 0
70 7.92758 -0.288136 8.49165 5 0
71 7.92758 -0.288136 8.48059 2 0
72 7.92758 -0.254237 8.48035 2 0
73 7.92758 -0.220339 8.47992 2 0
74 7.92758 -0.186441 8.47904 2 0
75 7.92758 -0.152542 8.47741 2 0
76 7.92758 -0.118644 8.47452 2 0
77 7.92758 -0.0847458 8.47058 2 0
78 7.92758 -0.0508475 8.46638 3 0
79 7.89415 -0.0508475 8.46336 3 0
80 7.86072 -0.0508475 8.46113 3 0
81 7.8273 -0.0508475 8.45946 3 0
82 7.79387 -0.0508475 8.45817 3 0
83 7.76045 -0.0508475 8.45712 3 0
84 7.72702 -0.0508475 8.45624 3 0
85 7.69359 -0.0508475 8.45545 3 0
86 7.66017 -0.0508475 8.45474 3 0
87 7.62674 -0.0508475 8.45406 3 0
88 7.59331 -0.0508475 8.45342 3 0
89 7.55989 -0.0508475 8.45281 3 0
90 7.52646 -0.0508475 8.45221 3 0
91 7.49304 -0.0508475 8.45162 3 0
92 7.45961 -0.0508475 8.45104 3 0
93 7.42618 -0.0508475 8.45047 3 0
94 7.39276 -0.0508475 8.4499 3 0
95 7.35933 -0.0508475 8.44934 3 0
96 7.32591 -0.0508475 8.44877 3 0
97 7.29248 -0.0508475 8.44821 3 0
98 7.25905 -0.0508475 8.44764 3 0
99 7.22563 -0.0508475 8.44706 3 0
100 7.1922 -0.0508475 8.44648 3 0
101 7.15877 -0.0508475 8.4459 3 0
102 7.12535 -0.0508475 8.44531 3 0
103 7.09192 -0.0508475 8.44472 3 0
104 7.0585 -0.0508475 8.44411 3 0
105 7.02507 -0.0508475 8.4435 3 0
106 6.99164 -0.0508475 8.44288 3 0
107 6.95822 -0.0508475 8.44225 3 0
108 6.92479 -0.0508475 8.44162 3 0
109 6.89136 -0.0508475 8.44097 3 0
110 6.85794 -0.0508475 8.44031 3 0
111 6.82451 -0.0508475 8.43964 3 0
112 6.79109 -0.0508475 8.43896 3 0
113 6.75766 -0.0508475 8.43826 3 0
114 6.72423 -0.0508475 8.43756 3 0
115 6.69081 -0.0508475 8.43684 3 0
116 6.65738 -0.0508475 8.43611 3 0
117 6.62396 -0.0508475 8.43537 3 0
118 6.59053 -0.0508475 8.43462 3 0
119 6.5571 -0.0508475 8.43385 3 0
120 6.52368 -0.0508475 8.43307 3 0
121 6.49025 -0.0508475 8.43228 3 0
122 6.45682 -0.0508475 8.43147 3 0
123 6.4234 -0.0508475 8.43066 3 0
124 6.38997 -0.0508475 8.42982 3 0
125 6.35655 -0.0508475 8.42898 3 0
126 6.32312 -0.0508475 8.42812 3 0
127 6.28969 -0.0508475 8.42725 4 0
128 6.28969 -0.0847458 8.42629 3 0
129 6.25627 -0.0847458 8.42531 3 0
130 6.22284 -0.0847458 8.42432 3 0
131 6.18942 -0.0847458 8.42332 3 0
132 6.15599 -0.0847458 8.4223 3 0
133 6.12256 -0.0847458 8.42127 3 0
134 6.08914 -0.0847458 8.42023 3 0
135 6.05571 -0.0847458 8.41917 3 0
136 6.02228 -0.0847458 8.4181 3 0
137 5.98886 -0.0847458 8.41701 3 0
138 5.95543 -0.0847458 8.41591 3 0
139 5.92201 -0.0847458 8.41479 3 0
140 5.88858 -0.0847458 8.41366 3 0
141 5.85515 -0.0847458 8.41251 3 0
142 5.82173 -0.0847458 8.41135 3 0
143 5.7883 -0.0847458 8.41017 3 0
144 5.75487 -0.0847458 8.40898 4 0
145 5.75487 -0.118644 8.40762 3 0
146 5.72145 -0.118644 8.40626 3 0
147 5.68802 -0.118644 8.40489 3 0
148 5.6546 -0.118644 8.40352 3 0
149 5.62117 -0.118644 8.40212 3 0
150 5.58774 -0.118644 8.40071 3 0
151 5.55432 -0.118644 8.39928 3 0
152 5.52089 -0.118644 8.39783 3 0
153 5.48747 -0.118644 8.39636 3 0
154 5.45404 -0.118644 8.39485 3 0
155 5.42061 -0.118644 8.39333 3 0
156 5.38719 -0.118644 8.39177 3 0
157 5.35376 -0.118644 8.39018 3 0
158 5.32033 -0.118644 8.38856 3 0
159 5.28691 -0.118644 8.38691 3 0
160 5.25348 -0.118644 8.38523 3 0
161 5.22006 -0.118644 8.38352 3 0
162 5.18663 -0.118644 8.38178 3 0
163 5.1532 -0.118644 8.38001 3 0
164 5.11978 -0.118644 8.37821 3 0
165 5.08635 -0.118644 8.37638 4 0
166 5.08635 -0.152542 8.3743 3 0
167 5.05292 -0.152542 8.37222 3 0
168 5.0195 -0.152542 8.37013 3 0
169 4.98607 -0.152542 8.36803 3 0
170 4.95265 -0.152542 8.36592 3 0
171 4.91922 -0.152542 8.3638 3 0
172 4.88579 -0.152542 8.36166 3 0
173 4.85237 -0.152542 8.35951 3 0
174 4.81894 -0.152542 8.35735 3 0
175 4.78552 -0.152542 8.35518 3 0
176 4.75209 -0.152542 8.35299 3 0
177 4.71866 -0.152542 8.35079 3 0
178 4.68524 -0.152542 8.34857 3 0
179 4.65181 -0.152542 8.34634 3 0
180 4.61838 -0.152542 8.3441 3 0
181 4.58496 -0.152542 8.34184 3 0
182 4.55153 -0.152542 8.33956 3 0
183 4.51811 -0.152542 8.33728 3 0
184 4.48468 -0.152542 8.33497 3 0
185 4.45125 -0.152542 8.33266 4 0
186 4.45125 -0.186441 8.33001 3 0
187 4.41783 -0.186441 8.32739 3 0
188 4.3844 -0.186441 8.32479 3 0
189 4.35097 -0.186441 8.3222 3 0
190 4.31755 -0.186441 8.31963 3 0
191 4.28412 -0.186441 8.31707 3 0
192 4.2507 -0.186441 8.31452 3 0
193 4.21727 -0.186441 8.31198 3 0
194 4.18384 -0.186441 8.30944 5 0
195 4.18384 -0.186441 8.28514 4 0
196 4.18384 -0.220339 8.28233 4 0
197 4.18384 -0.254237 8.27863 4 0
198 4.18384 -0.288136 8.27371 4 0
199 4.18384 -0.322034 8.2674 4 0
200 4.18384 -0.355932 8.25996 4 0
201 4.18384 -0.389831 8.25175 4 0
202 4.18384 -0.423729 8.24304 5 0
203 4.18384 -0.423729 8.20987 4 0
204 4.18384 -0.457627 8.20126 4 0
205 4.18384 -0.491525 8.19237 4 0
206 4.18384 -0.525424 8.18319 4 0
207 4.18384 -0.559322 8.17375 4 0
208 4.18384 -0.59322 8.16414 4 0
209 4.18384 -0.627119 8.15442 4 0
210 4.18384 -0.661017 8.14468 4 0
211 4.18384 -0.694915 8.13494 4 0
212 4.18384 -0.728814 8.12525 5 0
213 4.18384 -0.728814 8.10434 4 0
214 4.18384 -0.762712 8.09452 4 0
215 4.18384 -0.79661 8.08491 3 0
216 4.15042 -0.79661 8.07649 3 0
217 4.11699 -0.79661 8.06922 3 0
218 4.08357 -0.79661 8.06288 5 0
219 4.08357 -0.79661 8.02928 3 0
220 4.05014 -0.79661 8.02471 3 0
221 4.01671 -0.79661 8.02057 3 0
222 3.98329 -0.79661 8.01675 3 0
223 3.94986 -0.79661 8.01315 4 0
224 3.94986 -0.830508 8.0087 4 0
225 3.94986 -0.864407 8.00283 3 0
226 3.91643 -0.864407 7.99775 3 0
227 3.88301 -0.864407 7.99312 3 0
228 3.84958 -0.864407 7.98891 3 0
229 3.81616 -0.864407 7.98504 3 0
230 3.78273 -0.864407 7.98147 3 0
231 3.7493 -0.864407 7.97814 3 0
232 3.71588 -0.864407 7.97499 3 0
233 3.68245 -0.864407 7.972 3 0
234 3.64903 -0.864407 7.96913 3 0
235 3.6156 -0.864407 7.96637 3 0
236 3.58217 -0.864407 7.96368 3 0
237 3.54875 -0.864407 7.96106 3 0
238 3.51532 -0.864407 7.95849 3 0
239 3.48189 -0.864407 7.95596 3 0
240 3.44847 -0.864407 7.95347 3 0
241 3.41504 -0.864407 7.95099 3 0
242 3.38162 -0.864407 7.94854 3 0
243 3.34819 -0.864407 7.94609 3 0
244 3.31476 -0.864407 7.94366 3 0
245 3.28134 -0.864407 7.94123 3 0
246 3.24791 -0.864407 7.9388 3 0
247 3.21448 -0.864407 7.93636 3 0
248 3.18106 -0.864407 7.93392 3 0
249 3.14763 -0.864407 7.93148 3 0
250 3.11421 -0.864407 7.92903 5 0
251 3.11421 -0.864407 7.9084 3 0
252 3.08078 -0.864407 7.90644 3 0
253 3.04735 -0.864407 7.90448 3 0
254 3.01393 -0.864407 7.90249 3 0
255 2.9805 -0.864407 7.90049 2 0
256 2.9805 -0.830508 7.89835 2 0
257 2.9805 -0.79661 7.89557 2 0
258 2.9805 -0.762712 7.89164 2 0
259 2.9805 -0.728814 7.88609 2 0
260 2.9805 -0.694915 7.8787 3 0
261 2.94708 -0.694915 7.87231 3 0
262 2.91365 -0.694915 7.8666 3 0
263 2.88022 -0.694915 7.86141 3 0
264 2.8468 -0.694915 7.85664 3 0
265 2.81337 -0.694915 7.85219 5 0
266 2.81337 -0.694915 7.82633 2 0
267 2.81337 -0.661017 7.82074 2 0
268 2.81337 -0.627119 7.81302 2 0
269 2.81337 -0.59322 7.80335 2 0
270 2.81337 -0.559322 7.79219 2 0
271 2.81337 -0.525424 7.78018 2 0
272 2.81337 -0.491525 7.76777 3 0
273 2.77994 -0.491525 7.75752 3 0
274 2.74652 -0.491525 7.74886 3 0
275 2.71309 -0.491525 7.74135 3 0
276 2.67967 -0.491525 7.73467 3 0
277 2.64624 -0.491525 7.72859 3 0
278 2.61281 -0.491525 7.72297 3 0
279 2.57939 -0.491525 7.71769 3 0
280 2.54596 -0.491525 7.71267 3 0
281 2.51253 -0.491525 7.70788 3 0
282 2.47911 -0.491525 7.70327 3 0
283 2.44568 -0.491525 7.69882 3 0
284 2.41226 -0.491525 7.6945 3 0
285 2.37883 -0.491525 7.6903 3 0
286 2.3454 -0.491525 7.6862 3 0
287 2.31198 -0.491525 7.68218 3 0
288 2.27855 -0.491525 7.67825 3 0
289 2.24513 -0.491525 7.67438 3 0
290 2.2117 -0.491525 7.67058 3 0
291 2.17827 -0.491525 7.66683 3 0
292 2.14485 -0.491525 7.66314 3 0
293 2.11142 -0.491525 7.65948 3 0
294 2.07799 -0.491525 7.65586 3 0
295 2.04457 -0.491525 7.65227 3 0
296 2.01114 -0.491525 7.64871 3 0
297 1.97772 -0.491525 7.64517 5 0
298 1.97772 -0.491525 7.62589 2 0
299 1.97772 -0.457627 7.62158 2 0
300 1.97772 -0.423729 7.61612 2 0
301 1.97772 -0.389831 7.6088 2 0
302 1.97772 -0.355932 7.59901 2 0
303 1.97772 -0.322034 7.58725 5 0
304 1.97772 -0.322034 7.57666 2 0
305 1.97772 -0.288136 7.56288 2 0
306 1.97772 -0.254237 7.54975 2 0
307 1.97772 -0.220339 7.53875 5 0
308 1.97772 -0.220339 7.5352 2 0
309 1.97772 -0.186441 7.52705 2 0
310 1.97772 -0.152542 7.52377 2 0
311 1.97772 -0.118644 7.52471 2 0
312 1.97772 -0.0847458 7.527 5 0
313 1.97772 -0.0847458 7.54837 5 1
314 1.97772 -0.0847458 5.8859 2 0
315 1.97772 -0.0508475 5.82722 3 0
316 1.94429 -0.0508475 5.76201 3 0
317 1.91086 -0.0508475 5.70496 3 0
318 1.87744 -0.0508475 5.65751 3 0
319 1.84401 -0.0508475 5.61864 3 0
320 1.81058 -0.0508475 5.58643 3 0
321 1.77716 -0.0508475 5.55921 3 0
322 1.74373 -0.0508475 5.53548 3 0
323 1.71031 -0.0508475 5.51444 3 0
324 1.67688 -0.0508475 5.49574 3 0
325 1.64345 -0.0508475 5.47907 3 0
326 1.61003 -0.0508475 5.46424 3 0
327 1.5766 -0.0508475 5.45121 3 0
328 1.54318 -0.0508475 5.43994 3 1
329 1.50975 -0.0508475 5.1723 3 0
330 1.47632 -0.0508475 5.14842 3 0
331 1.4429 -0.0508475 5.12536 3 0
332 1.40947 -0.0508475 5.10308 3 0
333 1.37604 -0.0508475 5.08165 3 0
334 1.34262 -0.0508475 5.06123 3 1
335 1.30919 -0.0508475 5.01063 3 1
336 1.27577 -0.0508475 4.96452 3 0
337 1.24234 -0.0508475 4.94855 3 0
338 1.20891 -0.0508475 4.93065 3 0
339 1.17549 -0.0508475 4.91148 3 1
340 1.14206 -0.0508475 4.86403 3 0
341 1.10864 -0.0508475 4.85402 3 0
342 1.07521 -0.0508475 4.84134 3 0
343 1.04178 -0.0508475 4.82676 3 0
344 1.00836 -0.0508475 4.81114 3 0
345 0.97493 -0.0508475 4.79553 3 1
346 0.941504 -0.0508475 4.74809 3 0
347 0.908078 -0.0508475 4.74016 3 1
348 0.874652 -0.0508475 4.68969 3 0
349 0.841226 -0.0508475 4.68992 3 0
350 0.807799 -0.0508475 4.68794 3 1
351 0.774373 -0.0508475 4.63274 3 0
352 0.740947 -0.0508475 4.64004 3 0
353 0.707521 -0.0508475 4.6452 3 1
354 0.674095 -0.0508475 4.58013 3 0
355 0.640669 -0.0508475 4.59573 3 1
356 0.607242 -0.0508475 4.52494 3 0
357 0.573816 -0.0508475 4.55583 3 1
358 0.54039 -0.0508475 4.47548 3 0
359 0.506964 -0.0508475 4.52019 3 0
360 0.473538 -0.0508475 4.57156 3 0
361 0.440111 -0.0508475 4.62729 3 0
362 0.406685 -0.0508475 4.6676 2 0
363 0.406685 -0.0169492 4.7246 5 1
364 0.406685 -0.0169492 4.45678 3 0
365 0.373259 -0.0169492 4.52486 3 1
366 0.339833 -0.0169492 4.36089 3 1
367 0.306407 -0.0169492 4.17695 3 1
368 0.272981 -0.0169492 4.0165 3 0
369 0.239554 -0.0169492 4.17062 3 0
370 0.206128 -0.0169492 4.28894 3 0
371 0.172702 -0.0169492 4.33238 4 0
372 0.172702 -0.0508475 4.24865 3 0
373 0.139276 -0.0508475 4.14312 3 0
374 0.10585 -0.0508475 4.04041 3 0
375 0.0724234 -0.0508475 3.8245 3 2
1 7.961 -0.491525 8.937 5 0
2 7.961 -0.491525 8.91501 5 0
3 7.961 -0.491525 8.88744 2 0
4 7.961 -0.457627 8.88213 2 0
5 7.961 -0.423729 8.87724 2 0
6 7.961 -0.389831 8.87242 2 0
7 7.961 -0.355932 8.86749 2 0
8 7.961 -0.322034 8.86243 5 0
9 7.961 -0.322034 8.83954 2 0
10 7.961 -0.288136 8.83499 2 0
11 7.961 -0.254237 8.83019 2 0
12 7.961 -0.220339 8.82516 2 0
13 7.961 -0.186441 8.81994 2 0
14 7.961 -0.152542 8.81457 5 0
15 7.961 -0.152542 8.79041 5 0
16 7.961 -0.152542 8.76629 5 0
17 7.961 -0.152542 8.74695 4 0
18 7.961 -0.186441 8.74573 4 0
19 7.961 -0.220339 8.74497 4 0
20 7.961 -0.254237 8.74439 4 0
21 7.961 -0.288136 8.74385 4 0
22 7.961 -0.322034 8.74329 4 0
23 7.961 -0.355932 8.74268 4 0
24 7.961 -0.389831 8.74198 4 0
25 7.961 -0.423729 8.74105 4 0
26 7.961 -0.457627 8.73973 4 0
27 7.961 -0.491525 8.73787 4 0
28 7.961 -0.525424 8.73491 4 0
29 7.961 -0.559322 8.73124 4 0
30 7.961 -0.59322 8.72688 4 0
31 7.961 -0.627119 8.72191 4 0
32 7.961 -0.661017 8.71647 4 0
33 7.961 -0.694915 8.7107 4 0
34 7.961 -0.728814 8.70473 5 0
35 7.961 -0.728814 8.6791 4 0
36 7.961 -0.762712 8.67362 4 0
37 7.961 -0.79661 8.66793 5 0
38 7.961 -0.79661 8.63966 4 0
39 7.961 -0.830508 8.63468 4 0
40 7.961 -0.864407 8.62926 5 0
41 7.961 -0.864407 8.60304 4 0
42 7.961 -0.898305 8.59865 4 0
43 7.961 -0.932203 8.59465 3 0
44 7.92758 -0.932203 8.5917 5 0
45 7.92758 -0.932203 8.57419 5 0
46 7.92758 -0.932203 8.56181 2 0
47 7.92758 -0.898305 8.5613 5 0
48 7.92758 -0.898305 8.55164 2 0
49 7.92758 -0.864407 8.55137 2 0
50 7.92758 -0.830508 8.55105 2 0
51 7.92758 -0.79661 8.55068 2 0
52 7.92758 -0.762712 8.55018 2 0
53 7.92758 -0.728814 8.54955 5 0
54 7.92758 -0.728814 8.53515 2 0
55 7.92758 -0.694915 8.53467 2 0
56 7.92758 -0.661017 8.53415 2 0
57 7.92758 -0.627119 8.53364 2 0
58 7.92758 -0.59322 8.53317 2 0
59 7.92758 -0.559322 8.53276 2 0
60 7.92758 -0.525424 8.53237 2 0
61 7.92758 -0.491525 8.532 2 0
62 7.92758 -0.457627 8.53165 5 0
63 7.92758 -0.457627 8.51529 5 0
64 7.92758 -0.457627 8.50254 5 0
65 7.92758 -0.457627 8.49242 2 0
66 7.92758 -0.423729 8.49232 2 0
67 7.92758 -0.389831 8.49221 2 0
68 7.92758 -0.355932 8.49207 2 0
69 7.92758 -0.322034 8.49188 2 0
70 7.92758 -0.288136 8.49165 5 0
71 7.92758 -0.288136 8.48059 2 0
72 7.92758 -0.254237 8.48035 2 0
73 7.92758 -0.220339 8.47992 2 0
74 7.92758 -0.186441 8.47904 2 0
75 7.92758 -0.152542 8.47741 2 0
76 7.92758 -0.118644 8.47452 2 0
77 7.92758 -0.0847458 8.47058 2 0
78 7.92758 -0.0508475 8.46638 3 0
79 7.89415 -0.0508475 8.46336 3 0
80 7.86072 -0.0508475 8.46113 3 0
81 7.8273 -0.0508475 8.45946 3 0
82 7.79387 -0.0508475 8.45817 3 0
83 7.76045 -0.0508475 8.45712 3 0
84 7.72702 -0.0508475 8.45624 3 0
85 7.69359 -0.0508475 8.45545 3 0
86 7.66017 -0.0508475 8.45474 3 0
87 7.62674 -0.0508475 8.45406 3 0
88 7.59331 -0.0508475 8.45342 3 0
89 7.55989 -0.0508475 8.45281 3 0
90 7.52646 -0.0508475 8.45221 3 0
91 7.49304 -0.0508475 8.45162 3 0
92 7.45961 -0.0508475 8.45104 3 0
93 7.42618 -0.0508475 8.45047 3 0
94 7.39276 -0.0508475 8.4499 3 0
95 7.35933 -0.0508475 8.44934 3 0
96 7.32591 -0.0508475 8.44877 3 0
97 7.29248 -0.0508475 8.44821 3 0
98 7.25905 -0.0508475 8.44764 3 0
99 7.22563 -0.0508475 8.44706 3 0
100 7.1922 -0.0508475 8.44648 3 0
101 7.15877 -0.0508475 8.4459 3 0
102 7.12535 -0.0508475 8.44531 3 0
103 7.09192 -0.0508475 8.44472 3 0
104 7.0585 -0.0508475 8.44411 3 0
105 7.02507 -0.0508475 8.4435 3 0
106 6.99164 -0.0508475 8.44288 3 0
107 6.95822 -0.0508475 8.44225 3 0
108 6.92479 -0.0508475 8.44162 3 0
109 6.89136 -0.0508475 8.44097 3 0
110 6.85794 -0.0508475 8.44031 3 0
111 6.82451 -0.0508475 8.43964 3 0
112 6.79109 -0.0508475 8.43896 3 0
113 6.75766 -0.0508475 8.43826 3 0
114 6.72423 -0.0508475 8.43756 3 0
115 6.69081 -0.0508475 8.43684 3 0
116 6.65738 -0.0508475 8.43611 3 0
117 6.62396 -0.0508475 8.43537 3 0
118 6.59053 -0.0508475 8.43462 3 0
119 6.5571 -0.0508475 8.43385 3 0
120 6.52368 -0.0508475 8.43307 3 0
121 6.49025 -0.0508475 8.43228 3 0
122 6.45682 -0.0508475 8.43147 3 0
123 6.4234 -0.0508475 8.43066 3 0
124 6.38997 -0.0508475 8.42982 3 0
125 6.35655 -0.0508475 8.42898 3 0
126 6.32312 -0.0508475 8.42812 3 0
127 6.28969 -0.0508475 8.42725 4 0
128 6.28969 -0.0847458 8.42629 3 0
129 6.25627 -0.0847458 8.42531 3 0
130 6.22284 -0.0847458 8.42432 3 0
131 6.18942 -0.0847458 8.42332 3 0
132 6.15599 -0.0847458 8.4223 3 0
133 6.12256 -0.0847458 8.42127 3 0
134 6.08914 -0.0847458 8.42023 3 0
135 6.05571 -0.0847458 8.41917 3 0
136 6.02228 -0.0847458 8.4181 3 0
137 5.98886 -0.0847458 8.41701 3 0
138 5.95543 -0.0847458 8.41591 3 0
139 5.92201 -0.0847458 8.41479 3 0
140 5.88858 -0.0847458 8.41366 3 0
141 5.85515 -0.0847458 8.41251 3 0
142 5.82173 -0.0847458 8.41135 3 0
143 5.7883 -0.0847458 8.41017 3 0
144 5.75487 -0.0847458 8.40898 4 0
145 5.75487 -0.118644 8.40762 3 0
146 5.72145 -0.118644 8.40626 3 0
147 5.68802 -0.118644 8.40489 3 0
148 5.6546 -0.118644 8.40352 3 0
149 5.62117 -0.118644 8.40212 3 0
150 5.58774 -0.118644 8.40071 3 0
151 5.55432 -0.118644 8.39928 3 0
152 5.52089 -0.118644 8.39783 3 0
153 5.48747 -0.118644 8.39636 3 0
154 5.45404 -0.118644 8.39485 3 0
155 5.42061 -0.118644 8.39333 3 0
156 5.38719 -0.118644 8.39177 3 0
157 5.35376 -0.118644 8.39018 3 0
158 5.32033 -0.118644 8.38856 3 0
159 5.28691 -0.118644 8.38691 3 0
160 5.25348 -0.118644 8.38523 3 0
161 5.22006 -0.118644 8.38352 3 0
162 5.18663 -0.118644 8.38178 3 0
163 5.1532 -0.118644 8.38001 3 0
164 5.11978 -0.118644 8.37821 3 0
165 5.08635 -0.118644 8.37638 4 0
166 5.08635 -0.152542 8.3743 3 0
167 5.05292 -0.152542 8.37222 3 0
168 5.0195 -0.152542 8.37013 3 0
169 4.98607 -0.152542 8.36803 3 0
170 4.95265 -0.152542 8.36592 3 0
171 4.91922 -0.152542 8.3638 3 0
172 4.88579 -0.152542 8.36166 3 0
173 4.85237 -0.152542 8.35951 3 0
174 4.81894 -0.152542 8.35735 3 0
175 4.78552 -0.152542 8.35518 3 0
176 4.75209 -0.152542 8.35299 3 0
177 4.71866 -0.152542 8.35079 3 0
178 4.68524 -0.152542 8.34857 3 0
179 4.65181 -0.152542 8.34634 3 0
180 4.61838 -0.152542 8.3441 3 0
181 4.58496 -0.152542 8.34184 3 0
182 4.55153 -0.152542 8.33956 3 0
183 4.51811 -0.152542 8.33728 3 0
184 4.48468 -0.152542 8.33497 3 0
185 4.45125 -0.152542 8.33266 4 0
186 4.45125 -0.186441 8.33001 3 0
187 4.41783 -0.186441 8.32739 3 0
188 4.3844 -0.186441 8.32479 3 0
189 4.35097 -0.186441 8.3222 3 0
190 4.31755 -0.186441 8.31963 3 0
191 4.28412 -0.186441 8.31707 3 0
192 4.2507 -0.186441 8.31452 3 0
193 4.21727 -0.186441 8.31198 3 0
194 4.18384 -0.186441 8.30944 5 0
195 4.18384 -0.186441 8.28514 4 0
196 4.18384 -0.220339 8.28233 4 0
197 4.18384 -0.254237 8.27863 4 0
198 4.18384 -0.288136 8.27371 4 0
199 4.18384 -0.322034 8.2674 4 0
200 4.18384 -0.355932 8.25996 4 0
201 4.18384 -0.389831 8.25175 4 0
202 4.18384 -0.423729 8.24304 5 0
203 4.18384 -0.423729 8.20987 4 0
204 4.18384 -0.457627 8.20126 4 0
205 4.18384 -0.491525 8.19237 4 0
206 4.18384 -0.525424 8.18319 4 0
207 4.18384 -0.559322 8.17375 4 0
208 4.18384 -0.59322 8.16414 4 0
209 4.18384 -0.627119 8.15442 4 0
210 4.18384 -0.661017 8.14468 4 0
211 4.18384 -0.694915 8.13494 4 0
212 4.18384 -0.728814 8.12525 5 0
213 4.18384 -0.728814 8.10434 4 0
214 4.18384 -0.762712 8.09452 4 0
215 4.18384 -0.79661 8.08491 3 0
216 4.15042 -0.79661 8.07649 3 0
217 4.11699 -0.79661 8.06922 3 0
218 4.08357 -0.79661 8.06288 5 0
219 4.08357 -0.79661 8.02928 3 0
220 4.05014 -0.79661 8.02471 3 0
221 4.01671 -0.79661 8.02057 3 0
222 3.98329 -0.79661 8.01675 3 0
223 3.94986 -0.79661 8.01315 4 0
224 3.94986 -0.830508 8.0087 4 0
225 3.94986 -0.864407 8.00283 3 0
226 3.91643 -0.864407 7.99775 3 0
227 3.88301 -0.864407 7.99312 3 0
228 3.84958 -0.864407 7.98891 3 0
229 3.81616 -0.864407 7.98504 3 0
230 3.78273 -0.864407 7.98147 3 0
231 3.7493 -0.864407 7.97814 3 0
232 3.71588 -0.864407 7.97499 3 0
233 3.68245 -0.864407 7.972 3 0
234 3.64903 -0.864407 7.96913 3 0
235 3.6156 -0.864407 7.96637 3 0
236 3.58217 -0.864407 7.96368 3 0
237 3.54875 -0.864407 7.96106 3 0
238 3.51532 -0.864407 7.95849 3 0
239 3.48189 -0.864407 7.95596 3 0
240 3.44847 -0.864407 7.95347 3 0
241 3.41504 -0.864407 7.95099 3 0
242 3.38162 -0.864407 7.94854 3 0
243 3.34819 -0.864407 7.94609 3 0
244 3.31476 -0.864407 7.94366 3 0
245 3.28134 -0.864407 7.94123 3 0
246 3.24791 -0.864407 7.9388 3 0
247 3.21448 -0.864407 7.93636 3 0
248 3.18106 -0.864407 7.93392 3 0
249 3.14763 -0.864407 7.93148 3 0
250 3.11421 -0.864407 7.92903 5 0
251 3.11421 -0.864407 7.9084 3 0
252 3.08078 -0.864407 7.90644 3 0
253 3.04735 -0.864407 7.90448 3 0
254 3.01393 -0.864407 7.90249 3 0
255 2.9805 -0.864407 7.90049 2 0
256 2.9805 -0.830508 7.89835 2 0
257 2.9805 -0.79661 7.89557 2 0
258 2.9805 -0.762712 7.89164 2 0
259 2.9805 -0.728814 7.88609 2 0
260 2.9805 -0.694915 7.8787 3 0
261 2.94708 -0.694915 7.87231 3 0
262 2.91365 -0.694915 7.8666 3 0
263 2.88022 -0.694915 7.86141 3 0
264 2.8468 -0.694915 7.85664 3 0
265 2.81337 -0.694915 7.85219 5 0
266 2.81337 -0.694915 7.82633 2 0
267 2.81337 -0.661017 7.82074 2 0
268 2.81337 -0.627119 7.81302 2 0
269 2.81337 -0.59322 7.80335 2 0
270 2.81337 -0.559322 7.79219 2 0
271 2.81337 -0.525424 7.78018 2 0
272 2.81337 -0.491525 7.76777 3 0
273 2.77994 -0.491525 7.75752 3 0
274 2.74652 -0.491525 7.74886 3 0
275 2.71309 -0.491525 7.74135 3 0
276 2.67967 -0.491525 7.73467 3 0
277 2.64624 -0.491525 7.72859 3 0
278 2.61281 -0.491525 7.72297 3 0
279 2.57939 -0.491525 7.71769 3 0
280 2.54596 -0.491525 7.71267 3 0
281 2.51253 -0.491525 7.70788 3 0
282 2.47911 -0.491525 7.70327 3 0
283 2.44568 -0.491525 7.69882 3 0
284 2.41226 -0.491525 7.6945 3 0
285 2.37883 -0.491525 7.6903 3 0
286 2.3454 -0.491525 7.6862 3 0
287 2.31198 -0.491525 7.68218 3 0
288 2.27855 -0.491525 7.67825 3 0
289 2.24513 -0.491525 7.67438 3 0
290 2.2117 -0.491525 7.67058 3 0
291 2.17827 -0.491525 7.66683 3 0
292 2.14485 -0.491525 7.66314 3 0
293 2.11142 -0.491525 7.65948 3 0
294 2.07799 -0.491525 7.65586 3 0
295 2.04457 -0.491525 7.65227 3 0
296 2.01114 -0.491525 7.64871 3 0
297 1.97772 -0.491525 7.64517 5 0
298 1.97772 -0.491525 7.62589 2 0
299 1.97772 -0.457627 7.62158 2 0
300 1.97772 -0.423729 7.61612 2 0
301 1.97772 -0.389831 7.6088 2 0
302 1.97772 -0.355932 7.59901 2 0
303 1.97772 -0.322034 7.58725 5 0
304 1.97772 -0.322034 7.57666 2 0
305 1.97772 -0.288136 7.56288 2 0
306 1.97772 -0.254237 7.54975 2 0
307 1.97772 -0.220339 7.53875 5 0
308 1.97772 -0.220339 7.5352 2 0
309 1.97772 -0.186441 7.52705 2 0
310 1.97772 -0.152542 7.52377 2 0
311 1.97772 -0.118644 7.52471 2 0
312 1.97772 -0.0847458 7.527 5 1
313 1.97772 -0.0847458 5.82971 2 0
314 1.97772 -0.0508475 5.76043 3 0
315 1.94429 -0.0508475 5.69203 3 0
316 1.91086 -0.0508475 5.63381 3 0
317 1.87744 -0.0508475 5.58548 3 0
318 1.84401 -0.0508475 5.54529 3 0
319 1.81058 -0.0508475 5.51114 3 1
320 1.77716 -0.0508475 5.40128 3 0
321 1.74373 -0.0508475 5.37478 3 0
322 1.71031 -0.0508475 5.349 3 0
323 1.67688 -0.0508475 5.32397 3 0
324 1.64345 -0.0508475 5.29949 3 0
325 1.61003 -0.0508475 5.27553 3 0
326 1.5766 -0.0508475 5.25193 3 0
327 1.54318 -0.0508475 5.22861 3 1
328 1.50975 -0.0508475 5.14416 3 0
329 1.47632 -0.0508475 5.13153 3 1
330 1.4429 -0.0508475 5.01588 3 0
331 1.40947 -0.0508475 5.01276 3 0
332 1.37604 -0.0508475 5.00806 3 0
333 1.34262 -0.0508475 5.00205 3 1
334 1.30919 -0.0508475 4.90168 3 1
335 1.27577 -0.0508475 4.80202 3 0
336 1.24234 -0.0508475 4.81491 3 0
337 1.20891 -0.0508475 4.82517 3 0
338 1.17549 -0.0508475 4.83457 3 0
339 1.14206 -0.0508475 4.8435 3 0
340 1.10864 -0.0508475 4.8522 3 1
341 1.07521 -0.0508475 4.75945 3 0
342 1.04178 -0.0508475 4.77814 3 0
343 1.00836 -0.0508475 4.79687 3 1
344 0.97493 -0.0508475 4.70499 3 1
345 0.941504 -0.0508475 4.61836 3 1
346 0.908078 -0.0508475 4.534 3 1
347 0.874652 -0.0508475 4.45351 3 0
348 0.841226 -0.0508475 4.51581 3 1
349 0.807799 -0.0508475 4.42974 3 0
350 0.774373 -0.0508475 4.50521 3 1
351 0.740947 -0.0508475 4.40849 3 0
352 0.707521 -0.0508475 4.49524 3 1
353 0.674095 -0.0508475 4.38622 3 0
354 0.640669 -0.0508475 4.47281 3 1
355 0.607242 -0.0508475 4.36362 3 0
356 0.573816 -0.0508475 4.42672 3 1
357 0.54039 -0.0508475 4.3265 3 1
358 0.506964 -0.0508475 4.21163 3 0
359 0.473538 -0.0508475 4.26867 3 1
360 0.440111 -0.0508475 4.1681 3 0
361 0.406685 -0.0508475 4.16467 3 1
362 0.373259 -0.0508475 4.08756 3 1
363 0.339833 -0.0508475 3.95506 3 1
364 0.306407 -0.0508475 3.82121 3 1
365 0.272981 -0.0508475 3.6986 3 0
366 0.239554 -0.0508475 3.67886 3 0
367 0.206128 -0.0508475 3.49496 3 0
368 0.172702 -0.0508475 3.19934 3 0
369 0.139276 -0.0508475 2.95941 3 0
370 0.10585 -0.0508475 2.81344 3 0
371 0.0724234 -0.0508475 2.87247 3 2
1 7.961 -0.491525 8.937 5 0
2 7.961 -0.491525 8.91501 5 0
3 7.961 -0.491525 8.88744 2 0
4 7.961 -0.457627 8.88213 2 0
5 7.961 -0.423729 8.87724 2 0
6 7.961 -0.389831 8.87242 2 0
7 7.961 -0.355932 8.86749 2 0
8 7.961 -0.322034 8.86243 5 0
9 7.961 -0.322034 8.83954 2 0
10 7.961 -0.288136 8.83499 2 0
11 7.961 -0.254237 8.83019 2 0
12 7.961 -0.220339 8.82516 2 0
13 7.961 -0.186441 8.81994 2 0
14 7.961 -0.152542 8.81457 5 0
15 7.961 -0.152542 8.79041 5 0
16 7.961 -0.152542 8.76629 5 0
17 7.961 -0.152542 8.74695 4 0
18 7.961 -0.186441 8.74573 4 0
19 7.961 -0.220339 8.74497 4 0
20 7.961 -0.254237 8.74439 4 0
21 7.961 -0.288136 8.74385 4 0
22 7.961 -0.322034 8.74329 4 0
23 7.961 -0.355932 8.74268 4 0
24 7.961 -0.389831 8.74198 4 0
25 7.961 -0.423729 8.74105 4 0
26 7.961 -0.457627 8.73973 4 0
27 7.961 -0.491525 8.73787 4 0
28 7.961 -0.525424 8.73491 4 0
29 7.961 -0.559322 8.73124 4 0
30 7.961 -0.59322 8.72688 4 0
31 7.961 -0.627119 8.72191 4 0
32 7.961 -0.661017 8.71647 4 0
33 7.961 -0.694915 8.7107 4 0
34 7.961 -0.728814 8.70473 5 0
35 7.961 -0.728814 8.6791 4 0
36 7.961 -0.762712 8.67362 4 0
37 7.961 -0.79661 8.66793 5 0
38 7.961 -0.79661 8.63966 4 0
39 7.961 -0.830508 8.63468 4 0
40 7.961 -0.864407 8.62926 5 0
41 7.961 -0.864407 8.60304 4 0
42 7.961 -0.898305 8.59865 4 0
43 7.961 -0.932203 8.59465 3 0
44 7.92758 -0.932203 8.5917 5 0
45 7.92758 -0.932203 8.57419 5 0
46 7.92758 -0.932203 8.56181 2 0
47 7.92758 -0.898305 8.5613 5 0
48 7.92758 -0.898305 8.55164 2 0
49 7.92758 -0.864407 8.55137 2 0
50 7.92758 -0.830508 8.55105 2 0
51 7.92758 -0.79661 8.55068 2 0
52 7.92758 -0.762712 8.55018 2 0
53 7.92758 -0.728814 8.54955 5 0
54 7.92758 -0.728814 8.53515 2 0
55 7.92758 -0.694915 8.53467 2 0
56 7.92758 -0.661017 8.53415 2 0
57 7.92758 -0.627119 8.53364 2 0
58 7.92758 -0.59322 8.53317 2 0
59 7.92758 -0.559322 8.53276 2 0
60 7.92758 -0.525424 8.53237 2 0
61 7.92758 -0.491525 8.532 2 0
62 7.92758 -0.457627 8.53165 5 0
63 7.92758 -0.457627 8.51529 5 0
64 7.92758 -0.457627 8.50254 5 0
65 7.92758 -0.457627 8.49242 2 0
66 7.92758 -0.423729 8.49232 2 0
67 7.92758 -0.389831 8.49221 2 0
68 7.92758 -0.355932 8.49207 2 0
69 7.92758 -0.322034 8.49188 2 0
70 7.92758 -0.288136 8.49165 5 0
71 7.92758 -0.288136 8.48059 2 0
72 7.92758 -0.254237 8.48035 2 0
73 7.92758 -0.220339 8.47992 2 0
74 7.92758 -0.186441 8.47904 2 0
75 7.92758 -0.152542 8.47741 2 0
76 7.92758 -0.118644 8.47452 2 0
77 7.92758 -0.0847458 8.47058 2 0
78 7.92758 -0.0508475 8.46638 3 0
79 7.89415 -0.0508475 8.46336 3 0
80 7.86072 -0.0508475 8.46113 3 0
81 7.8273 -0.0508475 8.45946 3 0
82 7.79387 -0.0508475 8.45817 3 0
83 7.76045 -0.0508475 8.45712 3 0
84 7.72702 -0.0508475 8.45624 3 0
85 7.69359 -0.0508475 8.45545 3 0
86 7.66017 -0.0508475 8.45474 3 0
87 7.62674 -0.0508475 8.45406 3 0
88 7.59331 -0.0508475 8.45342 3 0
89 7.55989 -0.0508475 8.45281 3 0
90 7.52646 -0.0508475 8.45221 3 0
91 7.49304 -0.0508475 8.45162 3 0
92 7.45961 -0.0508475 8.45104 3 0
93 7.42618 -0.0508475 8.45047 3 0
94 7.39276 -0.0508475 8.4499 3 0
95 7.35933 -0.0508475 8.44934 3 0
96 7.32591 -0.0508475 8.44877 3 0
97 7.29248 -0.0508475 8.44821 3 0
98 7.25905 -0.0508475 8.44764 3 0
99 7.22563 -0.0508475 8.44706 3 0
100 7.1922 -0.0508475 8.44648 3 0
101 7.15877 -0.0508475 8.4459 3 0
102 7.12535 -0.0508475 8.44531 3 0
103 7.09192 -0.0508475 8.44472 3 0
104 7.0585 -0.0508475 8.44411 3 0
105 7.02507 -0.0508475 8.4435 3 0
106 6.99164 -0.0508475 8.44288 3 0
107 6.95822 -0.0508475 8.44225 3 0
108 6.92479 -0.0508475 8.44162 3 0
109 6.89136 -0.0508475 8.44097 3 0
110 6.85794 -0.0508475 8.44031 3 0
111 6.82451 -0.0508475 8.43964 3 0
112 6.79109 -0.0508475 8.43896 3 0
113 6.75766 -0.0508475 8.43826 3 0
114 6.72423 -0.0508475 8.43756 3 0
115 6.69081 -0.0508475 8.43684 3 0
116 6.65738 -0.0508475 8.43611 3 0
117 6.62396 -0.0508475 8.43537 3 0
118 6.59053 -0.0508475 8.43462 3 0
119 6.5571 -0.0508475 8.43385 3 0
120 6.52368 -0.0508475 8.43307 3 0
121 6.49025 -0.0508475 8.43228 3 0
122 6.45682 -0.0508475 8.43147 3 0
123 6.4234 -0.0508475 8.43066 3 0
124 6.38997 -0.0508475 8.42982 3 0
125 6.35655 -0.0508475 8.42898 3 0
126 6.32312 -0.0508475 8.42812 3 0
127 6.28969 -0.0508475 8.42725 4 0
128 6.28969 -0.0847458 8.42629 3 0
129 6.25627 -0.0847458 8.42531 3 0
130 6.22284 -0.0847458 8.42432 3 0
131 6.18942 -0.0847458 8.42332 3 0
132 6.15599 -0.0847458 8.4223 3 0
133 6.12256 -0.0847458 8.42127 3 0
134 6.08914 -0.0847458 8.42023 3 0
135 6.05571 -0.0847458 8.41917 3 0
136 6.02228 -0.0847458 8.4181 3 0
137 5.98886 -0.0847458 8.41701 3 0
138 5.95543 -0.0847458 8.41591 3 0
139 5.92201 -0.0847458 8.41479 3 0
140 5.88858 -0.0847458 8.41366 3 0
141 5.85515 -0.0847458 8.41251 3 0
142 5.82173 -0.0847458 8.41135 3 0
143 5.7883 -0.0847458 8.41017 3 0
144 5.75487 -0.0847458 8.40898 4 0
145 5.75487 -0.118644 8.40762 3 0
146 5.72145 -0.118644 8.40626 3 0
147 5.68802 -0.118644 8.40489 3 0
148 5.6546 -0.118644 8.40352 3 0
149 5.62117 -0.118644 8.40212 3 0
150 5.58774 -0.118644 8.40071 3 0
151 5.55432 -0.118644 8.39928 3 0
152 5.52089 -0.118644 8.39783 3 0
153 5.48747 -0.118644 8.39636 3 0
154 5.45404 -0.118644 8.39485 3 0
155 5.42061 -0.118644 8.39333 3 0
156 5.38719 -0.118644 8.39177 3 0
157 5.35376 -0.118644 8.39018 3 0
158 5.32033 -0.118644 8.38856 3 0
159 5.28691 -0.118644 8.38691 3 0
160 5.25348 -0.118644 8.38523 3 0
161 5.22006 -0.118644 8.38352 3 0
162 5.18663 -0.118644 8.38178 3 0
163 5.1532 -0.118644 8.38001 3 0
164 5.11978 -0.118644 8.37821 3 0
165 5.08635 -0.118644 8.37638 4 0
166 5.08635 -0.152542 8.3743 3 0
167 5.05292 -0.152542 8.37222 3 0
168 5.0195 -0.152542 8.37013 3 0
169 4.98607 -0.152542 8.36803 3 0
170 4.95265 -0.152542 8.36592 3 0
171 4.91922 -0.152542 8.3638 3 0
172 4.88579 -0.152542 8.36166 3 0
173 4.85237 -0.152542 8.35951 3 0
174 4.81894 -0.152542 8.35735 3 0
175 4.78552 -0.152542 8.35518 3 0
176 4.75209 -0.152542 8.35299 3 0
177 4.71866 -0.152542 8.35079 3 0
178 4.68524 -0.152542 8.34857 3 0
179 4.65181 -0.152542 8.34634 3 0
180 4.61838 -0.152542 8.3441 3 0
181 4.58496 -0.152542 8.34184 3 0
182 4.55153 -0.152542 8.33956 3 0
183 4.51811 -0.152542 8.33728 3 0
184 4.48468 -0.152542 8.33497 3 0
185 4.45125 -0.152542 8.33266 4 0
186 4.45125 -0.186441 8.33001 3 0
187 4.41783 -0.186441 8.32739 3 0
188 4.3844 -0.186441 8.32479 3 0
189 4.35097 -0.186441 8.3222 3 0
190 4.31755 -0.186441 8.31963 3 0
191 4.28412 -0.186441 8.31707 3 0
192 4.2507 -0.186441 8.31452 3 0
193 4.21727 -0.186441 8.31198 3 0
194 4.18384 -0.186441 8.30944 5 0
195 4.18384 -0.186441 8.28514 4 0
196 4.18384 -0.220339 8.28233 4 0
197 4.18384 -0.254237 8.27863 4 0
198 4.18384 -0.288136 8.27371 4 0
199 4.18384 -0.322034 8.2674 4 0
200 4.18384 -0.355932 8.25996 4 0
201 4.18384 -0.389831 8.25175 4 0
202 4.18384 -0.423729 8.24304 5 0
203 4.18384 -0.423729 8.20987 4 0
204 4.18384 -0.457627 8.20126 4 0
205 4.18384 -0.491525 8.19237 4 0
206 4.18384 -0.525424 8.18319 4 0
207 4.18384 -0.559322 8.17375 4 0
208 4.18384 -0.59322 8.16414 4 0
209 4.18384 -0.627119 8.15442 4 0
210 4.18384 -0.661017 8.14468 4 0
211 4.18384 -0.694915 8.13494 4 0
212 4.18384 -0.728814 8.12525 5 0
213 4.18384 -0.728814 8.10434 4 0
214 4.18384 -0.762712 8.09452 4 0
215 4.18384 -0.79661 8.08491 3 0
216 4.15042 -0.79661 8.07649 3 0
217 4.11699 -0.79661 8.06922 3 0
218 4.08357 -0.79661 8.06288 5 0
219 4.08357 -0.79661 8.02928 3 0
220 4.05014 -0.79661 8.02471 3 0
221 4.01671 -0.79661 8.02057 3 0
222 3.98329 -0.79661 8.01675 3 0
223 3.94986 -0.79661 8.01315 4 0
224 3.94986 -0.830508 8.0087 4 0
225 3.94986 -0.864407 8.00283 3 0
226 3.91643 -0.864407 7.99775 3 0
227 3.88301 -0.864407 7.99312 3 0
228 3.84958 -0.864407 7.98891 3 0
229 3.81616 -0.864407 7.98504 3 0
230 3.78273 -0.864407 7.98147 3 0
231 3.7493 -0.864407 7.97814 3 0
232 3.71588 -0.864407 7.97499 3 0
233 3.68245 -0.864407 7.972 3 0
234 3.64903 -0.864407 7.96913 3 0
235 3.6156 -0.864407 7.96637 3 0
236 3.58217 -0.864407 7.96368 3 0
237 3.54875 -0.864407 7.96106 3 0
238 3.51532 -0.864407 7.95849 3 0
239 3.48189 -0.864407 7.95596 3 0
240 3.44847 -0.864407 7.95347 3 0
241 3.41504 -0.864407 7.95099 3 0
242 3.38162 -0.864407 7.94854 3 0
243 3.34819 -0.864407 7.94609 3 0
244 3.31476 -0.864407 7.94366 3 0
245 3.28134 -0.864407 7.94123 3 0
246 3.24791 -0.864407 7.9388 3 0
247 3.21448 -0.864407 7.93636 3 0
248 3.18106 -0.864407 7.93392 3 0
249 3.14763 -0.864407 7.93148 3 0
250 3.11421 -0.864407 7.92903 5 0
251 3.11421 -0.864407 7.9084 3 0
252 3.08078 -0.864407 7.90644 3 0
253 3.04735 -0.864407 7.90448 3 0
254 3.01393 -0.864407 7.90249 3 0
255 2.9805 -0.864407 7.90049 2 0
256 2.9805 -0.830508 7.89835 2 0
257 2.9805 -0.79661 7.89557 2 0
258 2.9805 -0.762712 7.89164 2 0
259 2.9805 -0.728814 7.88609 2 0
260 2.9805 -0.694915 7.8787 3 0
261 2.94708 -0.694915 7.87231 3 0
262 2.91365 -0.694915 7.8666 3 0
263 2.88022 -0.694915 7.86141 3 0
264 2.8468 -0.694915 7.85664 3 0
265 2.81337 -0.694915 7.85219 5 0
266 2.81337 -0.694915 7.82633 2 0
267 2.81337 -0.661017 7.82074 2 0
268 2.81337 -0.627119 7.81302 2 0
269 2.81337 -0.59322 7.80335 2 0
270 2.81337 -0.559322 7.79219 2 0
271 2.81337 -0.525424 7.78018 2 0
272 2.81337 -0.491525 7.76777 3 0
273 2.77994 -0.491525 7.75752 3 0
274 2.74652 -0.491525 7.74886 3 0
275 2.71309 -0.491525 7.74135 3 0
276 2.67967 -0.491525 7.73467 3 0
277 2.64624 -0.491525 7.72859 3 0
278 2.61281 -0.491525 7.72297 3 0
279 2.57939 -0.491525 7.71769 3 0
280 2.54596 -0.491525 7.71267 3 0
281 2.51253 -0.491525 7.70788 3 0
282 2.47911 -0.491525 7.70327 3 0
283 2.44568 -0.491525 7.69882 3 0
284 2.41226 -0.491525 7.6945 3 0
285 2.37883 -0.491525 7.6903 3 0
286 2.3454 -0.491525 7.6862 3 0
287 2.31198 -0.491525 7.68218 3 0
288 2.27855 -0.491525 7.67825 3 0
289 2.24513 -0.491525 7.67438 3 0
290 2.2117 -0.491525 7.67058 3 0
291 2.17827 -0.491525 7.66683 3 0
292 2.14485 -0.491525 7.66314 3 0
293 2.11142 -0.491525 7.65948 3 0
294 2.07799 -0.491525 7.65586 3 0
295 2.04457 -0.491525 7.65227 3 0
296 2.01114 -0.491525 7.64871 3 0
297 1.97772 -0.491525 7.64517 5 0
298 1.97772 -0.491525 7.62589 2 0
299 1.97772 -0.457627 7.62158 2 0
300 1.97772 -0.423729 7.61612 2 0
301 1.97772 -0.389831 7.6088 2 0
302 1.97772 -0.355932 7.59901 2 0
303 1.97772 -0.322034 7.58725 5 0
304 1.97772 -0.322034 7.57666 2 0
305 1.97772 -0.288136 7.56288 2 0
306 1.97772 -0.254237 7.54975 2 0
307 1.97772 -0.220339 7.53875 5 0
308 1.97772 -0.220339 7.5352 2 0
309 1.97772 -0.186441 7.52705 2 0
310 1.97772 -0.152542 7.52377 2 0
311 1.97772 -0.118644 7.52471 2 0
312 1.97772 -0.0847458 7.527 5 1
313 1.97772 -0.0847458 5.82971 2 0
314 1.97772 -0.0508475 5.76043 3 0
315 1.94429 -0.0508475 5.69203 3 0
316 1.91086 -0.0508475 5.63381 3 0
317 1.87744 -0.0508475 5.58548 3 0
318 1.84401 -0.0508475 5.54529 3 0
319 1.81058 -0.0508475 5.51114 3 0
320 1.77716 -0.0508475 5.4814 3 0
321 1.74373 -0.0508475 5.45473 3 0
322 1.71031 -0.0508475 5.43044 3 0
323 1.67688 -0.0508475 5.40823 3 0
324 1.64345 -0.0508475 5.38784 3 0
325 1.61003 -0.0508475 5.36913 3 0
326 1.5766 -0.0508475 5.35208 3 0
327 1.54318 -0.0508475 5.33671 3 0
328 1.50975 -0.0508475 5.32279 3 0
329 1.47632 -0.0508475 5.31053 3 0
330 1.4429 -0.0508475 5.29998 3 0
331 1.40947 -0.0508475 5.29122 3 0
332 1.37604 -0.0508475 5.28439 3 0
333 1.34262 -0.0508475 5.27957 3 1
334 1.30919 -0.0508475 5.00409 3 0
335 1.27577 -0.0508475 4.98091 3 0
336 1.24234 -0.0508475 4.95882 3 0
337 1.20891 -0.0508475 4.93769 3 0
338 1.17549 -0.0508475 4.91775 3 0
339 1.14206 -0.0508475 4.89915 3 1
340 1.10864 -0.0508475 4.8505 3 1
341 1.07521 -0.0508475 4.83627 3 0
342 1.04178 -0.0508475 4.81594 3 1
343 1.00836 -0.0508475 4.78719 3 0
344 0.97493 -0.0508475 4.77737 3 1
345 0.941504 -0.0508475 4.72877 3 0
346 0.908078 -0.0508475 4.7318 3 0
347 0.874652 -0.0508475 4.72991 3 0
348 0.841226 -0.0508475 4.72405 3 0
349 0.807799 -0.0508475 4.71559 3 0
350 0.774373 -0.0508475 4.70577 3 0
351 0.740947 -0.0508475 4.69687 3 0
352 0.707521 -0.0508475 4.69133 3 1
353 0.674095 -0.0508475 4.62437 3 0
354 0.640669 -0.0508475 4.62069 3 0
355 0.607242 -0.0508475 4.61833 3 0
356 0.573816 -0.0508475 4.61904 3 0
357 0.54039 -0.0508475 4.62374 3 1
358 0.506964 -0.0508475 4.50815 3 0
359 0.473538 -0.0508475 4.51188 3 0
360 0.440111 -0.0508475 4.5176 3 1
361 0.406685 -0.0508475 4.39655 2 1
362 0.406685 -0.0169492 4.16605 3 1
363 0.373259 -0.0169492 3.99652 3 0
364 0.339833 -0.0169492 4.1016 3 0
365 0.306407 -0.0169492 4.21984 3 1
366 0.272981 -0.0169492 4.02914 3 1
367 0.239554 -0.0169492 3.89043 3 0
368 0.206128 -0.0169492 4.01456 3 1
369 0.172702 -0.0169492 3.86357 3 0
370 0.139276 -0.0169492 4.01074 3 1
371 0.10585 -0.0169492 3.83982 3 0
372 0.0724234 -0.0169492 3.98492 3 2
1 7.961 -0.491525 8.937 5 0
2 7.961 -0.491525 8.91501 5 0
3 7.961 -0.491525 8.88744 2 0
4 7.961 -0.457627 8.88213 2 0
5 7.961 -0.423729 8.87724 2 0
6 7.961 -0.389831 8.87242 2 0
7 7.961 -0.355932 8.86749 2 0
8 7.961 -0.322034 8.86243 5 0
9 7.961 -0.322034 8.83954 2 0
10 7.961 -0.288136 8.83499 2 0
11 7.961 -0.254237 8.83019 2 0
12 7.961 -0.220339 8.82516 2 0
13 7.961 -0.186441 8.81994 2 0
14 7.961 -0.152542 8.81457 5 0
15 7.961 -0.152542 8.79041 5 0
16 7.961 -0.152542 8.76629 5 0
17 7.961 -0.152542 8.74695 4 0
18 7.961 -0.186441 8.74573 4 0
19 7.961 -0.220339 8.74497 4 0
20 7.961 -0.254237 8.74439 4 0
21 7.961 -0.288136 8.74385 4 0
22 7.961 -0.322034 8.74329 4 0
23 7.961 -0.355932 8.74268 4 0
24 7.961 -0.389831 8.74198 4 0
25 7.961 -0.423729 8.74105 4 0
26 7.961 -0.457627 8.73973 4 0
27 7.961 -0.491525 8.73787 4 0
28 7.961 -0.525424 8.73491 4 0
29 7.961 -0.559322 8.73124 4 0
30 7.961 -0.59322 8.72688 4 0
31 7.961 -0.627119 8.72191 4 0
32 7.961 -0.661017 8.71647 4 0
33 7.961 -0.694915 8.7107 4 0
34 7.961 -0.728814 8.70473 5 0
35 7.961 -0.728814 8.6791 4 0
36 7.961 -0.762712 8.67362 4 0
37 7.961 -0.79661 8.66793 5 0
38 7.961 -0.79661 8.63966 4 0
39 7.961 -0.830508 8.63468 4 0
40 7.961 -0.864407 8.62926 5 0
41 7.961 -0.864407 8.60304 4 0
42 7.961 -0.898305 8.59865 4 0
43 7.961 -0.932203 8.59465 3 0
44 7.92758 -0.932203 8.5917 5 0
45 7.92758 -0.932203 8.57419 5 0
46 7.92758 -0.932203 8.56181 2 0
47 7.92758 -0.898305 8.5613 5 0
48 7.92758 -0.898305 8.55164 2 0
49 7.92758 -0.864407 8.55137 2 0
50 7.92758 -0.830508 8.55105 2 0
51 7.92758 -0.79661 8.55068 2 0
52 7.92758 -0.762712 8.55018 2 0
53 7.92758 -0.728814 8.54955 5 0
54 7.92758 -0.728814 8.53515 2 0
55 7.92758 -0.694915 8.53467 2 0
56 7.92758 -0.661017 8.53415 2 0
57 7.92758 -0.627119 8.53364 2 0
58 7.92758 -0.59322 8.53317 2 0
59 7.92758 -0.559322 8.53276 2 0
60 7.92758 -0.525424 8.53237 2 0
61 7.92758 -0.491525 8.532 2 0
62 7.92758 -0.457627 8.53165 5 0
63 7.92758 -0.457627 8.51529 5 0
64 7.92758 -0.457627 8.50254 5 0
65 7.92758 -0.457627 8.49242 2 0
66 7.92758 -0.423729 8.49232 2 0
67 7.92758 -0.389831 8.49221 2 0
68 7.92758 -0.355932 8.49207 2 0
69 7.92758 -0.322034 8.49188 2 0
70 7.92758 -0.288136 8.49165 5 0
71 7.92758 -0.288136 8.48059 2 0
72 7.92758 -0.254237 8.48035 2 0
73 7.92758 -0.220339 8.47992 2 0
74 7.92758 -0.186441 8.47904 2 0
75 7.92758 -0.152542 8.47741 2 0
76 7.92758 -0.118644 8.47452 2 0
77 7.92758 -0.0847458 8.47058 2 0
78 7.92758 -0.0508475 8.46638 3 0
79 7.89415 -0.0508475 8.46336 3 0
80 7.86072 -0.0508475 8.46113 3 0
81 7.8273 -0.0508475 8.45946 3 0
82 7.79387 -0.0508475 8.45817 3 0
83 7.76045 -0.0508475 8.45712 3 0
84 7.72702 -0.0508475 8.45624 3 0
85 7.69359 -0.0508475 8.45545 3 0
86 7.66017 -0.0508475 8.45474 3 0
87 7.62674 -0.0508475 8.45406 3 0
88 7.59331 -0.0508475 8.45342 3 0
89 7.55989 -0.0508475 8.45281 3 0
90 7.52646 -0.0508475 8.45221 3 0
91 7.49304 -0.0508475 8.45162 3 0
92 7.45961 -0.0508475 8.45104 3 0
93 7.42618 -0.0508475 8.45047 3 0
94 7.39276 -0.0508475 8.4499 3 0
95 7.35933 -0.0508475 8.44934 3 0
96 7.32591 -0.0508475 8.44877 3 0
97 7.29248 -0.0508475 8.44821 3 0
98 7.25905 -0.0508475 8.44764 3 0
99 7.22563 -0.0508475 8.44706 3 0
100 7.1922 -0.0508475 8.44648 3 0
101 7.15877 -0.0508475 8.4459 3 0
102 7.12535 -0.0508475 8.44531 3 0
103 7.09192 -0.0508475 8.44472 3 0
104 7.0585 -0.0508475 8.44411 3 0
105 7.02507 -0.0508475 8.4435 3 0
106 6.99164 -0.0508475 8.44288 3 0
107 6.95822 -0.0508475 8.44225 3 0
108 6.92479 -0.0508475 8.44162 3 0
109 6.89136 -0.0508475 8.44097 3 0
110 6.85794 -0.0508475 8.44031 3 0
111 6.82451 -0.0508475 8.43964 3 0
112 6.79109 -0.0508475 8.43896 3 0
113 6.75766 -0.0508475 8.43826 3 0
114 6.72423 -0.0508475 8.43756 3 0
115 6.69081 -0.0508475 8.43684 3 0
116 6.65738 -0.0508475 8.43611 3 0
117 6.62396 -0.0508475 8.43537 3 0
118 6.59053 -0.0508475 8.43462 3 0
119 6.5571 -0.0508475 8.43385 3 0
120 6.52368 -0.0508475 8.43307 3 0
121 6.49025 -0.0508475 8.43228 3 0
122 6.45682 -0.0508475 8.43147 3 0
123 6.4234 -0.0508475 8.43066 3 0
124 6.38997 -0.0508475 8.42982 3 0
125 6.35655 -0.0508475 8.42898 3 0
126 6.32312 -0.0508475 8.42812 3 0
127 6.28969 -0.0508475 8.42725 4 0
128 6.28969 -0.0847458 8.42629 3 0
129 6.25627 -0.0847458 8.42531 3 0
130 6.22284 -0.0847458 8.42432 3 0
131 6.18942 -0.0847458 8.42332 3 0
132 6.15599 -0.0847458 8.4223 3 0
133 6.12256 -0.0847458 8.42127 3 0
134 6.08914 -0.0847458 8.42023 3 0
135 6.05571 -0.0847458 8.41917 3 0
136 6.02228 -0.0847458 8.4181 3 0
137 5.98886 -0.0847458 8.41701 3 0
138 5.95543 -0.0847458 8.41591 3 0
139 5.92201 -0.0847458 8.41479 3 0
140 5.88858 -0.0847458 8.41366 3 0
141 5.85515 -0.0847458 8.41251 3 0
142 5.82173 -0.0847458 8.41135 3 0
143 5.7883 -0.0847458 8.41017 3 0
144 5.75487 -0.0847458 8.40898 4 0
145 5.75487 -0.118644 8.40762 3 0
146 5.72145 -0.118644 8.40626 3 0
147 5.68802 -0.118644 8.40489 3 0
148 5.6546 -0.118644 8.40352 3 0
149 5.62117 -0.118644 8.40212 3 0
150 5.58774 -0.118644 8.40071 3 0
151 5.55432 -0.118644 8.39928 3 0
152 5.52089 -0.118644 8.39783 3 0
153 5.48747 -0.118644 8.39636 3 0
154 5.45404 -0.118644 8.39485 3 0
155 5.42061 -0.118644 8.39333 3 0
156 5.38719 -0.118644 8.39177 3 0
157 5.35376 -0.118644 8.39018 3 0
158 5.32033 -0.118644 8.38856 3 0
159 5.28691 -0.118644 8.38691 3 0
160 5.25348 -0.118644 8.38523 3 0
161 5.22006 -0.118644 8.38352 3 0
162 5.18663 -0.118644 8.38178 3 0
163 5.1532 -0.118644 8.38001 3 0
164 5.11978 -0.118644 8.37821 3 0
165 5.08635 -0.118644 8.37638 4 0
166 5.08635 -0.152542 8.3743 3 0
167 5.05292 -0.152542 8.37222 3 0
168 5.0195 -0.152542 8.37013 3 0
169 4.98607 -0.152542 8.36803 3 0
170 4.95265 -0.152542 8.36592 3 0
171 4.91922 -0.152542 8.3638 3 0
172 4.88579 -0.152542 8.36166 3 0
173 4.85237 -0.152542 8.35951 3 0
174 4.81894 -0.152542 8.35735 3 0
175 4.78552 -0.152542 8.35518 3 0
176 4.75209 -0.152542 8.35299 3 0
177 4.71866 -0.152542 8.35079 3 0
178 4.68524 -0.152542 8.34857 3 0
179 4.65181 -0.152542 8.34634 3 0
180 4.61838 -0.152542 8.3441 3 0
181 4.58496 -0.152542 8.34184 3 0
182 4.55153 -0.152542 8.33956 3 0
183 4.51811 -0.152542 8.33728 3 0
184 4.48468 -0.152542 8.33497 3 0
185 4.45125 -0.152542 8.33266 4 0
186 4.45125 -0.186441 8.33001 3 0
187 4.41783 -0.186441 8.32739 3 0
188 4.3844 -0.186441 8.32479 3 0
189 4.35097 -0.186441 8.3222 3 0
190 4.31755 -0.186441 8.31963 3 0
191 4.28412 -0.186441 8.31707 3 0
192 4.2507 -0.186441 8.31452 3 0
193 4.21727 -0.186441 8.31198 3 0
194 4.18384 -0.186441 8.30944 5 0
195 4.18384 -0.186441 8.28514 4 0
196 4.18384 -0.220339 8.28233 4 0
197 4.18384 -0.254237 8.27863 4 0
198 4.18384 -0.288136 8.27371 4 0
199 4.18384 -0.322034 8.2674 4 0
200 4.18384 -0.355932 8.25996 4 0
201 4.18384 -0.389831 8.25175 4 0
202 4.18384 -0.423729 8.24304 5 0
203 4.18384 -0.423729 8.20987 4 0
204 4.18384 -0.457627 8.20126 4 0
205 4.18384 -0.491525 8.19237 4 0
206 4.18384 -0.525424 8.18319 4 0
207 4.18384 -0.559322 8.17375 4 0
208 4.18384 -0.59322 8.16414 4 0
209 4.18384 -0.627119 8.15442 4 0
210 4.18384 -0.661017 8.14468 4 0
211 4.18384 -0.694915 8.13494 4 0
212 4.18384 -0.728814 8.12525 5 0
213 4.18384 -0.728814 8.10434 4 0
214 4.18384 -0.762712 8.09452 4 0
215 4.18384 -0.79661 8.08491 3 0
216 4.15042 -0.79661 8.07649 3 0
217 4.11699 -0.79661 8.06922 3 0
218 4.08357 -0.79661 8.06288 5 0
219 4.08357 -0.79661 8.02928 3 0
220 4.05014 -0.79661 8.02471 3 0
221 4.01671 -0.79661 8.02057 3 0
222 3.98329 -0.79661 8.01675 3 0
223 3.94986 -0.79661 8.01315 4 0
224 3.94986 -0.830508 8.0087 4 0
225 3.94986 -0.864407 8.00283 3 0
226 3.91643 -0.864407 7.99775 3 0
227 3.88301 -0.864407 7.99312 3 0
228 3.84958 -0.864407 7.98891 3 0
229 3.81616 -0.864407 7.98504 3 0
230 3.78273 -0.864407 7.98147 3 0
231 3.7493 -0.864407 7.97814 3 0
232 3.71588 -0.864407 7.97499 3 0
233 3.68245 -0.864407 7.972 3 0
234 3.64903 -0.864407 7.96913 3 0
235 3.6156 -0.864407 7.96637 3 0
236 3.58217 -0.864407 7.96368 3 0
237 3.54875 -0.864407 7.96106 3 0
238 3.51532 -0.864407 7.95849 3 0
239 3.48189 -0.864407 7.95596 3 0
240 3.44847 -0.864407 7.95347 3 0
241 3.41504 -0.864407 7.95099 3 0
242 3.38162 -0.864407 7.94854 3 0
243 3.34819 -0.864407 7.94609 3 0
244 3.31476 -0.864407 7.94366 3 0
245 3.28134 -0.864407 7.94123 3 0
246 3.24791 -0.864407 7.9388 3 0
247 3.21448 -0.864407 7.93636 3 0
248 3.18106 -0.864407 7.93392 3 0
249 3.14763 -0.864407 7.93148 3 0
250 3.11421 -0.864407 7.92903 5 0
251 3.11421 -0.864407 7.9084 3 0
252 3.08078 -0.864407 7.90644 3 0
253 3.04735 -0.864407 7.90448 3 0
254 3.01393 -0.864407 7.90249 3 0
255 2.9805 -0.864407 7.90049 2 0
256 2.9805 -0.830508 7.89835 2 0
257 2.9805 -0.79661 7.89557 2 0
258 2.9805 -0.762712 7.89164 2 0
259 2.9805 -0.728814 7.88609 2 0
260 2.9805 -0.694915 7.8787 3 0
261 2.94708 -0.694915 7.87231 3 0
262 2.91365 -0.694915 7.8666 3 0
263 2.88022 -0.694915 7.86141 3 0
264 2.8468 -0.694915 7.85664 3 0
265 2.81337 -0.694915 7.85219 5 0
266 2.81337 -0.694915 7.82633 2 0
267 2.81337 -0.661017 7.82074 2 0
268 2.81337 -0.627119 7.81302 2 0
269 2.81337 -0.59322 7.80335 2 0
270 2.81337 -0.559322 7.79219 2 0
271 2.81337 -0.525424 7.78018 2 0
272 2.81337 -0.491525 7.76777 3 0
273 2.77994 -0.491525 7.75752 3 0
274 2.74652 -0.491525 7.74886 3 0
275 2.71309 -0.491525 7.74135 3 0
276 2.67967 -0.491525 7.73467 3 0
277 2.64624 -0.491525 7.72859 3 0
278 2.61281 -0.491525 7.72297 3 0
279 2.57939 -0.491525 7.71769 3 0
280 2.54596 -0.491525 7.71267 3 0
281 2.51253 -0.491525 7.70788 3 0
282 2.47911 -0.491525 7.70327 3 0
283 2.44568 -0.491525 7.69882 3 0
284 2.41226 -0.491525 7.6945 3 0
285 2.37883 -0.491525 7.6903 3 0
286 2.3454 -0.491525 7.6862 3 0
287 2.31198 -0.491525 7.68218 3 0
288 2.27855 -0.491525 7.67825 3 0
289 2.24513 -0.491525 7.67438 3 0
290 2.2117 -0.491525 7.67058 3 0
291 2.17827 -0.491525 7.66683 3 0
292 2.14485 -0.491525 7.66314 3 0
293 2.11142 -0.491525 7.65948 3 0
294 2.07799 -0.491525 7.65586 3 0
295 2.04457 -0.491525 7.65227 3 0
296 2.01114 -0.491525 7.64871 3 0
297 1.97772 -0.491525 7.64517 5 0
298 1.97772 -0.491525 7.62589 2 0
299 1.97772 -0.457627 7.62158 2 0
300 1.97772 -0.423729 7.61612 2 0
301 1.97772 -0.389831 7.6088 2 0
302 1.97772 -0.355932 7.59901 2 0
303 1.97772 -0.322034 7.58725 5 0
304 1.97772 -0.322034 7.57666 2 0
305 1.97772 -0.288136 7.56288 2 0
306 1.97772 -0.254237 7.54975 2 0
307 1.97772 -0.220339 7.53875 5 0
308 1.97772 -0.220339 7.5352 2 0
309 1.97772 -0.186441 7.52705 2 0
310 1.97772 -0.152542 7.52377 2 0
311 1.97772 -0.118644 7.52471 2 0
312 1.97772 -0.0847458 7.527 5 0
313 1.97772 -0.0847458 7.54837 5 1
314 1.97772 -0.0847458 5.8859 2 0
315 1.97772 -0.0508475 5.82722 3 0
316 1.94429 -0.0508475 5.76201 3 0
317 1.91086 -0.0508475 5.70496 3 0
318 1.87744 -0.0508475 5.65751 3 0
319 1.84401 -0.0508475 5.61864 3 0
320 1.81058 -0.0508475 5.58643 3 0
321 1.77716 -0.0508475 5.55921 3 0
322 1.74373 -0.0508475 5.53548 3 0
323 1.71031 -0.0508475 5.51444 3 0
324 1.67688 -0.0508475 5.49574 3 0
325 1.64345 -0.0508475 5.47907 3 0
326 1.61003 -0.0508475 5.46424 3 0
327 1.5766 -0.0508475 5.45121 3 0
328 1.54318 -0.0508475 5.43994 3 0
329 1.50975 -0.0508475 5.43013 3 0
330 1.47632 -0.0508475 5.42202 3 0
331 1.4429 -0.0508475 5.41558 3 0
332 1.40947 -0.0508475 5.4108 3 1
333 1.37604 -0.0508475 5.05872 3 0
334 1.34262 -0.0508475 5.03674 3 0
335 1.30919 -0.0508475 5.01612 3 1
336 1.27577 -0.0508475 4.97298 3 0
337 1.24234 -0.0508475 4.94801 3 0
338 1.20891 -0.0508475 4.92291 3 1
339 1.17549 -0.0508475 4.90423 3 0
340 1.14206 -0.0508475 4.88175 3 0
341 1.10864 -0.0508475 4.85748 3 0
342 1.07521 -0.0508475 4.83192 3 0
343 1.04178 -0.0508475 4.80609 3 1
344 1.00836 -0.0508475 4.78796 3 0
345 0.97493 -0.0508475 4.76892 3 0
346 0.941504 -0.0508475 4.74832 3 0
347 0.908078 -0.0508475 4.72727 3 0
348 0.874652 -0.0508475 4.70682 3 0
349 0.841226 -0.0508475 4.68854 3 1
350 0.807799 -0.0508475 4.64935 3 1
351 0.774373 -0.0508475 4.61964 3 0
352 0.740947 -0.0508475 4.60909 3 1
353 0.707521 -0.0508475 4.57554 3 1
354 0.674095 -0.0508475 4.53137 3 1
355 0.640669 -0.0508475 4.4761 3 1
356 0.607242 -0.0508475 4.41342 3 0
357 0.573816 -0.0508475 4.45958 3 0
358 0.54039 -0.0508475 4.50783 3 1
359 0.506964 -0.0508475 4.43023 3 0
360 0.473538 -0.0508475 4.49177 3 0
361 0.440111 -0.0508475 4.55761 3 1
362 0.406685 -0.0508475 4.44509 3 1
363 0.373259 -0.0508475 4.3508 3 0
364 0.339833 -0.0508475 4.43303 3 0
365 0.306407 -0.0508475 4.48495 3 1
366 0.272981 -0.0508475 4.38064 3 1
367 0.239554 -0.0508475 4.26751 3 1
368 0.206128 -0.0508475 4.15378 3 0
369 0.172702 -0.0508475 4.24493 3 0
370 0.139276 -0.0508475 4.23722 3 0
371 0.10585 -0.0508475 4.05741 3 0
372 0.0724234 -0.0508475 3.83784 3 2
1 7.961 -0.491525 8.937 5 0
2 7.961 -0.491525 8.91501 5 0
3 7.961 -0.491525 8.88744 2 0
4 7.961 -0.457627 8.88213 2 0
5 7.961 -0.423729 8.87724 2 0
6 7.961 -0.389831 8.87242 2 0
7 7.961 -0.355932 8.86749 2 0
8 7.961 -0.322034 8.86243 5 0
9 7.961 -0.322034 8.83954 2 0
10 7.961 -0.288136 8.83499 2 0
11 7.961 -0.254237 8.83019 2 0
12 7.961 -0.220339 8.82516 2 0
13 7.961 -0.186441 8.81994 2 0
14 7.961 -0.152542 8.81457 5 0
15 7.961 -0.152542 8.79041 5 0
16 7.961 -0.152542 8.76629 5 0
17 7.961 -0.152542 8.74695 4 0
18 7.961 -0.186441 8.74573 4 0
19 7.961 -0.220339 8.74497 4 0
20 7.961 -0.254237 8.74439 4 0
21 7.961 -0.288136 8.74385 4 0
22 7.961 -0.322034 8.74329 4 0
23 7.961 -0.355932 8.74268 4 0
24 7.961 -0.389831 8.74198 4 0
25 7.961 -0.423729 8.74105 4 0
26 7.961 -0.457627 8.73973 4 0
27 7.961 -0.491525 8.73787 4 0
28 7.961 -0.525424 8.73491 4 0
29 7.961 -0.559322 8.73124 4 0
30 7.961 -0.59322 8.72688 4 0
31 7.961 -0.627119 8.72191 4 0
32 7.961 -0.661017 8.71647 4 0
33 7.961 -0.694915 8.7107 4 0
34 7.961 -0.728814 8.70473 5 0
35 7.961 -0.728814 8.6791 4 0
36 7.961 -0.762712 8.67362 4 0
37 7.961 -0.79661 8.66793 5 0
38 7.961 -0.79661 8.63966 4 0
39 7.961 -0.830508 8.63468 4 0
40 7.961 -0.864407 8.62926 5 0
41 7.961 -0.864407 8.60304 4 0
42 7.961 -0.898305 8.59865 4 0
43 7.961 -0.932203 8.59465 3 0
44 7.92758 -0.932203 8.5917 5 0
45 7.92758 -0.932203 8.57419 5 0
46 7.92758 -0.932203 8.56181 2 0
47 7.92758 -0.898305 8.5613 5 0
48 7.92758 -0.898305 8.55164 2 0
49 7.92758 -0.864407 8.55137 2 0
50 7.92758 -0.830508 8.55105 2 0
51 7.92758 -0.79661 8.55068 2 0
52 7.92758 -0.762712 8.55018 2 0
53 7.92758 -0.728814 8.54955 5 0
54 7.92758 -0.728814 8.53515 2 0
55 7.92758 -0.694915 8.53467 2 0
56 7.92758 -0.661017 8.53415 2 0
57 7.92758 -0.627119 8.53364 2 0
58 7.92758 -0.59322 8.53317 2 0
59 7.92758 -0.559322 8.53276 2 0
60 7.92758 -0.525424 8.53237 2 0
61 7.92758 -0.491525 8.532 2 0
62 7.92758 -0.457627 8.53165 5 0
63 7.92758 -0.457627 8.51529 5 0
64 7.92758 -0.457627 8.50254 5 0
65 7.92758 -0.457627 8.49242 2 0
66 7.92758 -0.423729 8.49232 2 0
67 7.92758 -0.389831 8.49221 2 0
68 7.92758 -0.355932 8.49207 2 0
69 7.92758 -0.322034 8.49188 2 0
70 7.92758 -0.288136 8.49165 5 0
71 7.92758 -0.288136 8.48059 2 0
72 7.92758 -0.254237 8.48035 2 0
73 7.92758 -0.220339 8.47992 2 0
74 7.92758 -0.186441 8.47904 2 0
75 7.92758 -0.152542 8.47741 2 0
76 7.92758 -0.118644 8.47452 2 0
77 7.92758 -0.0847458 8.47058 2 0
78 7.92758 -0.0508475 8.46638 3 0
79 7.89415 -0.0508475 8.46336 3 0
80 7.86072 -0.0508475 8.46113 3 0
81 7.8273 -0.0508475 8.45946 3 0
82 7.79387 -0.0508475 8.45817 3 0
83 7.76045 -0.0508475 8.45712 3 0
84 7.72702 -0.0508475 8.45624 3 0
85 7.69359 -0.0508475 8.45545 3 0
86 7.66017 -0.0508475 8.45474 3 0
87 7.62674 -0.0508475 8.45406 3 0
88 7.59331 -0.0508475 8.45342 3 0
89 7.55989 -0.0508475 8.45281 3 0
90 7.52646 -0.0508475 8.45221 3 0
91 7.49304 -0.0508475 8.45162 3 0
92 7.45961 -0.0508475 8.45104 3 0
93 7.42618 -0.0508475 8.45047 3 0
94 7.39276 -0.0508475 8.4499 3 0
95 7.35933 -0.0508475 8.44934 3 0
96 7.32591 -0.0508475 8.44877 3 0
97 7.29248 -0.0508475 8.44821 3 0
98 7.25905 -0.0508475 8.44764 3 0
99 7.22563 -0.0508475 8.44706 3 0
100 7.1922 -0.0508475 8.44648 3 0
101 7.15877 -0.0508475 8.4459 3 0
102 7.12535 -0.0508475 8.44531 3 0
103 7.09192 -0.0508475 8.44472 3 0
104 7.0585 -0.0508475 8.44411 3 0
105 7.02507 -0.0508475 8.4435 3 0
106 6.99164 -0.0508475 8.44288 3 0
107 6.95822 -0.0508475 8.44225 3 0
108 6.92479 -0.0508475 8.44162 3 0
109 6.89136 -0.0508475 8.44097 3 0
110 6.85794 -0.0508475 8.44031 3 0
111 6.82451 -0.0508475 8.43964 3 0
112 6.79109 -0.0508475 8.43896 3 0
113 6.75766 -0.0508475 8.43826 3 0
114 6.72423 -0.0508475 8.43756 3 0
115 6.69081 -0.0508475 8.43684 3 0
116 6.65738 -0.0508475 8.43611 3 0
117 6.62396 -0.0508475 8.43537 3 0
118 6.59053 -0.0508475 8.43462 3 0
119 6.5571 -0.0508475 8.43385 3 0
120 6.52368 -0.0508475 8.43307 3 0
121 6.49025 -0.0508475 8.43228 3 0
122 6.45682 -0.0508475 8.43147 3 0
123 6.4234 -0.0508475 8.43066 3 0
124 6.38997 -0.0508475 8.42982 3 0
125 6.35655 -0.0508475 8.42898 3 0
126 6.32312 -0.0508475 8.42812 3 0
127 6.28969 -0.0508475 8.42725 4 0
128 6.28969 -0.0847458 8.42629 3 0
129 6.25627 -0.0847458 8.42531 3 0
130 6.22284 -0.0847458 8.42432 3 0
131 6.18942 -0.0847458 8.42332 3 0
132 6.15599 -0.0847458 8.4223 3 0
133 6.12256 -0.0847458 8.42127 3 0
134 6.08914 -0.0847458 8.42023 3 0
135 6.05571 -0.0847458 8.41917 3 0
136 6.02228 -0.0847458 8.4181 3 0
137 5.98886 -0.0847458 8.41701 3 0
138 5.95543 -0.0847458 8.41591 3 0
139 5.92201 -0.0847458 8.41479 3 0
140 5.88858 -0.0847458 8.41366 3 0
141 5.85515 -0.0847458 8.41251 3 0
142 5.82173 -0.0847458 8.41135 3 0
143 5.7883 -0.0847458 8.41017 3 0
144 5.75487 -0.0847458 8.40898 4 0
145 5.75487 -0.118644 8.40762 3 0
146 5.72145 -0.118644 8.40626 3 0
147 5.68802 -0.118644 8.40489 3 0
148 5.6546 -0.118644 8.40352 3 0
149 5.62117 -0.118644 8.40212 3 0
150 5.58774 -0.118644 8.40071 3 0
151 5.55432 -0.118644 8.39928 3 0
152 5.52089 -0.118644 8.39783 3 0
153 5.48747 -0.118644 8.39636 3 0
154 5.45404 -0.118644 8.39485 3 0
155 5.42061 -0.118644 8.39333 3 0
156 5.38719 -0.118644 8.39177 3 0
157 5.35376 -0.118644 8.39018 3 0
158 5.32033 -0.118644 8.38856 3 0
159 5.28691 -0.118644 8.38691 3 0
160 5.25348 -0.118644 8.38523 3 0
161 5.22006 -0.118644 8.38352 3 0
162 5.18663 -0.118644 8.38178 3 0
163 5.1532 -0.118644 8.38001 3 0
164 5.11978 -0.118644 8.37821 3 0
165 5.08635 -0.118644 8.37638 4 0
166 5.08635 -0.152542 8.3743 3 0
167 5.05292 -0.152542 8.37222 3 0
168 5.0195 -0.152542 8.37013 3 0
169 4.98607 -0.152542 8.36803 3 0
170 4.95265 -0.152542 8.36592 3 0
171 4.91922 -0.152542 8.3638 3 0
172 4.88579 -0.152542 8.36166 3 0
173 4.85237 -0.152542 8.35951 3 0
174 4.81894 -0.152542 8.35735 3 0
175 4.78552 -0.152542 8.35518 3 0
176 4.75209 -0.152542 8.35299 3 0
177 4.71866 -0.152542 8.35079 3 0
178 4.68524 -0.152542 8.34857 3 0
179 4.65181 -0.152542 8.34634 3 0
180 4.61838 -0.152542 8.3441 3 0
181 4.58496 -0.152542 8.34184 3 0
182 4.55153 -0.152542 8.33956 3 0
183 4.51811 -0.152542 8.33728 3 0
184 4.48468 -0.152542 8.33497 3 0
185 4.45125 -0.152542 8.33266 4 0
186 4.45125 -0.186441 8.33001 3 0
187 4.41783 -0.186441 8.32739 3 0
188 4.3844 -0.186441 8.32479 3 0
189 4.35097 -0.186441 8.3222 3 0
190 4.31755 -0.186441 8.31963 3 0
191 4.28412 -0.186441 8.31707 3 0
192 4.2507 -0.186441 8.31452 3 0
193 4.21727 -0.186441 8.31198 3 0
194 4.18384 -0.186441 8.30944 5 0
195 4.18384 -0.186441 8.28514 4 0
196 4.18384 -0.220339 8.28233 4 0
197 4.18384 -0.254237 8.27863 4 0
198 4.18384 -0.288136 8.27371 4 0
199 4.18384 -0.322034 8.2674 4 0
200 4.18384 -0.355932 8.25996 4 0
201 4.18384 -0.389831 8.25175 4 0
202 4.18384 -0.423729 8.24304 5 0
203 4.18384 -0.423729 8.20987 4 0
204 4.18384 -0.457627 8.20126 4 0
205 4.18384 -0.491525 8.19237 4 0
206 4.18384 -0.525424 8.18319 4 0
207 4.18384 -0.559322 8.17375 4 0
208 4.18384 -0.59322 8.16414 4 0
209 4.18384 -0.627119 8.15442 4 0
210 4.18384 -0.661017 8.14468 4 0
211 4.18384 -0.694915 8.13494 4 0
212 4.18384 -0.728814 8.12525 5 0
213 4.18384 -0.728814 8.10434 4 0
214 4.18384 -0.762712 8.09452 4 0
215 4.18384 -0.79661 8.08491 3 0
216 4.15042 -0.79661 8.07649 3 0
217 4.11699 -0.79661 8.06922 3 0
218 4.08357 -0.79661 8.06288 5 0
219 4.08357 -0.79661 8.02928 3 0
220 4.05014 -0.79661 8.02471 3 0
221 4.01671 -0.79661 8.02057 3 0
222 3.98329 -0.79661 8.01675 3 0
223 3.94986 -0.79661 8.01315 4 0
224 3.94986 -0.830508 8.0087 4 0
225 3.94986 -0.864407 8.00283 3 0
226 3.91643 -0.864407 7.99775 3 0
227 3.88301 -0.864407 7.99312 3 0
228 3.84958 -0.864407 7.98891 3 0
229 3.81616 -0.864407 7.98504 3 0
230 3.78273 -0.864407 7.98147 3 0
231 3.7493 -0.864407 7.97814 3 0
232 3.71588 -0.864407 7.97499 3 0
233 3.68245 -0.864407 7.972 3 0
234 3.64903 -0.864407 7.96913 3 0
235 3.6156 -0.864407 7.96637 3 0
236 3.58217 -0.864407 7.96368 3 0
237 3.54875 -0.864407 7.96106 3 0
238 3.51532 -0.864407 7.95849 3 0
239 3.48189 -0.864407 7.95596 3 0
240 3.44847 -0.864407 7.95347 3 0
241 3.41504 -0.864407 7.95099 3 0
242 3.38162 -0.864407 7.94854 3 0
243 3.34819 -0.864407 7.94609 3 0
244 3.31476 -0.864407 7.94366 3 0
245 3.28134 -0.864407 7.94123 3 0
246 3.24791 -0.864407 7.9388 3 0
247 3.21448 -0.864407 7.93636 3 0
248 3.18106 -0.864407 7.93392 3 0
249 3.14763 -0.864407 7.93148 3 0
250 3.11421 -0.864407 7.92903 5 0
251 3.11421 -0.864407 7.9084 3 0
252 3.08078 -0.864407 7.90644 3 0
253 3.04735 -0.864407 7.90448 3 0
254 3.01393 -0.864407 7.90249 3 0
255 2.9805 -0.864407 7.90049 2 0
256 2.9805 -0.830508 7.89835 2 0
257 2.9805 -0.79661 7.89557 2 0
258 2.9805 -0.762712 7.89164 2 0
259 2.9805 -0.728814 7.88609 2 0
260 2.9805 -0.694915 7.8787 3 0
261 2.94708 -0.694915 7.87231 3 0
262 2.91365 -0.694915 7.8666 3 0
263 2.88022 -0.694915 7.86141 3 0
264 2.8468 -0.694915 7.85664 3 0
265 2.81337 -0.694915 7.85219 5 0
266 2.81337 -0.694915 7.82633 2 0
267 2.81337 -0.661017 7.82074 2 0
268 2.81337 -0.627119 7.81302 2 0
269 2.81337 -0.59322 7.80335 2 0
270 2.81337 -0.559322 7.79219 2 0
271 2.81337 -0.525424 7.78018 2 0
272 2.81337 -0.491525 7.76777 3 0
273 2.77994 -0.491525 7.75752 3 0
274 2.74652 -0.491525 7.74886 3 0
275 2.71309 -0.491525 7.74135 3 0
276 2.67967 -0.491525 7.73467 3 0
277 2.64624 -0.491525 7.72859 3 0
278 2.61281 -0.491525 7.72297 3 0
279 2.57939 -0.491525 7.71769 3 0
280 2.54596 -0.491525 7.71267 3 0
281 2.51253 -0.491525 7.70788 3 0
282 2.47911 -0.491525 7.70327 3 0
283 2.44568 -0.491525 7.69882 3 0
284 2.41226 -0.491525 7.6945 3 0
285 2.37883 -0.491525 7.6903 3 0
286 2.3454 -0.491525 7.6862 3 0
287 2.31198 -0.491525 7.68218 3 0
288 2.27855 -0.491525 7.67825 3 0
289 2.24513 -0.491525 7.67438 3 0
290 2.2117 -0.491525 7.67058 3 0
291 2.17827 -0.491525 7.66683 3 0
292 2.14485 -0.491525 7.66314 3 0
293 2.11142 -0.491525 7.65948 3 0
294 2.07799 -0.491525 7.65586 3 0
295 2.04457 -0.491525 7.65227 3 0
296 2.01114 -0.491525 7.64871 3 0
297 1.97772 -0.491525 7.64517 5 0
298 1.97772 -0.491525 7.62589 2 0
299 1.97772 -0.457627 7.62158 2 0
300 1.97772 -0.423729 7.61612 2 0
301 1.97772 -0.389831 7.6088 2 0
302 1.97772 -0.355932 7.59901 2 0
303 1.97772 -0.322034 7.58725 5 0
304 1.97772 -0.322034 7.57666 2 0
305 1.97772 -0.288136 7.56288 2 0
306 1.97772 -0.254237 7.54975 2 0
307 1.97772 -0.220339 7.53875 5 0
308 1.97772 -0.220339 7.5352 2 0
309 1.97772 -0.186441 7.52705 2 0
310 1.97772 -0.152542 7.52377 2 0
311 1.97772 -0.118644 7.52471 2 0
312 1.97772 -0.0847458 7.527 5 0
313 1.97772 -0.0847458 7.54837 5 0
314 1.97772 -0.0847458 7.49957 2 0
315 1.97772 -0.0508475 7.48925 5 1
316 1.97772 -0.0508475 5.71077 3 0
317 1.94429 -0.0508475 5.65297 3 0
318 1.91086 -0.0508475 5.59205 3 0
319 1.87744 -0.0508475 5.53636 3 0
320 1.84401 -0.0508475 5.48937 3 0
321 1.81058 -0.0508475 5.45088 3 0
322 1.77716 -0.0508475 5.41946 3 0
323 1.74373 -0.0508475 5.39322 3 0
324 1.71031 -0.0508475 5.37071 3 0
325 1.67688 -0.0508475 5.35132 3 0
326 1.64345 -0.0508475 5.33449 3 0
327 1.61003 -0.0508475 5.31996 3 0
328 1.5766 -0.0508475 5.30761 3 0
329 1.54318 -0.0508475 5.2974 3 0
330 1.50975 -0.0508475 5.28889 3 1
331 1.47632 -0.0508475 4.98868 3 0
332 1.4429 -0.0508475 4.96323 3 0
333 1.40947 -0.0508475 4.93931 3 1
334 1.37604 -0.0508475 4.90544 2 0
335 1.37604 -0.0169492 4.90069 3 0
336 1.34262 -0.0169492 4.89743 3 0
337 1.30919 -0.0169492 4.89628 3 0
338 1.27577 -0.0169492 4.8972 3 0
339 1.24234 -0.0169492 4.90015 3 0
340 1.20891 -0.0169492 4.90493 3 0
341 1.17549 -0.0169492 4.91115 3 1
342 1.14206 -0.0169492 4.69111 3 0
343 1.10864 -0.0169492 4.69845 3 0
344 1.07521 -0.0169492 4.70659 3 0
345 1.04178 -0.0169492 4.71534 3 1
346 1.00836 -0.0169492 4.55933 3 0
347 0.97493 -0.0169492 4.57188 3 0
348 0.941504 -0.0169492 4.58488 3 0
349 0.908078 -0.0169492 4.59873 3 1
350 0.874652 -0.0169492 4.46666 3 1
351 0.841226 -0.0169492 4.35637 3 0
352 0.807799 -0.0169492 4.38511 3 0
353 0.774373 -0.0169492 4.41545 3 1
354 0.740947 -0.0169492 4.30865 3 1
355 0.707521 -0.0169492 4.21841 3 1
356 0.674095 -0.0169492 4.13813 3 0
357 0.640669 -0.0169492 4.18742 3 1
358 0.607242 -0.0169492 4.11179 3 0
359 0.573816 -0.0169492 4.16592 3 1
360 0.54039 -0.0169492 4.0902 3 0
361 0.506964 -0.0169492 4.15771 3 1
362 0.473538 -0.0169492 4.07446 3 1
363 0.440111 -0.0169492 3.9939 3 1
364 0.406685 -0.0169492 3.91245 3 1
365 0.373259 -0.0169492 3.82993 3 1
366 0.339833 -0.0169492 3.74675 3 1
367 0.306407 -0.0169492 3.66571 3 1
368 0.272981 -0.0169492 3.58691 3 0
369 0.239554 -0.0169492 3.70066 3 1
370 0.206128 -0.0169492 3.59367 3 0
371 0.172702 -0.0169492 3.65892 3 1
372 0.139276 -0.0169492 3.5542 3 0
373 0.10585 -0.0169492 3.4939 3 0
374 0.0724234 -0.0169492 3.26059 3 2
1 7.961 -0.491525 8.937 5 0
2 7.961 -0.491525 8.91501 5 0
3 7.961 -0.491525 8.88744 2 0
4 7.961 -0.457627 8.88213 2 0
5 7.961 -0.423729 8.87724 2 0
6 7.961 -0.389831 8.87242 2 0
7 7.961 -0.355932 8.86749 2 0
8 7.961 -0.322034 8.86243 5 0
9 7.961 -0.322034 8.83954 2 0
10 7.961 -0.288136 8.83499 2 0
11 7.961 -0.254237 8.83019 2 0
12 7.961 -0.220339 8.82516 2 0
13 7.961 -0.186441 8.81994 2 0
14 7.961 -0.152542 8.81457 5 0
15 7.961 -0.152542 8.79041 5 0
16 7.961 -0.152542 8.76629 5 0
17 7.961 -0.152542 8.74695 4 0
18 7.961 -0.186441 8.74573 4 0
19 7.961 -0.220339 8.74497 4 0
20 7.961 -0.254237 8.74439 4 0
21 7.961 -0.288136 8.74385 4 0
22 7.961 -0.322034 8.74329 4 0
23 7.961 -0.355932 8.74268 4 0
24 7.961 -0.389831 8.74198 4 0
25 7.961 -0.423729 8.74105 4 0
26 7.961 -0.457627 8.73973 4 0
27 7.961 -0.491525 8.73787 4 0
28 7.961 -0.525424 8.73491 4 0
29 7.961 -0.559322 8.73124 4 0
30 7.961 -0.59322 8.72688 4 0
31 7.961 -0.627119 8.72191 4 0
32 7.961 -0.661017 8.71647 4 0
33 7.961 -0.694915 8.7107 4 0
34 7.961 -0.728814 8.70473 5 0
35 7.961 -0.728814 8.6791 4 0
36 7.961 -0.762712 8.67362 4 0
37 7.961 -0.79661 8.66793 5 0
38 7.961 -0.79661 8.63966 4 0
39 7.961 -0.830508 8.63468 4 0
40 7.961 -0.864407 8.62926 5 0
41 7.961 -0.864407 8.60304 4 0
42 7.961 -0.898305 8.59865 4 0
43 7.961 -0.932203 8.59465 3 0
44 7.92758 -0.932203 8.5917 5 0
45 7.92758 -0.932203 8.57419 5 0
46 7.92758 -0.932203 8.56181 2 0
47 7.92758 -0.898305 8.5613 5 0
48 7.92758 -0.898305 8.55164 2 0
49 7.92758 -0.864407 8.55137 2 0
50 7.92758 -0.830508 8.55105 2 0
51 7.92758 -0.79661 8.55068 2 0
52 7.92758 -0.762712 8.55018 2 0
53 7.92758 -0.728814 8.54955 5 0
54 7.92758 -0.728814 8.53515 2 0
55 7.92758 -0.694915 8.53467 2 0
56 7.92758 -0.661017 8.53415 2 0
57 7.92758 -0.627119 8.53364 2 0
58 7.92758 -0.59322 8.53317 2 0
59 7.92758 -0.559322 8.53276 2 0
60 7.92758 -0.525424 8.53237 2 0
61 7.92758 -0.491525 8.532 2 0
62 7.92758 -0.457627 8.53165 5 0
63 7.92758 -0.457627 8.51529 5 0
64 7.92758 -0.457627 8.50254 5 0
65 7.92758 -0.457627 8.49242 2 0
66 7.92758 -0.423729 8.49232 2 0
67 7.92758 -0.389831 8.49221 2 0
68 7.92758 -0.355932 8.49207 2 0
69 7.92758 -0.322034 8.49188 2 0
70 7.92758 -0.288136 8.49165 5 0
71 7.92758 -0.288136 8.48059 2 0
72 7.92758 -0.254237 8.48035 2 0
73 7.92758 -0.220339 8.47992 2 0
74 7.92758 -0.186441 8.47904 2 0
75 7.92758 -0.152542 8.47741 2 0
76 7.92758 -0.118644 8.47452 2 0
77 7.92758 -0.0847458 8.47058 2 0
78 7.92758 -0.0508475 8.46638 3 0
79 7.89415 -0.0508475 8.46336 3 0
80 7.86072 -0.0508475 8.46113 3 0
81 7.8273 -0.0508475 8.45946 3 0
82 7.79387 -0.0508475 8.45817 3 0
83 7.76045 -0.0508475 8.45712 3 0
84 7.72702 -0.0508475 8.45624 3 0
85 7.69359 -0.0508475 8.45545 3 0
86 7.66017 -0.0508475 8.45474 3 0
87 7.62674 -0.0508475 8.45406 3 0
88 7.59331 -0.0508475 8.45342 3 0
89 7.55989 -0.0508475 8.45281 3 0
90 7.52646 -0.0508475 8.45221 3 0
91 7.49304 -0.0508475 8.45162 3 0
92 7.45961 -0.0508475 8.45104 3 0
93 7.42618 -0.0508475 8.45047 3 0
94 7.39276 -0.0508475 8.4499 3 0
95 7.35933 -0.0508475 8.44934 3 0
96 7.32591 -0.0508475 8.44877 3 0
97 7.29248 -0.0508475 8.44821 3 0
98 7.25905 -0.0508475 8.44764 3 0
99 7.22563 -0.0508475 8.44706 3 0
100 7.1922 -0.0508475 8.44648 3 0
101 7.15877 -0.0508475 8.4459 3 0
102 7.12535 -0.0508475 8.44531 3 0
103 7.09192 -0.0508475 8.44472 3 0
104 7.0585 -0.0508475 8.44411 3 0
105 7.02507 -0.0508475 8.4435 3 0
106 6.99164 -0.0508475 8.44288 3 0
107 6.95822 -0.0508475 8.44225 3 0
108 6.92479 -0.0508475 8.44162 3 0
109 6.89136 -0.0508475 8.44097 3 0
110 6.85794 -0.0508475 8.44031 3 0
111 6.82451 -0.0508475 8.43964 3 0
112 6.79109 -0.0508475 8.43896 3 0
113 6.75766 -0.0508475 8.43826 3 0
114 6.72423 -0.0508475 8.43756 3 0
115 6.69081 -0.0508475 8.43684 3 0
116 6.65738 -0.0508475 8.43611 3 0
117 6.62396 -0.0508475 8.43537 3 0
118 6.59053 -0.0508475 8.43462 3 0
119 6.5571 -0.0508475 8.43385 3 0
120 6.52368 -0.0508475 8.43307 3 0
121 6.49025 -0.0508475 8.43228 3 0
122 6.45682 -0.0508475 8.43147 3 0
123 6.4234 -0.0508475 8.43066 3 0
124 6.38997 -0.0508475 8.42982 3 0
125 6.35655 -0.0508475 8.42898 3 0
126 6.32312 -0.0508475 8.42812 3 0
127 6.28969 -0.0508475 8.42725 4 0
128 6.28969 -0.0847458 8.42629 3 0
129 6.25627 -0.0847458 8.42531 3 0
130 6.22284 -0.0847458 8.42432 3 0
131 6.18942 -0.0847458 8.42332 3 0
132 6.15599 -0.0847458 8.4223 3 0
133 6.12256 -0.0847458 8.42127 3 0
134 6.08914 -0.0847458 8.42023 3 0
135 6.05571 -0.0847458 8.41917 3 0
136 6.02228 -0.0847458 8.4181 3 0
137 5.98886 -0.0847458 8.41701 3 0
138 5.95543 -0.0847458 8.41591 3 0
139 5.92201 -0.0847458 8.41479 3 0
140 5.88858 -0.0847458 8.41366 3 0
141 5.85515 -0.0847458 8.41251 3 0
142 5.82173 -0.0847458 8.41135 3 0
143 5.7883 -0.0847458 8.41017 3 0
144 5.75487 -0.0847458 8.40898 4 0
145 5.75487 -0.118644 8.40762 3 0
146 5.72145 -0.118644 8.40626 3 0
147 5.68802 -0.118644 8.40489 3 0
148 5.6546 -0.118644 8.40352 3 0
149 5.62117 -0.118644 8.40212 3 0
150 5.58774 -0.118644 8.40071 3 0
151 5.55432 -0.118644 8.39928 3 0
152 5.52089 -0.118644 8.39783 3 0
153 5.48747 -0.118644 8.39636 3 0
154 5.45404 -0.118644 8.39485 3 0
155 5.42061 -0.118644 8.39333 3 0
156 5.38719 -0.118644 8.39177 3 0
157 5.35376 -0.118644 8.39018 3 0
158 5.32033 -0.118644 8.38856 3 0
159 5.28691 -0.118644 8.38691 3 0
160 5.25348 -0.118644 8.38523 3 0
161 5.22006 -0.118644 8.38352 3 0
162 5.18663 -0.118644 8.38178 3 0
163 5.1532 -0.118644 8.38001 3 0
164 5.11978 -0.118644 8.37821 3 0
165 5.08635 -0.118644 8.37638 4 0
166 5.08635 -0.152542 8.3743 3 0
167 5.05292 -0.152542 8.37222 3 0
168 5.0195 -0.152542 8.37013 3 0
169 4.98607 -0.152542 8.36803 3 0
170 4.95265 -0.152542 8.36592 3 0
171 4.91922 -0.152542 8.3638 3 0
172 4.88579 -0.152542 8.36166 3 0
173 4.85237 -0.152542 8.35951 3 0
174 4.81894 -0.152542 8.35735 3 0
175 4.78552 -0.152542 8.35518 3 0
176 4.75209 -0.152542 8.35299 3 0
177 4.71866 -0.152542 8.35079 3 0
178 4.68524 -0.152542 8.34857 3 0
179 4.65181 -0.152542 8.34634 3 0
180 4.61838 -0.152542 8.3441 3 0
181 4.58496 -0.152542 8.34184 3 0
182 4.55153 -0.152542 8.33956 3 0
183 4.51811 -0.152542 8.33728 3 0
184 4.48468 -0.152542 8.33497 3 0
185 4.45125 -0.152542 8.33266 4 0
186 4.45125 -0.186441 8.33001 3 0
187 4.41783 -0.186441 8.32739 3 0
188 4.3844 -0.186441 8.32479 3 0
189 4.35097 -0.186441 8.3222 3 0
190 4.31755 -0.186441 8.31963 3 0
191 4.28412 -0.186441 8.31707 3 0
192 4.2507 -0.186441 8.31452 3 0
193 4.21727 -0.186441 8.31198 3 0
194 4.18384 -0.186441 8.30944 5 0
195 4.18384 -0.186441 8.28514 4 0
196 4.18384 -0.220339 8.28233 4 0
197 4.18384 -0.254237 8.27863 4 0
198 4.18384 -0.288136 8.27371 4 0
199 4.18384 -0.322034 8.2674 4 0
200 4.18384 -0.355932 8.25996 4 0
201 4.18384 -0.389831 8.25175 4 0
202 4.18384 -0.423729 8.24304 5 0
203 4.18384 -0.423729 8.20987 4 0
204 4.18384 -0.457627 8.20126 4 0
205 4.18384 -0.491525 8.19237 4 0
206 4.18384 -0.525424 8.18319 4 0
207 4.18384 -0.559322 8.17375 4 0
208 4.18384 -0.59322 8.16414 4 0
209 4.18384 -0.627119 8.15442 4 0
210 4.18384 -0.661017 8.14468 4 0
211 4.18384 -0.694915 8.13494 4 0
212 4.18384 -0.728814 8.12525 5 0
213 4.18384 -0.728814 8.10434 4 0
214 4.18384 -0.762712 8.09452 4 0
215 4.18384 -0.79661 8.08491 3 0
216 4.15042 -0.79661 8.07649 3 0
217 4.11699 -0.79661 8.06922 3 0
218 4.08357 -0.79661 8.06288 5 0
219 4.08357 -0.79661 8.02928 3 0
220 4.05014 -0.79661 8.02471 3 0
221 4.01671 -0.79661 8.02057 3 0
222 3.98329 -0.79661 8.01675 3 0
223 3.94986 -0.79661 8.01315 4 0
224 3.94986 -0.830508 8.0087 4 0
225 3.94986 -0.864407 8.00283 3 0
226 3.91643 -0.864407 7.99775 3 0
227 3.88301 -0.864407 7.99312 3 0
228 3.84958 -0.864407 7.98891 3 0
229 3.81616 -0.864407 7.98504 3 0
230 3.78273 -0.864407 7.98147 3 0
231 3.7493 -0.864407 7.97814 3 0
232 3.71588 -0.864407 7.97499 3 0
233 3.68245 -0.864407 7.972 3 0
234 3.64903 -0.864407 7.96913 3 0
235 3.6156 -0.864407 7.96637 3 0
236 3.58217 -0.864407 7.96368 3 0
237 3.54875 -0.864407 7.96106 3 0
238 3.51532 -0.864407 7.95849 3 0
239 3.48189 -0.864407 7.95596 3 0
240 3.44847 -0.864407 7.95347 3 0
241 3.41504 -0.864407 7.95099 3 0
242 3.38162 -0.864407 7.94854 3 0
243 3.34819 -0.864407 7.94609 3 0
244 3.31476 -0.864407 7.94366 3 0
245 3.28134 -0.864407 7.94123 3 0
246 3.24791 -0.864407 7.9388 3 0
247 3.21448 -0.864407 7.93636 3 0
248 3.18106 -0.864407 7.93392 3 0
249 3.14763 -0.864407 7.93148 3 0
250 3.11421 -0.864407 7.92903 5 0
251 3.11421 -0.864407 7.9084 3 0
252 3.08078 -0.864407 7.90644 3 0
253 3.04735 -0.864407 7.90448 3 0
254 3.01393 -0.864407 7.90249 3 0
255 2.9805 -0.864407 7.90049 2 0
256 2.9805 -0.830508 7.89835 2 0
257 2.9805 -0.79661 7.89557 2 0
258 2.9805 -0.762712 7.89164 2 0
259 2.9805 -0.728814 7.88609 2 0
260 2.9805 -0.694915 7.8787 3 0
261 2.94708 -0.694915 7.87231 3 0
262 2.91365 -0.694915 7.8666 3 0
263 2.88022 -0.694915 7.86141 3 0
264 2.8468 -0.694915 7.85664 3 0
265 2.81337 -0.694915 7.85219 5 0
266 2.81337 -0.694915 7.82633 2 0
267 2.81337 -0.661017 7.82074 2 0
268 2.81337 -0.627119 7.81302 2 0
269 2.81337 -0.59322 7.80335 2 0
270 2.81337 -0.559322 7.79219 2 0
271 2.81337 -0.525424 7.78018 2 0
272 2.81337 -0.491525 7.76777 3 0
273 2.77994 -0.491525 7.75752 3 0
274 2.74652 -0.491525 7.74886 3 0
275 2.71309 -0.491525 7.74135 3 0
276 2.67967 -0.491525 7.73467 3 0
277 2.64624 -0.491525 7.72859 3 0
278 2.61281 -0.491525 7.72297 3 0
279 2.57939 -0.491525 7.71769 3 0
280 2.54596 -0.491525 7.71267 3 0
281 2.51253 -0.491525 7.70788 3 0
282 2.47911 -0.491525 7.70327 3 0
283 2.44568 -0.491525 7.69882 3 0
284 2.41226 -0.491525 7.6945 3 0
285 2.37883 -0.491525 7.6903 3 0
286 2.3454 -0.491525 7.6862 3 0
287 2.31198 -0.491525 7.68218 3 0
288 2.27855 -0.491525 7.67825 3 0
289 2.24513 -0.491525 7.67438 3 0
290 2.2117 -0.491525 7.67058 3 0
291 2.17827 -0.491525 7.66683 3 0
292 2.14485 -0.491525 7.66314 3 0
293 2.11142 -0.491525 7.65948 3 0
294 2.07799 -0.491525 7.65586 3 0
295 2.04457 -0.491525 7.65227 3 0
296 2.01114 -0.491525 7.64871 3 0
297 1.97772 -0.491525 7.64517 5 0
298 1.97772 -0.491525 7.62589 2 0
299 1.97772 -0.457627 7.62158 2 0
300 1.97772 -0.423729 7.61612 2 0
301 1.97772 -0.389831 7.6088 2 0
302 1.97772 -0.355932 7.59901 2 0
303 1.97772 -0.322034 7.58725 5 0
304 1.97772 -0.322034 7.57666 2 0
305 1.97772 -0.288136 7.56288 2 0
306 1.97772 -0.254237 7.54975 2 0
307 1.97772 -0.220339 7.53875 5 0
308 1.97772 -0.220339 7.5352 2 0
309 1.97772 -0.186441 7.52705 2 0
310 1.97772 -0.152542 7.52377 2 0
311 1.97772 -0.118644 7.52471 2 0
312 1.97772 -0.0847458 7.527 5 1
313 1.97772 -0.0847458 5.82971 2 0
314 1.97772 -0.0508475 5.76043 3 0
315 1.94429 -0.0508475 5.69203 3 0
316 1.91086 -0.0508475 5.63381 3 0
317 1.87744 -0.0508475 5.58548 3 0
318 1.84401 -0.0508475 5.54529 3 0
319 1.81058 -0.0508475 5.51114 3 0
320 1.77716 -0.0508475 5.4814 3 0
321 1.74373 -0.0508475 5.45473 3 0
322 1.71031 -0.0508475 5.43044 3 0
323 1.67688 -0.0508475 5.40823 3 0
324 1.64345 -0.0508475 5.38784 3 1
325 1.61003 -0.0508475 5.25823 3 0
326 1.5766 -0.0508475 5.23376 3 0
327 1.54318 -0.0508475 5.20966 3 0
328 1.50975 -0.0508475 5.18576 3 0
329 1.47632 -0.0508475 5.16205 3 0
330 1.4429 -0.0508475 5.13852 3 1
331 1.40947 -0.0508475 5.09127 3 0
332 1.37604 -0.0508475 5.07334 3 0
333 1.34262 -0.0508475 5.05449 3 0
334 1.30919 -0.0508475 5.0349 3 0
335 1.27577 -0.0508475 5.01497 3 0
336 1.24234 -0.0508475 4.99504 3 0
337 1.20891 -0.0508475 4.97548 3 0
338 1.17549 -0.0508475 4.95651 3 0
339 1.14206 -0.0508475 4.93852 3 0
340 1.10864 -0.0508475 4.9218 3 1
341 1.07521 -0.0508475 4.86802 3 1
342 1.04178 -0.0508475 4.81073 3 0
343 1.00836 -0.0508475 4.80626 3 0
344 0.97493 -0.0508475 4.80081 3 0
345 0.941504 -0.0508475 4.79522 3 0
346 0.908078 -0.0508475 4.79008 3 0
347 0.874652 -0.0508475 4.78616 3 0
348 0.841226 -0.0508475 4.78475 3 0
349 0.807799 -0.0508475 4.78694 3 0
350 0.774373 -0.0508475 4.79441 3 1
351 0.740947 -0.0508475 4.67878 3 1
352 0.707521 -0.0508475 4.61386 3 1
353 0.674095 -0.0508475 4.55104 3 0
354 0.640669 -0.0508475 4.57445 3 1
355 0.607242 -0.0508475 4.50647 3 1
356 0.573816 -0.0508475 4.43719 3 1
357 0.54039 -0.0508475 4.36938 3 1
358 0.506964 -0.0508475 4.30554 3 1
359 0.473538 -0.0508475 4.24392 3 0
360 0.440111 -0.0508475 4.30923 3 0
361 0.406685 -0.0508475 4.37932 3 0
362 0.373259 -0.0508475 4.45052 3 1
363 0.339833 -0.0508475 4.34018 3 1
364 0.306407 -0.0508475 4.24607 3 1
365 0.272981 -0.0508475 4.15501 3 0
366 0.239554 -0.0508475 4.24639 3 1
367 0.206128 -0.0508475 4.14369 3 1
368 0.172702 -0.0508475 4.01909 3 0
369 0.139276 -0.0508475 4.11334 3 0
370 0.10585 -0.0508475 4.07857 3 0
371 0.0724234 -0.0508475 3.86948 3 2
1 7.961 -0.491525 8.937 5 0
2 7.961 -0.491525 8.91501 5 0
3 7.961 -0.491525 8.88744 2 0
4 7.961 -0.457627 8.88213 2 0
5 7.961 -0.423729 8.87724 2 0
6 7.961 -0.389831 8.87242 2 0
7 7.961 -0.355932 8.86749 2 0
8 7.961 -0.322034 8.86243 5 0
9 7.961 -0.322034 8.83954 2 0
10 7.961 -0.288136 8.83499 2 0
11 7.961 -0.254237 8.83019 2 0
12 7.961 -0.220339 8.82516 2 0
13 7.961 -0.186441 8.81994 2 0
14 7.961 -0.152542 8.81457 5 0
15 7.961 -0.152542 8.79041 5 0
16 7.961 -0.152542 8.76629 5 0
17 7.961 -0.152542 8.74695 4 0
18 7.961 -0.186441 8.74573 4 0
19 7.961 -0.220339 8.74497 4 0
20 7.961 -0.254237 8.74439 4 0
21 7.961 -0.288136 8.74385 4 0
22 7.961 -0.322034 8.74329 4 0
23 7.961 -0.355932 8.74268 4 0
24 7.961 -0.389831 8.74198 4 0
25 7.961 -0.423729 8.74105 4 0
26 7.961 -0.457627 8.73973 4 0
27 7.961 -0.491525 8.73787 4 0
28 7.961 -0.525424 8.73491 4 0
29 7.961 -0.559322 8.73124 4 0
30 7.961 -0.59322 8.72688 4 0
31 7.961 -0.627119 8.72191 4 0
32 7.961 -0.661017 8.71647 4 0
33 7.961 -0.694915 8.7107 4 0
34 7.961 -0.728814 8.70473 5 0
35 7.961 -0.728814 8.6791 4 0
36 7.961 -0.762712 8.67362 4 0
37 7.961 -0.79661 8.66793 5 0
38 7.961 -0.79661 8.63966 4 0
39 7.961 -0.830508 8.63468 4 0
40 7.961 -0.864407 8.62926 5 0
41 7.961 -0.864407 8.60304 4 0
42 7.961 -0.898305 8.59865 4 0
43 7.961 -0.932203 8.59465 3 0
44 7.92758 -0.932203 8.5917 5 0
45 7.92758 -0.932203 8.57419 5 0
46 7.92758 -0.932203 8.56181 2 0
47 7.92758 -0.898305 8.5613 5 0
48 7.92758 -0.898305 8.55164 2 0
49 7.92758 -0.864407 8.55137 2 0
50 7.92758 -0.830508 8.55105 2 0
51 7.92758 -0.79661 8.55068 2 0
52 7.92758 -0.762712 8.55018 2 0
53 7.92758 -0.728814 8.54955 5 0
54 7.92758 -0.728814 8.53515 2 0
55 7.92758 -0.694915 8.53467 2 0
56 7.92758 -0.661017 8.53415 2 0
57 7.92758 -0.627119 8.53364 2 0
58 7.92758 -0.59322 8.53317 2 0
59 7.92758 -0.559322 8.53276 2 0
60 7.92758 -0.525424 8.53237 2 0
61 7.92758 -0.491525 8.532 2 0
62 7.92758 -0.457627 8.53165 5 0
63 7.92758 -0.457627 8.51529 5 0
64 7.92758 -0.457627 8.50254 5 0
65 7.92758 -0.457627 8.49242 2 0
66 7.92758 -0.423729 8.49232 2 0
67 7.92758 -0.389831 8.49221 2 0
68 7.92758 -0.355932 8.49207 2 0
69 7.92758 -0.322034 8.49188 2 0
70 7.92758 -0.288136 8.49165 5 0
71 7.92758 -0.288136 8.48059 2 0
72 7.92758 -0.254237 8.48035 2 0
73 7.92758 -0.220339 8.47992 2 0
74 7.92758 -0.186441 8.47904 2 0
75 7.92758 -0.152542 8.47741 2 0
76 7.92758 -0.118644 8.47452 2 0
77 7.92758 -0.0847458 8.47058 2 0
78 7.92758 -0.0508475 8.46638 3 0
79 7.89415 -0.0508475 8.46336 3 0
80 7.86072 -0.0508475 8.46113 3 0
81 7.8273 -0.0508475 8.45946 3 0
82 7.79387 -0.0508475 8.45817 3 0
83 7.76045 -0.0508475 8.45712 3 0
84 7.72702 -0.0508475 8.45624 3 0
85 7.69359 -0.0508475 8.45545 3 0
86 7.66017 -0.0508475 8.45474 3 0
87 7.62674 -0.0508475 8.45406 3 0
88 7.59331 -0.0508475 8.45342 3 0
89 7.55989 -0.0508475 8.45281 3 0
90 7.52646 -0.0508475 8.45221 3 0
91 7.49304 -0.0508475 8.45162 3 0
92 7.45961 -0.0508475 8.45104 3 0
93 7.42618 -0.0508475 8.45047 3 0
94 7.39276 -0.0508475 8.4499 3 0
95 7.35933 -0.0508475 8.44934 3 0
96 7.32591 -0.0508475 8.44877 3 0
97 7.29248 -0.0508475 8.44821 3 0
98 7.25905 -0.0508475 8.44764 3 0
99 7.22563 -0.0508475 8.44706 3 0
100 7.1922 -0.0508475 8.44648 3 0
101 7.15877 -0.0508475 8.4459 3 0
102 7.12535 -0.0508475 8.44531 3 0
103 7.09192 -0.0508475 8.44472 3 0
104 7.0585 -0.0508475 8.44411 3 0
105 7.02507 -0.0508475 8.4435 3 0
106 6.99164 -0.0508475 8.44288 3 0
107 6.95822 -0.0508475 8.44225 3 0
108 6.92479 -0.0508475 8.44162 3 0
109 6.89136 -0.0508475 8.44097 3 0
110 6.85794 -0.0508475 8.44031 3 0
111 6.82451 -0.0508475 8.43964 3 0
112 6.79109 -0.0508475 8.43896 3 0
113 6.75766 -0.0508475 8.43826 3 0
114 6.72423 -0.0508475 8.43756 3 0
115 6.69081 -0.0508475 8.43684 3 0
116 6.65738 -0.0508475 8.43611 3 0
117 6.62396 -0.0508475 8.43537 3 0
118 6.59053 -0.0508475 8.43462 3 0
119 6.5571 -0.0508475 8.43385 3 0
120 6.52368 -0.0508475 8.43307 3 0
121 6.49025 -0.0508475 8.43228 3 0
122 6.45682 -0.0508475 8.43147 3 0
123 6.4234 -0.0508475 8.43066 3 0
124 6.38997 -0.0508475 8.42982 3 0
125 6.35655 -0.0508475 8.42898 3 0
126 6.32312 -0.0508475 8.42812 3 0
127 6.28969 -0.0508475 8.42725 4 0
128 6.28969 -0.0847458 8.42629 3 0
129 6.25627 -0.0847458 8.42531 3 0
130 6.22284 -0.0847458 8.42432 3 0
131 6.18942 -0.0847458 8.42332 3 0
132 6.15599 -0.0847458 8.4223 3 0
133 6.12256 -0.0847458 8.42127 3 0
134 6.08914 -0.0847458 8.42023 3 0
135 6.05571 -0.0847458 8.41917 3 0
136 6.02228 -0.0847458 8.4181 3 0
137 5.98886 -0.0847458 8.41701 3 0
138 5.95543 -0.0847458 8.41591 3 0
139 5.92201 -0.0847458 8.41479 3 0
140 5.88858 -0.0847458 8.41366 3 0
141 5.85515 -0.0847458 8.41251 3 0
142 5.82173 -0.0847458 8.41135 3 0
143 5.7883 -0.0847458 8.41017 3 0
144 5.75487 -0.0847458 8.40898 4 0
145 5.75487 -0.118644 8.40762 3 0
146 5.72145 -0.118644 8.40626 3 0
147 5.68802 -0.118644 8.40489 3 0
148 5.6546 -0.118644 8.40352 3 0
149 5.62117 -0.118644 8.40212 3 0
150 5.58774 -0.118644 8.40071 3 0
151 5.55432 -0.118644 8.39928 3 0
152 5.52089 -0.118644 8.39783 3 0
153 5.48747 -0.118644 8.39636 3 0
154 5.45404 -0.118644 8.39485 3 0
155 5.42061 -0.118644 8.39333 3 0
156 5.38719 -0.118644 8.39177 3 0
157 5.35376 -0.118644 8.39018 3 0
158 5.32033 -0.118644 8.38856 3 0
159 5.28691 -0.118644 8.38691 3 0
160 5.25348 -0.118644 8.38523 3 0
161 5.22006 -0.118644 8.38352 3 0
162 5.18663 -0.118644 8.38178 3 0
163 5.1532 -0.118644 8.38001 3 0
164 5.11978 -0.118644 8.37821 3 0
165 5.08635 -0.118644 8.37638 4 0
166 5.08635 -0.152542 8.3743 3 0
167 5.05292 -0.152542 8.37222 3 0
168 5.0195 -0.152542 8.37013 3 0
169 4.98607 -0.152542 8.36803 3 0
170 4.95265 -0.152542 8.36592 3 0
171 4.91922 -0.152542 8.3638 3 0
172 4.88579 -0.152542 8.36166 3 0
173 4.85237 -0.152542 8.35951 3 0
174 4.81894 -0.152542 8.35735 3 0
175 4.78552 -0.152542 8.35518 3 0
176 4.75209 -0.152542 8.35299 3 0
177 4.71866 -0.152542 8.35079 3 0
178 4.68524 -0.152542 8.34857 3 0
179 4.65181 -0.152542 8.34634 3 0
180 4.61838 -0.152542 8.3441 3 0
181 4.58496 -0.152542 8.34184 3 0
182 4.55153 -0.152542 8.33956 3 0
183 4.51811 -0.152542 8.33728 3 0
184 4.48468 -0.152542 8.33497 3 0
185 4.45125 -0.152542 8.33266 4 0
186 4.45125 -0.186441 8.33001 3 0
187 4.41783 -0.186441 8.32739 3 0
188 4.3844 -0.186441 8.32479 3 0
189 4.35097 -0.186441 8.3222 3 0
190 4.31755 -0.186441 8.31963 3 0
191 4.28412 -0.186441 8.31707 3 0
192 4.2507 -0.186441 8.31452 3 0
193 4.21727 -0.186441 8.31198 3 0
194 4.18384 -0.186441 8.30944 5 0
195 4.18384 -0.186441 8.28514 4 0
196 4.18384 -0.220339 8.28233 4 0
197 4.18384 -0.254237 8.27863 4 0
198 4.18384 -0.288136 8.27371 4 0
199 4.18384 -0.322034 8.2674 4 0
200 4.18384 -0.355932 8.25996 4 0
201 4.18384 -0.389831 8.25175 4 0
202 4.18384 -0.423729 8.24304 5 0
203 4.18384 -0.423729 8.20987 4 0
204 4.18384 -0.457627 8.20126 4 0
205 4.18384 -0.491525 8.19237 4 0
206 4.18384 -0.525424 8.18319 4 0
207 4.18384 -0.559322 8.17375 4 0
208 4.18384 -0.59322 8.16414 4 0
209 4.18384 -0.627119 8.15442 4 0
210 4.18384 -0.661017 8.14468 4 0
211 4.18384 -0.694915 8.13494 4 0
212 4.18384 -0.728814 8.12525 5 0
213 4.18384 -0.728814 8.10434 4 0
214 4.18384 -0.762712 8.09452 4 0
215 4.18384 -0.79661 8.08491 3 0
216 4.15042 -0.79661 8.07649 3 0
217 4.11699 -0.79661 8.06922 3 0
218 4.08357 -0.79661 8.06288 5 0
219 4.08357 -0.79661 8.02928 3 0
220 4.05014 -0.79661 8.02471 3 0
221 4.01671 -0.79661 8.02057 3 0
222 3.98329 -0.79661 8.01675 3 0
223 3.94986 -0.79661 8.01315 4 0
224 3.94986 -0.830508 8.0087 4 0
225 3.94986 -0.864407 8.00283 3 0
226 3.91643 -0.864407 7.99775 3 0
227 3.88301 -0.864407 7.99312 3 0
228 3.84958 -0.864407 7.98891 3 0
229 3.81616 -0.864407 7.98504 3 0
230 3.78273 -0.864407 7.98147 3 0
231 3.7493 -0.864407 7.97814 3 0
232 3.71588 -0.864407 7.97499 3 0
233 3.68245 -0.864407 7.972 3 0
234 3.64903 -0.864407 7.96913 3 0
235 3.6156 -0.864407 7.96637 3 0
236 3.58217 -0.864407 7.96368 3 0
237 3.54875 -0.864407 7.96106 3 0
238 3.51532 -0.864407 7.95849 3 0
239 3.48189 -0.864407 7.95596 3 0
240 3.44847 -0.864407 7.95347 3 0
241 3.41504 -0.864407 7.95099 3 0
242 3.38162 -0.864407 7.94854 3 0
243 3.34819 -0.864407 7.94609 3 0
244 3.31476 -0.864407 7.94366 3 0
245 3.28134 -0.864407 7.94123 3 0
246 3.24791 -0.864407 7.9388 3 0
247 3.21448 -0.864407 7.93636 3 0
248 3.18106 -0.864407 7.93392 3 0
249 3.14763 -0.864407 7.93148 3 0
250 3.11421 -0.864407 7.92903 5 0
251 3.11421 -0.864407 7.9084 3 0
252 3.08078 -0.864407 7.90644 3 0
253 3.04735 -0.864407 7.90448 3 0
254 3.01393 -0.864407 7.90249 3 0
255 2.9805 -0.864407 7.90049 2 0
256 2.9805 -0.830508 7.89835 2 0
257 2.9805 -0.79661 7.89557 2 0
258 2.9805 -0.762712 7.89164 2 0
259 2.9805 -0.728814 7.88609 2 0
260 2.9805 -0.694915 7.8787 3 0
261 2.94708 -0.694915 7.87231 3 0
262 2.91365 -0.694915 7.8666 3 0
263 2.88022 -0.694915 7.86141 3 0
264 2.8468 -0.694915 7.85664 3 0
265 2.81337 -0.694915 7.85219 5 0
266 2.81337 -0.694915 7.82633 2 0
267 2.81337 -0.661017 7.82074 2 0
268 2.81337 -0.627119 7.81302 2 0
269 2.81337 -0.59322 7.80335 2 0
270 2.81337 -0.559322 7.79219 2 0
271 2.81337 -0.525424 7.78018 2 0
272 2.81337 -0.491525 7.76777 3 0
273 2.77994 -0.491525 7.75752 3 0
274 2.74652 -0.491525 7.74886 3 0
275 2.71309 -0.491525 7.74135 3 0
276 2.67967 -0.491525 7.73467 3 0
277 2.64624 -0.491525 7.72859 3 0
278 2.61281 -0.491525 7.72297 3 0
279 2.57939 -0.491525 7.71769 3 0
280 2.54596 -0.491525 7.71267 3 0
281 2.51253 -0.491525 7.70788 3 0
282 2.47911 -0.491525 7.70327 3 0
283 2.44568 -0.491525 7.69882 3 0
284 2.41226 -0.491525 7.6945 3 0
285 2.37883 -0.491525 7.6903 3 0
286 2.3454 -0.491525 7.6862 3 0
287 2.31198 -0.491525 7.68218 3 0
288 2.27855 -0.491525 7.67825 3 0
289 2.24513 -0.491525 7.67438 3 0
290 2.2117 -0.491525 7.67058 3 0
291 2.17827 -0.491525 7.66683 3 0
292 2.14485 -0.491525 7.66314 3 0
293 2.11142 -0.491525 7.65948 3 0
294 2.07799 -0.491525 7.65586 3 0
295 2.04457 -0.491525 7.65227 3 0
296 2.01114 -0.491525 7.64871 3 0
297 1.97772 -0.491525 7.64517 5 0
298 1.97772 -0.491525 7.62589 2 0
299 1.97772 -0.457627 7.62158 2 0
300 1.97772 -0.423729 7.61612 2 0
301 1.97772 -0.389831 7.6088 2 0
302 1.97772 -0.355932 7.59901 2 0
303 1.97772 -0.322034 7.58725 5 0
304 1.97772 -0.322034 7.57666 2 0
305 1.97772 -0.288136 7.56288 2 0
306 1.97772 -0.254237 7.54975 2 0
307 1.97772 -0.220339 7.53875 5 0
308 1.97772 -0.220339 7.5352 2 0
309 1.97772 -0.186441 7.52705 2 0
310 1.97772 -0.152542 7.52377 2 0
311 1.97772 -0.118644 7.52471 2 0
312 1.97772 -0.0847458 7.527 5 1
313 1.97772 -0.0847458 5.82971 2 0
314 1.97772 -0.0508475 5.76043 3 0
315 1.94429 -0.0508475 5.69203 3 0
316 1.91086 -0.0508475 5.63381 3 0
317 1.87744 -0.0508475 5.58548 3 0
318 1.84401 -0.0508475 5.54529 3 0
319 1.81058 -0.0508475 5.51114 3 0
320 1.77716 -0.0508475 5.4814 3 1
321 1.74373 -0.0508475 5.37108 3 0
322 1.71031 -0.0508475 5.34538 3 0
323 1.67688 -0.0508475 5.32036 3 0
324 1.64345 -0.0508475 5.29584 3 0
325 1.61003 -0.0508475 5.27177 3 0
326 1.5766 -0.0508475 5.24802 3 0
327 1.54318 -0.0508475 5.22455 3 0
328 1.50975 -0.0508475 5.20117 3 0
329 1.47632 -0.0508475 5.17797 3 0
330 1.4429 -0.0508475 5.15494 3 0
331 1.40947 -0.0508475 5.1321 3 1
332 1.37604 -0.0508475 5.08295 3 0
333 1.34262 -0.0508475 5.06813 3 0
334 1.30919 -0.0508475 5.05267 3 0
335 1.27577 -0.0508475 5.03655 3 0
336 1.24234 -0.0508475 5.01996 3 0
337 1.20891 -0.0508475 5.00313 3 1
338 1.17549 -0.0508475 4.94555 3 0
339 1.14206 -0.0508475 4.93723 3 0
340 1.10864 -0.0508475 4.92744 3 0
341 1.07521 -0.0508475 4.91612 3 0
342 1.04178 -0.0508475 4.90379 3 0
343 1.00836 -0.0508475 4.8907 3 1
344 0.97493 -0.0508475 4.83455 3 0
345 0.941504 -0.0508475 4.8303 3 0
346 0.908078 -0.0508475 4.82447 3 0
347 0.874652 -0.0508475 4.81803 3 0
348 0.841226 -0.0508475 4.81305 3 0
349 0.807799 -0.0508475 4.81051 3 0
350 0.774373 -0.0508475 4.81187 3 1
351 0.740947 -0.0508475 4.71343 3 1
352 0.707521 -0.0508475 4.65577 3 0
353 0.674095 -0.0508475 4.66221 3 1
354 0.640669 -0.0508475 4.60191 3 0
355 0.607242 -0.0508475 4.61876 3 0
356 0.573816 -0.0508475 4.63411 3 0
357 0.54039 -0.0508475 4.64975 3 1
358 0.506964 -0.0508475 4.5603 3 0
359 0.473538 -0.0508475 4.5821 3 1
360 0.440111 -0.0508475 4.4977 3 1
361 0.406685 -0.0508475 4.43024 3 0
362 0.373259 -0.0508475 4.46929 3 1
363 0.339833 -0.0508475 4.39069 3 1
364 0.306407 -0.0508475 4.32073 3 0
365 0.272981 -0.0508475 4.37649 3 1
366 0.239554 -0.0508475 4.2906 3 1
367 0.206128 -0.0508475 4.20315 3 0
368 0.172702 -0.0508475 4.28511 3 0
369 0.139276 -0.0508475 4.31979 3 0
370 0.10585 -0.0508475 4.24324 3 0
371 0.0724234 -0.0508475 4.04284 4 1
372 0.0724234 -0.0847458 4.24314 3 0
373 0.0389972 -0.0847458 4.07638 3 0
374 0.00557103 -0.0847458 3.77491 3 0
375 -0.0278552 -0.0847458 3.4132 2 2
1 7.961 -0.491525 8.937 5 0
2 7.961 -0.491525 8.91501 5 0
3 7.961 -0.491525 8.88744 2 0
4 7.961 -0.457627 8.88213 2 0
5 7.961 -0.423729 8.87724 2 0
6 7.961 -0.389831 8.87242 2 0
7 7.961 -0.355932 8.86749 2 0
8 7.961 -0.322034 8.86243 5 0
9 7.961 -0.322034 8.83954 2 0
10 7.961 -0.288136 8.83499 2 0
11 7.961 -0.254237 8.83019 2 0
12 7.961 -0.220339 8.82516 2 0
13 7.961 -0.186441 8.81994 2 0
14 7.961 -0.152542 8.81457 5 0
15 7.961 -0.152542 8.79041 5 0
16 7.961 -0.152542 8.76629 5 0
17 7.961 -0.152542 8.74695 4 0
18 7.961 -0.186441 8.74573 4 0
19 7.961 -0.220339 8.74497 4 0
20 7.961 -0.254237 8.74439 4 0
21 7.961 -0.288136 8.74385 4 0
22 7.961 -0.322034 8.74329 4 0
23 7.961 -0.355932 8.74268 4 0
24 7.961 -0.389831 8.74198 4 0
25 7.961 -0.423729 8.74105 4 0
26 7.961 -0.457627 8.73973 4 0
27 7.961 -0.491525 8.73787 4 0
28 7.961 -0.525424 8.73491 4 0
29 7.961 -0.559322 8.73124 4 0
30 7.961 -0.59322 8.72688 4 0
31 7.961 -0.627119 8.72191 4 0
32 7.961 -0.661017 8.71647 4 0
33 7.961 -0.694915 8.7107 4 0
34 7.961 -0.728814 8.70473 5 0
35 7.961 -0.728814 8.6791 4 0
36 7.961 -0.762712 8.67362 4 0
37 7.961 -0.79661 8.66793 5 0
38 7.961 -0.79661 8.63966 4 0
39 7.961 -0.830508 8.63468 4 0
40 7.961 -0.864407 8.62926 5 0
41 7.961 -0.864407 8.60304 4 0
42 7.961 -0.898305 8.59865 4 0
43 7.961 -0.932203 8.59465 3 0
44 7.92758 -0.932203 8.5917 5 0
45 7.92758 -0.932203 8.57419 5 0
46 7.92758 -0.932203 8.56181 2 0
47 7.92758 -0.898305 8.5613 5 0
48 7.92758 -0.898305 8.55164 2 0
49 7.92758 -0.864407 8.55137 2 0
50 7.92758 -0.830508 8.55105 2 0
51 7.92758 -0.79661 8.55068 2 0
52 7.92758 -0.762712 8.55018 2 0
53 7.92758 -0.728814 8.54955 5 0
54 7.92758 -0.728814 8.53515 2 0
55 7.92758 -0.694915 8.53467 2 0
56 7.92758 -0.661017 8.53415 2 0
57 7.92758 -0.627119 8.53364 2 0
58 7.92758 -0.59322 8.53317 2 0
59 7.92758 -0.559322 8.53276 2 0
60 7.92758 -0.525424 8.53237 2 0
61 7.92758 -0.491525 8.532 2 0
62 7.92758 -0.457627 8.53165 5 0
63 7.92758 -0.457627 8.51529 5 0
64 7.92758 -0.457627 8.50254 5 0
65 7.92758 -0.457627 8.49242 2 0
66 7.92758 -0.423729 8.49232 2 0
67 7.92758 -0.389831 8.49221 2 0
68 7.92758 -0.355932 8.49207 2 0
69 7.92758 -0.322034 8.49188 2 0
70 7.92758 -0.288136 8.49165 5 0
71 7.92758 -0.288136 8.48059 2 0
72 7.92758 -0.254237 8.48035 2 0
73 7.92758 -0.220339 8.47992 2 0
74 7.92758 -0.186441 8.47904 2 0
75 7.92758 -0.152542 8.47741 2 0
76 7.92758 -0.118644 8.47452 2 0
77 7.92758 -0.0847458 8.47058 2 0
78 7.92758 -0.0508475 8.46638 3 0
79 7.89415 -0.0508475 8.46336 3 0
80 7.86072 -0.0508475 8.46113 3 0
81 7.8273 -0.0508475 8.45946 3 0
82 7.79387 -0.0508475 8.45817 3 0
83 7.76045 -0.0508475 8.45712 3 0
84 7.72702 -0.0508475 8.45624 3 0
85 7.69359 -0.0508475 8.45545 3 0
86 7.66017 -0.0508475 8.45474 3 0
87 7.62674 -0.0508475 8.45406 3 0
88 7.59331 -0.0508475 8.45342 3 0
89 7.55989 -0.0508475 8.45281 3 0
90 7.52646 -0.0508475 8.45221 3 0
91 7.49304 -0.0508475 8.45162 3 0
92 7.45961 -0.0508475 8.45104 3 0
93 7.42618 -0.0508475 8.45047 3 0
94 7.39276 -0.0508475 8.4499 3 0
95 7.35933 -0.0508475 8.44934 3 0
96 7.32591 -0.0508475 8.44877 3 0
97 7.29248 -0.0508475 8.44821 3 0
98 7.25905 -0.0508475 8.44764 3 0
99 7.22563 -0.0508475 8.44706 3 0
100 7.1922 -0.0508475 8.44648 3 0
101 7.15877 -0.0508475 8.4459 3 0
102 7.12535 -0.0508475 8.44531 3 0
103 7.09192 -0.0508475 8.44472 3 0
104 7.0585 -0.0508475 8.44411 3 0
105 7.02507 -0.0508475 8.4435 3 0
106 6.99164 -0.0508475 8.44288 3 0
107 6.95822 -0.0508475 8.44225 3 0
108 6.92479 -0.0508475 8.44162 3 0
109 6.89136 -0.0508475 8.44097 3 0
110 6.85794 -0.0508475 8.44031 3 0
111 6.82451 -0.0508475 8.43964 3 0
112 6.79109 -0.0508475 8.43896 3 0
113 6.75766 -0.0508475 8.43826 3 0
114 6.72423 -0.0508475 8.43756 3 0
115 6.69081 -0.0508475 8.43684 3 0
116 6.65738 -0.0508475 8.43611 3 0
117 6.62396 -0.0508475 8.43537 3 0
118 6.59053 -0.0508475 8.43462 3 0
119 6.5571 -0.0508475 8.43385 3 0
120 6.52368 -0.0508475 8.43307 3 0
121 6.49025 -0.0508475 8.43228 3 0
122 6.45682 -0.0508475 8.43147 3 0
123 6.4234 -0.0508475 8.43066 3 0
124 6.38997 -0.0508475 8.42982 3 0
125 6.35655 -0.0508475 8.42898 3 0
126 6.32312 -0.0508475 8.42812 3 0
127 6.28969 -0.0508475 8.42725 4 0
128 6.28969 -0.0847458 8.42629 3 0
129 6.25627 -0.0847458 8.42531 3 0
130 6.22284 -0.0847458 8.42432 3 0
131 6.18942 -0.0847458 8.42332 3 0
132 6.15599 -0.0847458 8.4223 3 0
133 6.12256 -0.0847458 8.42127 3 0
134 6.08914 -0.0847458 8.42023 3 0
135 6.05571 -0.0847458 8.41917 3 0
136 6.02228 -0.0847458 8.4181 3 0
137 5.98886 -0.0847458 8.41701 3 0
138 5.95543 -0.0847458 8.41591 3 0
139 5.92201 -0.0847458 8.41479 3 0
140 5.88858 -0.0847458 8.41366 3 0
141 5.85515 -0.0847458 8.41251 3 0
142 5.82173 -0.0847458 8.41135 3 0
143 5.7883 -0.0847458 8.41017 3 0
144 5.75487 -0.0847458 8.40898 4 0
145 5.75487 -0.118644 8.40762 3 0
146 5.72145 -0.118644 8.40626 3 0
147 5.68802 -0.118644 8.40489 3 0
148 5.6546 -0.118644 8.40352 3 0
149 5.62117 -0.118644 8.40212 3 0
150 5.58774 -0.118644 8.40071 3 0
151 5.55432 -0.118644 8.39928 3 0
152 5.52089 -0.118644 8.39783 3 0
153 5.48747 -0.118644 8.39636 3 0
154 5.45404 -0.118644 8.39485 3 0
155 5.42061 -0.118644 8.39333 3 0
156 5.38719 -0.118644 8.39177 3 0
157 5.35376 -0.118644 8.39018 3 0
158 5.32033 -0.118644 8.38856 3 0
159 5.28691 -0.118644 8.38691 3 0
160 5.25348 -0.118644 8.38523 3 0
161 5.22006 -0.118644 8.38352 3 0
162 5.18663 -0.118644 8.38178 3 0
163 5.1532 -0.118644 8.38001 3 0
164 5.11978 -0.118644 8.37821 3 0
165 5.08635 -0.118644 8.37638 4 0
166 5.08635 -0.152542 8.3743 3 0
167 5.05292 -0.152542 8.37222 3 0
168 5.0195 -0.152542 8.37013 3 0
169 4.98607 -0.152542 8.36803 3 0
170 4.95265 -0.152542 8.36592 3 0
171 4.91922 -0.152542 8.3638 3 0
172 4.88579 -0.152542 8.36166 3 0
173 4.85237 -0.152542 8.35951 3 0
174 4.81894 -0.152542 8.35735 3 0
175 4.78552 -0.152542 8.35518 3 0
176 4.75209 -0.152542 8.35299 3 0
177 4.71866 -0.152542 8.35079 3 0
178 4.68524 -0.152542 8.34857 3 0
179 4.65181 -0.152542 8.34634 3 0
180 4.61838 -0.152542 8.3441 3 0
181 4.58496 -0.152542 8.34184 3 0
182 4.55153 -0.152542 8.33956 3 0
183 4.51811 -0.152542 8.33728 3 0
184 4.48468 -0.152542 8.33497 3 0
185 4.45125 -0.152542 8.33266 4 0
186 4.45125 -0.186441 8.33001 3 0
187 4.41783 -0.186441 8.32739 3 0
188 4.3844 -0.186441 8.32479 3 0
189 4.35097 -0.186441 8.3222 3 0
190 4.31755 -0.186441 8.31963 3 0
191 4.28412 -0.186441 8.31707 3 0
192 4.2507 -0.186441 8.31452 3 0
193 4.21727 -0.186441 8.31198 3 0
194 4.18384 -0.186441 8.30944 5 0
195 4.18384 -0.186441 8.28514 4 0
196 4.18384 -0.220339 8.28233 4 0
197 4.18384 -0.254237 8.27863 4 0
198 4.18384 -0.288136 8.27371 4 0
199 4.18384 -0.322034 8.2674 4 0
200 4.18384 -0.355932 8.25996 4 0
201 4.18384 -0.389831 8.25175 4 0
202 4.18384 -0.423729 8.24304 5 0
203 4.18384 -0.423729 8.20987 4 0
204 4.18384 -0.457627 8.20126 4 0
205 4.18384 -0.491525 8.19237 4 0
206 4.18384 -0.525424 8.18319 4 0
207 4.18384 -0.559322 8.17375 4 0
208 4.18384 -0.59322 8.16414 4 0
209 4.18384 -0.627119 8.15442 4 0
210 4.18384 -0.661017 8.14468 4 0
211 4.18384 -0.694915 8.13494 4 0
212 4.18384 -0.728814 8.12525 5 0
213 4.18384 -0.728814 8.10434 4 0
214 4.18384 -0.762712 8.09452 4 0
215 4.18384 -0.79661 8.08491 3 0
216 4.15042 -0.79661 8.07649 3 0
217 4.11699 -0.79661 8.06922 3 0
218 4.08357 -0.79661 8.06288 5 0
219 4.08357 -0.79661 8.02928 3 0
220 4.05014 -0.79661 8.02471 3 0
221 4.01671 -0.79661 8.02057 3 0
222 3.98329 -0.79661 8.01675 3 0
223 3.94986 -0.79661 8.01315 4 0
224 3.94986 -0.830508 8.0087 4 0
225 3.94986 -0.864407 8.00283 3 0
226 3.91643 -0.864407 7.99775 3 0
227 3.88301 -0.864407 7.99312 3 0
228 3.84958 -0.864407 7.98891 3 0
229 3.81616 -0.864407 7.98504 3 0
230 3.78273 -0.864407 7.98147 3 0
231 3.7493 -0.864407 7.97814 3 0
232 3.71588 -0.864407 7.97499 3 0
233 3.68245 -0.864407 7.972 3 0
234 3.64903 -0.864407 7.96913 3 0
235 3.6156 -0.864407 7.96637 3 0
236 3.58217 -0.864407 7.96368 3 0
237 3.54875 -0.864407 7.96106 3 0
238 3.51532 -0.864407 7.95849 3 0
239 3.48189 -0.864407 7.95596 3 0
240 3.44847 -0.864407 7.95347 3 0
241 3.41504 -0.864407 7.95099 3 0
242 3.38162 -0.864407 7.94854 3 0
243 3.34819 -0.864407 7.94609 3 0
244 3.31476 -0.864407 7.94366 3 0
245 3.28134 -0.864407 7.94123 3 0
246 3.24791 -0.864407 7.9388 3 0
247 3.21448 -0.864407 7.93636 3 0
248 3.18106 -0.864407 7.93392 3 0
249 3.14763 -0.864407 7.93148 3 0
250 3.11421 -0.864407 7.92903 5 0
251 3.11421 -0.864407 7.9084 3 0
252 3.08078 -0.864407 7.90644 3 0
253 3.04735 -0.864407 7.90448 3 0
254 3.01393 -0.864407 7.90249 3 0
255 2.9805 -0.864407 7.90049 2 0
256 2.9805 -0.830508 7.89835 2 0
257 2.9805 -0.79661 7.89557 2 0
258 2.9805 -0.762712 7.89164 2 0
259 2.9805 -0.728814 7.88609 2 0
260 2.9805 -0.694915 7.8787 3 0
261 2.94708 -0.694915 7.87231 3 0
262 2.91365 -0.694915 7.8666 3 0
263 2.88022 -0.694915 7.86141 3 0
264 2.8468 -0.694915 7.85664 3 0
265 2.81337 -0.694915 7.85219 5 0
266 2.81337 -0.694915 7.82633 2 0
267 2.81337 -0.661017 7.82074 2 0
268 2.81337 -0.627119 7.81302 2 0
269 2.81337 -0.59322 7.80335 2 0
270 2.81337 -0.559322 7.79219 2 0
271 2.81337 -0.525424 7.78018 2 0
272 2.81337 -0.491525 7.76777 3 0
273 2.77994 -0.491525 7.75752 3 0
274 2.74652 -0.491525 7.74886 3 0
275 2.71309 -0.491525 7.74135 3 0
276 2.67967 -0.491525 7.73467 3 0
277 2.64624 -0.491525 7.72859 3 0
278 2.61281 -0.491525 7.72297 3 0
279 2.57939 -0.491525 7.71769 3 0
280 2.54596 -0.491525 7.71267 3 0
281 2.51253 -0.491525 7.70788 3 0
282 2.47911 -0.491525 7.70327 3 0
283 2.44568 -0.491525 7.69882 3 0
284 2.41226 -0.491525 7.6945 3 0
285 2.37883 -0.491525 7.6903 3 0
286 2.3454 -0.491525 7.6862 3 0
287 2.31198 -0.491525 7.68218 3 0
288 2.27855 -0.491525 7.67825 3 0
289 2.24513 -0.491525 7.67438 3 0
290 2.2117 -0.491525 7.67058 3 0
291 2.17827 -0.491525 7.66683 3 0
292 2.14485 -0.491525 7.66314 3 0
293 2.11142 -0.491525 7.65948 3 0
294 2.07799 -0.491525 7.65586 3 0
295 2.04457 -0.491525 7.65227 3 0
296 2.01114 -0.491525 7.64871 3 0
297 1.97772 -0.491525 7.64517 5 0
298 1.97772 -0.491525 7.62589 2 0
299 1.97772 -0.457627 7.62158 2 0
300 1.97772 -0.423729 7.61612 2 0
301 1.97772 -0.389831 7.6088 2 0
302 1.97772 -0.355932 7.59901 2 0
303 1.97772 -0.322034 7.58725 5 0
304 1.97772 -0.322034 7.57666 2 0
305 1.97772 -0.288136 7.56288 2 0
306 1.97772 -0.254237 7.54975 2 0
307 1.97772 -0.220339 7.53875 5 0
308 1.97772 -0.220339 7.5352 2 0
309 1.97772 -0.186441 7.52705 2 0
310 1.97772 -0.152542 7.52377 2 0
311 1.97772 -0.118644 7.52471 2 0
312 1.97772 -0.0847458 7.527 5 1
313 1.97772 -0.0847458 5.82971 2 0
314 1.97772 -0.0508475 5.76043 3 0
315 1.94429 -0.0508475 5.69203 3 0
316 1.91086 -0.0508475 5.63381 3 0
317 1.87744 -0.0508475 5.58548 3 0
318 1.84401 -0.0508475 5.54529 3 0
319 1.81058 -0.0508475 5.51114 3 0
320 1.77716 -0.0508475 5.4814 3 0
321 1.74373 -0.0508475 5.45473 3 1
322 1.71031 -0.0508475 5.34146 3 0
323 1.67688 -0.0508475 5.31638 3 0
324 1.64345 -0.0508475 5.29183 3 0
325 1.61003 -0.0508475 5.26773 3 1
326 1.5766 -0.0508475 5.16416 3 0
327 1.54318 -0.0508475 5.15082 3 0
328 1.50975 -0.0508475 5.13639 3 0
329 1.47632 -0.0508475 5.12118 3 0
330 1.4429 -0.0508475 5.10554 3 1
331 1.40947 -0.0508475 5.00838 3 0
332 1.37604 -0.0508475 5.00145 3 1
333 1.34262 -0.0508475 4.90059 3 0
334 1.30919 -0.0508475 4.9038 3 0
335 1.27577 -0.0508475 4.90446 3 0
336 1.24234 -0.0508475 4.90341 3 0
337 1.20891 -0.0508475 4.90135 3 0
338 1.17549 -0.0508475 4.89889 3 1
339 1.14206 -0.0508475 4.81417 3 0
340 1.10864 -0.0508475 4.82003 3 0
341 1.07521 -0.0508475 4.82572 3 0
342 1.04178 -0.0508475 4.83233 3 1
343 1.00836 -0.0508475 4.74557 3 0
344 0.97493 -0.0508475 4.76023 3 0
345 0.941504 -0.0508475 4.77496 3 0
346 0.908078 -0.0508475 4.79153 3 0
347 0.874652 -0.0508475 4.81187 3 0
348 0.841226 -0.0508475 4.83731 3 0
349 0.807799 -0.0508475 4.86762 5 0
350 0.807799 -0.0508475 4.94316 5 1
351 0.807799 -0.0508475 4.69222 3 0
352 0.774373 -0.0508475 4.69827 3 0
353 0.740947 -0.0508475 4.71046 2 1
354 0.740947 -0.0169492 4.39078 3 1
355 0.707521 -0.0169492 4.13442 3 1
356 0.674095 -0.0169492 3.94795 3 1
357 0.640669 -0.0169492 3.81252 3 1
358 0.607242 -0.0169492 3.7058 3 0
359 0.573816 -0.0169492 3.82514 3 1
360 0.54039 -0.0169492 3.70785 3 1
361 0.506964 -0.0169492 3.60125 3 0
362 0.473538 -0.0169492 3.74903 3 1
363 0.440111 -0.0169492 3.62691 3 0
364 0.406685 -0.0169492 3.76066 3 1
365 0.373259 -0.0169492 3.64169 3 1
366 0.339833 -0.0169492 3.53382 3 0
367 0.306407 -0.0169492 3.61199 3 1
368 0.272981 -0.0169492 3.52261 3 1
369 0.239554 -0.0169492 3.43165 3 1
370 0.206128 -0.0169492 3.37022 3 1
371 0.172702 -0.0169492 3.32836 3 0
372 0.139276 -0.0169492 3.25026 3 0
373 0.10585 -0.0169492 2.99389 3 0
374 0.0724234 -0.0169492 2.65386 3 2
1 7.961 -0.491525 8.937 5 0
2 7.961 -0.491525 8.91501 5 0
3 7.961 -0.491525 8.88744 2 0
4 7.961 -0.457627 8.88213 2 0
5 7.961 -0.423729 8.87724 2 0
6 7.961 -0.389831 8.87242 2 0
7 7.961 -0.355932 8.86749 2 0
8 7.961 -0.322034 8.86243 5 0
9 7.961 -0.322034 8.83954 2 0
10 7.961 -0.288136 8.83499 2 0
11 7.961 -0.254237 8.83019 2 0
12 7.961 -0.220339 8.82516 2 0
13 7.961 -0.186441 8.81994 2 0
14 7.961 -0.152542 8.81457 5 0
15 7.961 -0.152542 8.79041 5 0
16 7.961 -0.152542 8.76629 5 0
17 7.961 -0.152542 8.74695 4 0
18 7.961 -0.186441 8.74573 4 0
19 7.961 -0.220339 8.74497 4 0
20 7.961 -0.254237 8.74439 4 0
21 7.961 -0.288136 8.74385 4 0
22 7.961 -0.322034 8.74329 4 0
23 7.961 -0.355932 8.74268 4 0
24 7.961 -0.389831 8.74198 4 0
25 7.961 -0.423729 8.74105 4 0
26 7.961 -0.457627 8.73973 4 0
27 7.961 -0.491525 8.73787 4 0
28 7.961 -0.525424 8.73491 4 0
29 7.961 -0.559322 8.73124 4 0
30 7.961 -0.59322 8.72688 4 0
31 7.961 -0.627119 8.72191 4 0
32 7.961 -0.661017 8.71647 4 0
33 7.961 -0.694915 8.7107 4 0
34 7.961 -0.728814 8.70473 5 0
35 7.961 -0.728814 8.6791 4 0
36 7.961 -0.762712 8.67362 4 0
37 7.961 -0.79661 8.66793 5 0
38 7.961 -0.79661 8.63966 4 0
39 7.961 -0.830508 8.63468 4 0
40 7.961 -0.864407 8.62926 5 0
41 7.961 -0.864407 8.60304 4 0
42 7.961 -0.898305 8.59865 4 0
43 7.961 -0.932203 8.59465 3 0
44 7.92758 -0.932203 8.5917 5 0
45 7.92758 -0.932203 8.57419 5 0
46 7.92758 -0.932203 8.56181 2 0
47 7.92758 -0.898305 8.5613 5 0
48 7.92758 -0.898305 8.55164 2 0
49 7.92758 -0.864407 8.55137 2 0
50 7.92758 -0.830508 8.55105 2 0
51 7.92758 -0.79661 8.55068 2 0
52 7.92758 -0.762712 8.55018 2 0
53 7.92758 -0.728814 8.54955 5 0
54 7.92758 -0.728814 8.53515 2 0
55 7.92758 -0.694915 8.53467 2 0
56 7.92758 -0.661017 8.53415 2 0
57 7.92758 -0.627119 8.53364 2 0
58 7.92758 -0.59322 8.53317 2 0
59 7.92758 -0.559322 8.53276 2 0
60 7.92758 -0.525424 8.53237 2 0
61 7.92758 -0.491525 8.532 2 0
62 7.92758 -0.457627 8.53165 5 0
63 7.92758 -0.457627 8.51529 5 0
64 7.92758 -0.457627 8.50254 5 0
65 7.92758 -0.457627 8.49242 2 0
66 7.92758 -0.423729 8.49232 2 0
67 7.92758 -0.389831 8.49221 2 0
68 7.92758 -0.355932 8.49207 2 0
69 7.92758 -0.322034 8.49188 2 0
70 7.92758 -0.288136 8.49165 5 0
71 7.92758 -0.288136 8.48059 2 0
72 7.92758 -0.254237 8.48035 2 0
73 7.92758 -0.220339 8.47992 2 0
74 7.92758 -0.186441 8.47904 2 0
75 7.92758 -0.152542 8.47741 2 0
76 7.92758 -0.118644 8.47452 2 0
77 7.92758 -0.0847458 8.47058 2 0
78 7.92758 -0.0508475 8.46638 3 0
79 7.89415 -0.0508475 8.46336 3 0
80 7.86072 -0.0508475 8.46113 3 0
81 7.8273 -0.0508475 8.45946 3 0
82 7.79387 -0.0508475 8.45817 3 0
83 7.76045 -0.0508475 8.45712 3 0
84 7.72702 -0.0508475 8.45624 3 0
85 7.69359 -0.0508475 8.45545 3 0
86 7.66017 -0.0508475 8.45474 3 0
87 7.62674 -0.0508475 8.45406 3 0
88 7.59331 -0.0508475 8.45342 3 0
89 7.55989 -0.0508475 8.45281 3 0
90 7.52646 -0.0508475 8.45221 3 0
91 7.49304 -0.0508475 8.45162 3 0
92 7.45961 -0.0508475 8.45104 3 0
93 7.42618 -0.0508475 8.45047 3 0
94 7.39276 -0.0508475 8.4499 3 0
95 7.35933 -0.0508475 8.44934 3 0
96 7.32591 -0.0508475 8.44877 3 0
97 7.29248 -0.0508475 8.44821 3 0
98 7.25905 -0.0508475 8.44764 3 0
99 7.22563 -0.0508475 8.44706 3 0
100 7.1922 -0.0508475 8.44648 3 0
101 7.15877 -0.0508475 8.4459 3 0
102 7.12535 -0.0508475 8.44531 3 0
103 7.09192 -0.0508475 8.44472 3 0
104 7.0585 -0.0508475 8.44411 3 0
105 7.02507 -0.0508475 8.4435 3 0
106 6.99164 -0.0508475 8.44288 3 0
107 6.95822 -0.0508475 8.44225 3 0
108 6.92479 -0.0508475 8.44162 3 0
109 6.89136 -0.0508475 8.44097 3 0
110 6.85794 -0.0508475 8.44031 3 0
111 6.82451 -0.0508475 8.43964 3 0
112 6.79109 -0.0508475 8.43896 3 0
113 6.75766 -0.0508475 8.43826 3 0
114 6.72423 -0.0508475 8.43756 3 0
115 6.69081 -0.0508475 8.43684 3 0
116 6.65738 -0.0508475 8.43611 3 0
117 6.62396 -0.0508475 8.43537 3 0
118 6.59053 -0.0508475 8.43462 3 0
119 6.5571 -0.0508475 8.43385 3 0
120 6.52368 -0.0508475 8.43307 3 0
121 6.49025 -0.0508475 8.43228 3 0
122 6.45682 -0.0508475 8.43147 3 0
123 6.4234 -0.0508475 8.43066 3 0
124 6.38997 -0.0508475 8.42982 3 0
125 6.35655 -0.0508475 8.42898 3 0
126 6.32312 -0.0508475 8.42812 3 0
127 6.28969 -0.0508475 8.42725 4 0
128 6.28969 -0.0847458 8.42629 3 0
129 6.25627 -0.0847458 8.42531 3 0
130 6.22284 -0.0847458 8.42432 3 0
131 6.18942 -0.0847458 8.42332 3 0
132 6.15599 -0.0847458 8.4223 3 0
133 6.12256 -0.0847458 8.42127 3 0
134 6.08914 -0.0847458 8.42023 3 0
135 6.05571 -0.0847458 8.41917 3 0
136 6.02228 -0.0847458 8.4181 3 0
137 5.98886 -0.0847458 8.41701 3 0
138 5.95543 -0.0847458 8.41591 3 0
139 5.92201 -0.0847458 8.41479 3 0
140 5.88858 -0.0847458 8.41366 3 0
141 5.85515 -0.0847458 8.41251 3 0
142 5.82173 -0.0847458 8.41135 3 0
143 5.7883 -0.0847458 8.41017 3 0
144 5.75487 -0.0847458 8.40898 4 0
145 5.75487 -0.118644 8.40762 3 0
146 5.72145 -0.118644 8.40626 3 0
147 5.68802 -0.118644 8.40489 3 0
148 5.6546 -0.118644 8.40352 3 0
149 5.62117 -0.118644 8.40212 3 0
150 5.58774 -0.118644 8.40071 3 0
151 5.55432 -0.118644 8.39928 3 0
152 5.52089 -0.118644 8.39783 3 0
153 5.48747 -0.118644 8.39636 3 0
154 5.45404 -0.118644 8.39485 3 0
155 5.42061 -0.118644 8.39333 3 0
156 5.38719 -0.118644 8.39177 3 0
157 5.35376 -0.118644 8.39018 3 0
158 5.32033 -0.118644 8.38856 3 0
159 5.28691 -0.118644 8.38691 3 0
160 5.25348 -0.118644 8.38523 3 0
161 5.22006 -0.118644 8.38352 3 0
162 5.18663 -0.118644 8.38178 3 0
163 5.1532 -0.118644 8.38001 3 0
164 5.11978 -0.118644 8.37821 3 0
165 5.08635 -0.118644 8.37638 4 0
166 5.08635 -0.152542 8.3743 3 0
167 5.05292 -0.152542 8.37222 3 0
168 5.0195 -0.152542 8.37013 3 0
169 4.98607 -0.152542 8.36803 3 0
170 4.95265 -0.152542 8.36592 3 0
171 4.91922 -0.152542 8.3638 3 0
172 4.88579 -0.152542 8.36166 3 0
173 4.85237 -0.152542 8.35951 3 0
174 4.81894 -0.152542 8.35735 3 0
175 4.78552 -0.152542 8.35518 3 0
176 4.75209 -0.152542 8.35299 3 0
177 4.71866 -0.152542 8.35079 3 0
178 4.68524 -0.152542 8.34857 3 0
179 4.65181 -0.152542 8.34634 3 0
180 4.61838 -0.152542 8.3441 3 0
181 4.58496 -0.152542 8.34184 3 0
182 4.55153 -0.152542 8.33956 3 0
183 4.51811 -0.152542 8.33728 3 0
184 4.48468 -0.152542 8.33497 3 0
185 4.45125 -0.152542 8.33266 4 0
186 4.45125 -0.186441 8.33001 3 0
187 4.41783 -0.186441 8.32739 3 0
188 4.3844 -0.186441 8.32479 3 0
189 4.35097 -0.186441 8.3222 3 0
190 4.31755 -0.186441 8.31963 3 0
191 4.28412 -0.186441 8.31707 3 0
192 4.2507 -0.186441 8.31452 3 0
193 4.21727 -0.186441 8.31198 3 0
194 4.18384 -0.186441 8.30944 5 0
195 4.18384 -0.186441 8.28514 4 0
196 4.18384 -0.220339 8.28233 4 0
197 4.18384 -0.254237 8.27863 4 0
198 4.18384 -0.288136 8.27371 4 0
199 4.18384 -0.322034 8.2674 4 0
200 4.18384 -0.355932 8.25996 4 0
201 4.18384 -0.389831 8.25175 4 0
202 4.18384 -0.423729 8.24304 5 0
203 4.18384 -0.423729 8.20987 4 0
204 4.18384 -0.457627 8.20126 4 0
205 4.18384 -0.491525 8.19237 4 0
206 4.18384 -0.525424 8.18319 4 0
207 4.18384 -0.559322 8.17375 4 0
208 4.18384 -0.59322 8.16414 4 0
209 4.18384 -0.627119 8.15442 4 0
210 4.18384 -0.661017 8.14468 4 0
211 4.18384 -0.694915 8.13494 4 0
212 4.18384 -0.728814 8.12525 5 0
213 4.18384 -0.728814 8.10434 4 0
214 4.18384 -0.762712 8.09452 4 0
215 4.18384 -0.79661 8.08491 3 0
216 4.15042 -0.79661 8.07649 3 0
217 4.11699 -0.79661 8.06922 3 0
218 4.08357 -0.79661 8.06288 5 0
219 4.08357 -0.79661 8.02928 3 0
220 4.05014 -0.79661 8.02471 3 0
221 4.01671 -0.79661 8.02057 3 0
222 3.98329 -0.79661 8.01675 3 0
223 3.94986 -0.79661 8.01315 4 0
224 3.94986 -0.830508 8.0087 4 0
225 3.94986 -0.864407 8.00283 3 0
226 3.91643 -0.864407 7.99775 3 0
227 3.88301 -0.864407 7.99312 3 0
228 3.84958 -0.864407 7.98891 3 0
229 3.81616 -0.864407 7.98504 3 0
230 3.78273 -0.864407 7.98147 3 0
231 3.7493 -0.864407 7.97814 3 0
232 3.71588 -0.864407 7.97499 3 0
233 3.68245 -0.864407 7.972 3 0
234 3.64903 -0.864407 7.96913 3 0
235 3.6156 -0.864407 7.96637 3 0
236 3.58217 -0.864407 7.96368 3 0
237 3.54875 -0.864407 7.96106 3 0
238 3.51532 -0.864407 7.95849 3 0
239 3.48189 -0.864407 7.95596 3 0
240 3.44847 -0.864407 7.95347 3 0
241 3.41504 -0.864407 7.95099 3 0
242 3.38162 -0.864407 7.94854 3 0
243 3.34819 -0.864407 7.94609 3 0
244 3.31476 -0.864407 7.94366 3 0
245 3.28134 -0.864407 7.94123 3 0
246 3.24791 -0.864407 7.9388 3 0
247 3.21448 -0.864407 7.93636 3 0
248 3.18106 -0.864407 7.93392 3 0
249 3.14763 -0.864407 7.93148 3 0
250 3.11421 -0.864407 7.92903 5 0
251 3.11421 -0.864407 7.9084 3 0
252 3.08078 -0.864407 7.90644 3 0
253 3.04735 -0.864407 7.90448 3 0
254 3.01393 -0.864407 7.90249 3 0
255 2.9805 -0.864407 7.90049 2 0
256 2.9805 -0.830508 7.89835 2 0
257 2.9805 -0.79661 7.89557 2 0
258 2.9805 -0.762712 7.89164 2 0
259 2.9805 -0.728814 7.88609 2 0
260 2.9805 -0.694915 7.8787 3 0
261 2.94708 -0.694915 7.87231 3 0
262 2.91365 -0.694915 7.8666 3 0
263 2.88022 -0.694915 7.86141 3 0
264 2.8468 -0.694915 7.85664 3 0
265 2.81337 -0.694915 7.85219 5 0
266 2.81337 -0.694915 7.82633 2 0
267 2.81337 -0.661017 7.82074 2 0
268 2.81337 -0.627119 7.81302 2 0
269 2.81337 -0.59322 7.80335 2 0
270 2.81337 -0.559322 7.79219 2 0
271 2.81337 -0.525424 7.78018 2 0
272 2.81337 -0.491525 7.76777 3 0
273 2.77994 -0.491525 7.75752 3 0
274 2.74652 -0.491525 7.74886 3 0
275 2.71309 -0.491525 7.74135 3 0
276 2.67967 -0.491525 7.73467 3 0
277 2.64624 -0.491525 7.72859 3 0
278 2.61281 -0.491525 7.72297 3 0
279 2.57939 -0.491525 7.71769 3 0
280 2.54596 -0.491525 7.71267 3 0
281 2.51253 -0.491525 7.70788 3 0
282 2.47911 -0.491525 7.70327 3 0
283 2.44568 -0.491525 7.69882 3 0
284 2.41226 -0.491525 7.6945 3 0
285 2.37883 -0.491525 7.6903 3 0
286 2.3454 -0.491525 7.6862 3 0
287 2.31198 -0.491525 7.68218 3 0
288 2.27855 -0.491525 7.67825 3 0
289 2.24513 -0.491525 7.67438 3 0
290 2.2117 -0.491525 7.67058 3 0
291 2.17827 -0.491525 7.66683 3 0
292 2.14485 -0.491525 7.66314 3 0
293 2.11142 -0.491525 7.65948 3 0
294 2.07799 -0.491525 7.65586 3 0
295 2.04457 -0.491525 7.65227 3 0
296 2.01114 -0.491525 7.64871 3 0
297 1.97772 -0.491525 7.64517 5 0
298 1.97772 -0.491525 7.62589 2 0
299 1.97772 -0.457627 7.62158 2 0
300 1.97772 -0.423729 7.61612 2 0
301 1.97772 -0.389831 7.6088 2 0
302 1.97772 -0.355932 7.59901 2 0
303 1.97772 -0.322034 7.58725 5 0
304 1.97772 -0.322034 7.57666 2 0
305 1.97772 -0.288136 7.56288 2 0
306 1.97772 -0.254237 7.54975 2 0
307 1.97772 -0.220339 7.53875 5 0
308 1.97772 -0.220339 7.5352 2 0
309 1.97772 -0.186441 7.52705 2 0
310 1.97772 -0.152542 7.52377 2 0
311 1.97772 -0.118644 7.52471 2 0
312 1.97772 -0.0847458 7.527 5 0
313 1.97772 -0.0847458 7.54837 5 0
314 1.97772 -0.0847458 7.49957 2 0
315 1.97772 -0.0508475 7.48925 5 1
316 1.97772 -0.0508475 5.71077 3 0
317 1.94429 -0.0508475 5.65297 3 0
318 1.91086 -0.0508475 5.59205 3 0
319 1.87744 -0.0508475 5.53636 3 0
320 1.84401 -0.0508475 5.48937 3 0
321 1.81058 -0.0508475 5.45088 3 0
322 1.77716 -0.0508475 5.41946 3 0
323 1.74373 -0.0508475 5.39322 3 0
324 1.71031 -0.0508475 5.37071 3 0
325 1.67688 -0.0508475 5.35132 3 0
326 1.64345 -0.0508475 5.33449 3 0
327 1.61003 -0.0508475 5.31996 3 1
328 1.5766 -0.0508475 5.08035 3 1
329 1.54318 -0.0508475 5.0126 2 0
330 1.54318 -0.0169492 5.01211 3 0
331 1.50975 -0.0169492 5.0094 3 0
332 1.47632 -0.0169492 5.00697 3 0
333 1.4429 -0.0169492 5.00613 3 0
334 1.40947 -0.0169492 5.00745 3 0
335 1.37604 -0.0169492 5.0108 3 0
336 1.34262 -0.0169492 5.01566 3 0
337 1.30919 -0.0169492 5.02152 3 0
338 1.27577 -0.0169492 5.0277 3 1
339 1.24234 -0.0169492 4.80429 3 0
340 1.20891 -0.0169492 4.81713 3 0
341 1.17549 -0.0169492 4.82945 3 0
342 1.14206 -0.0169492 4.84094 3 0
343 1.10864 -0.0169492 4.85177 3 1
344 1.07521 -0.0169492 4.68281 3 0
345 1.04178 -0.0169492 4.70474 3 0
346 1.00836 -0.0169492 4.72585 3 0
347 0.97493 -0.0169492 4.74644 3 0
348 0.941504 -0.0169492 4.76761 3 0
349 0.908078 -0.0169492 4.79045 3 0
350 0.874652 -0.0169492 4.81607 3 0
351 0.841226 -0.0169492 4.84486 3 1
352 0.807799 -0.0169492 4.63389 3 1
353 0.774373 -0.0169492 4.50025 3 0
354 0.740947 -0.0169492 4.53089 3 1
355 0.707521 -0.0169492 4.4155 3 0
356 0.674095 -0.0169492 4.45079 3 1
357 0.640669 -0.0169492 4.34622 3 1
358 0.607242 -0.0169492 4.26173 3 1
359 0.573816 -0.0169492 4.18905 3 1
360 0.54039 -0.0169492 4.12262 3 0
361 0.506964 -0.0169492 4.17709 3 1
362 0.473538 -0.0169492 4.10669 3 0
363 0.440111 -0.0169492 4.17745 3 0
364 0.406685 -0.0169492 4.25382 3 1
365 0.373259 -0.0169492 4.14877 3 0
366 0.339833 -0.0169492 4.24357 3 1
367 0.306407 -0.0169492 4.12329 3 1
368 0.272981 -0.0169492 4.01229 3 0
369 0.239554 -0.0169492 4.13568 3 0
370 0.206128 -0.0169492 4.21957 4 1
371 0.206128 -0.0508475 4.13309 3 0
372 0.172702 -0.0508475 4.13071 3 1
373 0.139276 -0.0508475 4.05039 3 1
374 0.10585 -0.0508475 3.94075 3 0
375 0.0724234 -0.0508475 3.91984 3 2
1 7.961 -0.491525 8.937 5 0
2 7.961 -0.491525 8.91501 5 0
3 7.961 -0.491525 8.88744 2 0
4 7.961 -0.457627 8.88213 2 0
5 7.961 -0.423729 8.87724 2 0
6 7.961 -0.389831 8.87242 2 0
7 7.961 -0.355932 8.86749 2 0
8 7.961 -0.322034 8.86243 5 0
9 7.961 -0.322034 8.83954 2 0
10 7.961 -0.288136 8.83499 2 0
11 7.961 -0.254237 8.83019 2 0
12 7.961 -0.220339 8.82516 2 0
13 7.961 -0.186441 8.81994 2 0
14 7.961 -0.152542 8.81457 5 0
15 7.961 -0.152542 8.79041 5 0
16 7.961 -0.152542 8.76629 5 0
17 7.961 -0.152542 8.74695 4 0
18 7.961 -0.186441 8.74573 4 0
19 7.961 -0.220339 8.74497 4 0
20 7.961 -0.254237 8.74439 4 0
21 7.961 -0.288136 8.74385 4 0
22 7.961 -0.322034 8.74329 4 0
23 7.961 -0.355932 8.74268 4 0
24 7.961 -0.389831 8.74198 4 0
25 7.961 -0.423729 8.74105 4 0
26 7.961 -0.457627 8.73973 4 0
27 7.961 -0.491525 8.73787 4 0
28 7.961 -0.525424 8.73491 4 0
29 7.961 -0.559322 8.73124 4 0
30 7.961 -0.59322 8.72688 4 0
31 7.961 -0.627119 8.72191 4 0
32 7.961 -0.661017 8.71647 4 0
33 7.961 -0.694915 8.7107 4 0
34 7.961 -0.728814 8.70473 5 0
35 7.961 -0.728814 8.6791 4 0
36 7.961 -0.762712 8.67362 4 0
37 7.961 -0.79661 8.66793 5 0
38 7.961 -0.79661 8.63966 4 0
39 7.961 -0.830508 8.63468 4 0
40 7.961 -0.864407 8.62926 5 0
41 7.961 -0.864407 8.60304 4 0
42 7.961 -0.898305 8.59865 4 0
43 7.961 -0.932203 8.59465 3 0
44 7.92758 -0.932203 8.5917 5 0
45 7.92758 -0.932203 8.57419 5 0
46 7.92758 -0.932203 8.56181 2 0
47 7.92758 -0.898305 8.5613 5 0
48 7.92758 -0.898305 8.55164 2 0
49 7.92758 -0.864407 8.55137 2 0
50 7.92758 -0.830508 8.55105 2 0
51 7.92758 -0.79661 8.55068 2 0
52 7.92758 -0.762712 8.55018 2 0
53 7.92758 -0.728814 8.54955 5 0
54 7.92758 -0.728814 8.53515 2 0
55 7.92758 -0.694915 8.53467 2 0
56 7.92758 -0.661017 8.53415 2 0
57 7.92758 -0.627119 8.53364 2 0
58 7.92758 -0.59322 8.53317 2 0
59 7.92758 -0.559322 8.53276 2 0
60 7.92758 -0.525424 8.53237 2 0
61 7.92758 -0.491525 8.532 2 0
62 7.92758 -0.457627 8.53165 5 0
63 7.92758 -0.457627 8.51529 5 0
64 7.92758 -0.457627 8.50254 5 0
65 7.92758 -0.457627 8.49242 2 0
66 7.92758 -0.423729 8.49232 2 0
67 7.92758 -0.389831 8.49221 2 0
68 7.92758 -0.355932 8.49207 2 0
69 7.92758 -0.322034 8.49188 2 0
70 7.92758 -0.288136 8.49165 5 0
71 7.92758 -0.288136 8.48059 2 0
72 7.92758 -0.254237 8.48035 2 0
73 7.92758 -0.220339 8.47992 2 0
74 7.92758 -0.186441 8.47904 2 0
75 7.92758 -0.152542 8.47741 2 0
76 7.92758 -0.118644 8.47452 2 0
77 7.92758 -0.0847458 8.47058 2 0
78 7.92758 -0.0508475 8.46638 3 0
79 7.89415 -0.0508475 8.46336 3 0
80 7.86072 -0.0508475 8.46113 3 0
81 7.8273 -0.0508475 8.45946 3 0
82 7.79387 -0.0508475 8.45817 3 0
83 7.76045 -0.0508475 8.45712 3 0
84 7.72702 -0.0508475 8.45624 3 0
85 7.69359 -0.0508475 8.45545 3 0
86 7.66017 -0.0508475 8.45474 3 0
87 7.62674 -0.0508475 8.45406 3 0
88 7.59331 -0.0508475 8.45342 3 0
89 7.55989 -0.0508475 8.45281 3 0
90 7.52646 -0.0508475 8.45221 3 0
91 7.49304 -0.0508475 8.45162 3 0
92 7.45961 -0.0508475 8.45104 3 0
93 7.42618 -0.0508475 8.45047 3 0
94 7.39276 -0.0508475 8.4499 3 0
95 7.35933 -0.0508475 8.44934 3 0
96 7.32591 -0.0508475 8.44877 3 0
97 7.29248 -0.0508475 8.44821 3 0
98 7.25905 -0.0508475 8.44764 3 0
99 7.22563 -0.0508475 8.44706 3 0
100 7.1922 -0.0508475 8.44648 3 0
101 7.15877 -0.0508475 8.4459 3 0
102 7.12535 -0.0508475 8.44531 3 0
103 7.09192 -0.0508475 8.44472 3 0
104 7.0585 -0.0508475 8.44411 3 0
105 7.02507 -0.0508475 8.4435 3 0
106 6.99164 -0.0508475 8.44288 3 0
107 6.95822 -0.0508475 8.44225 3 0
108 6.92479 -0.0508475 8.44162 3 0
109 6.89136 -0.0508475 8.44097 3 0
110 6.85794 -0.0508475 8.44031 3 0
111 6.82451 -0.0508475 8.43964 3 0
112 6.79109 -0.0508475 8.43896 3 0
113 6.75766 -0.0508475 8.43826 3 0
114 6.72423 -0.0508475 8.43756 3 0
115 6.69081 -0.0508475 8.43684 3 0
116 6.65738 -0.0508475 8.43611 3 0
117 6.62396 -0.0508475 8.43537 3 0
118 6.59053 -0.0508475 8.43462 3 0
119 6.5571 -0.0508475 8.43385 3 0
120 6.52368 -0.0508475 8.43307 3 0
121 6.49025 -0.0508475 8.43228 3 0
122 6.45682 -0.0508475 8.43147 3 0
123 6.4234 -0.0508475 8.43066 3 0
124 6.38997 -0.0508475 8.42982 3 0
125 6.35655 -0.0508475 8.42898 3 0
126 6.32312 -0.0508475 8.42812 3 0
127 6.28969 -0.0508475 8.42725 4 0
128 6.28969 -0.0847458 8.42629 3 0
129 6.25627 -0.0847458 8.42531 3 0
130 6.22284 -0.0847458 8.42432 3 0
131 6.18942 -0.0847458 8.42332 3 0
132 6.15599 -0.0847458 8.4223 3 0
133 6.12256 -0.0847458 8.42127 3 0
134 6.08914 -0.0847458 8.42023 3 0
135 6.05571 -0.0847458 8.41917 3 0
136 6.02228 -0.0847458 8.4181 3 0
137 5.98886 -0.0847458 8.41701 3 0
138 5.95543 -0.0847458 8.41591 3 0
139 5.92201 -0.0847458 8.41479 3 0
140 5.88858 -0.0847458 8.41366 3 0
141 5.85515 -0.0847458 8.41251 3 0
142 5.82173 -0.0847458 8.41135 3 0
143 5.7883 -0.0847458 8.41017 3 0
144 5.75487 -0.0847458 8.40898 4 0
145 5.75487 -0.118644 8.40762 3 0
146 5.72145 -0.118644 8.40626 3 0
147 5.68802 -0.118644 8.40489 3 0
148 5.6546 -0.118644 8.40352 3 0
149 5.62117 -0.118644 8.40212 3 0
150 5.58774 -0.118644 8.40071 3 0
151 5.55432 -0.118644 8.39928 3 0
152 5.52089 -0.118644 8.39783 3 0
153 5.48747 -0.118644 8.39636 3 0
154 5.45404 -0.118644 8.39485 3 0
155 5.42061 -0.118644 8.39333 3 0
156 5.38719 -0.118644 8.39177 3 0
157 5.35376 -0.118644 8.39018 3 0
158 5.32033 -0.118644 8.38856 3 0
159 5.28691 -0.118644 8.38691 3 0
160 5.25348 -0.118644 8.38523 3 0
161 5.22006 -0.118644 8.38352 3 0
162 5.18663 -0.118644 8.38178 3 0
163 5.1532 -0.118644 8.38001 3 0
164 5.11978 -0.118644 8.37821 3 0
165 5.08635 -0.118644 8.37638 4 0
166 5.08635 -0.152542 8.3743 3 0
167 5.05292 -0.152542 8.37222 3 0
168 5.0195 -0.152542 8.37013 3 0
169 4.98607 -0.152542 8.36803 3 0
170 4.95265 -0.152542 8.36592 3 0
171 4.91922 -0.152542 8.3638 3 0
172 4.88579 -0.152542 8.36166 3 0
173 4.85237 -0.152542 8.35951 3 0
174 4.81894 -0.152542 8.35735 3 0
175 4.78552 -0.152542 8.35518 3 0
176 4.75209 -0.152542 8.35299 3 0
177 4.71866 -0.152542 8.35079 3 0
178 4.68524 -0.152542 8.34857 3 0
179 4.65181 -0.152542 8.34634 3 0
180 4.61838 -0.152542 8.3441 3 0
181 4.58496 -0.152542 8.34184 3 0
182 4.55153 -0.152542 8.33956 3 0
183 4.51811 -0.152542 8.33728 3 0
184 4.48468 -0.152542 8.33497 3 0
185 4.45125 -0.152542 8.33266 4 0
186 4.45125 -0.186441 8.33001 3 0
187 4.41783 -0.186441 8.32739 3 0
188 4.3844 -0.186441 8.32479 3 0
189 4.35097 -0.186441 8.3222 3 0
190 4.31755 -0.186441 8.31963 3 0
191 4.28412 -0.186441 8.31707 3 0
192 4.2507 -0.186441 8.31452 3 0
193 4.21727 -0.186441 8.31198 3 0
194 4.18384 -0.186441 8.30944 5 0
195 4.18384 -0.186441 8.28514 4 0
196 4.18384 -0.220339 8.28233 4 0
197 4.18384 -0.254237 8.27863 4 0
198 4.18384 -0.288136 8.27371 4 0
199 4.18384 -0.322034 8.2674 4 0
200 4.18384 -0.355932 8.25996 4 0
201 4.18384 -0.389831 8.25175 4 0
202 4.18384 -0.423729 8.24304 5 0
203 4.18384 -0.423729 8.20987 4 0
204 4.18384 -0.457627 8.20126 4 0
205 4.18384 -0.491525 8.19237 4 0
206 4.18384 -0.525424 8.18319 4 0
207 4.18384 -0.559322 8.17375 4 0
208 4.18384 -0.59322 8.16414 4 0
209 4.18384 -0.627119 8.15442 4 0
210 4.18384 -0.661017 8.14468 4 0
211 4.18384 -0.694915 8.13494 4 0
212 4.18384 -0.728814 8.12525 5 0
213 4.18384 -0.728814 8.10434 4 0
214 4.18384 -0.762712 8.09452 4 0
215 4.18384 -0.79661 8.08491 3 0
216 4.15042 -0.79661 8.07649 3 0
217 4.11699 -0.79661 8.06922 3 0
218 4.08357 -0.79661 8.06288 5 0
219 4.08357 -0.79661 8.02928 3 0
220 4.05014 -0.79661 8.02471 3 0
221 4.01671 -0.79661 8.02057 3 0
222 3.98329 -0.79661 8.01675 3 0
223 3.94986 -0.79661 8.01315 4 0
224 3.94986 -0.830508 8.0087 4 0
225 3.94986 -0.864407 8.00283 3 0
226 3.91643 -0.864407 7.99775 3 0
227 3.88301 -0.864407 7.99312 3 0
228 3.84958 -0.864407 7.98891 3 0
229 3.81616 -0.864407 7.98504 3 0
230 3.78273 -0.864407 7.98147 3 0
231 3.7493 -0.864407 7.97814 3 0
232 3.71588 -0.864407 7.97499 3 0
233 3.68245 -0.864407 7.972 3 0
234 3.64903 -0.864407 7.96913 3 0
235 3.6156 -0.864407 7.96637 3 0
236 3.58217 -0.864407 7.96368 3 0
237 3.54875 -0.864407 7.96106 3 0
238 3.51532 -0.864407 7.95849 3 0
239 3.48189 -0.864407 7.95596 3 0
240 3.44847 -0.864407 7.95347 3 0
241 3.41504 -0.864407 7.95099 3 0
242 3.38162 -0.864407 7.94854 3 0
243 3.34819 -0.864407 7.94609 3 0
244 3.31476 -0.864407 7.94366 3 0
245 3.28134 -0.864407 7.94123 3 0
246 3.24791 -0.864407 7.9388 3 0
247 3.21448 -0.864407 7.93636 3 0
248 3.18106 -0.864407 7.93392 3 0
249 3.14763 -0.864407 7.93148 3 0
250 3.11421 -0.864407 7.92903 5 0
251 3.11421 -0.864407 7.9084 3 0
252 3.08078 -0.864407 7.90644 3 0
253 3.04735 -0.864407 7.90448 3 0
254 3.01393 -0.864407 7.90249 3 0
255 2.9805 -0.864407 7.90049 2 0
256 2.9805 -0.830508 7.89835 2 0
257 2.9805 -0.79661 7.89557 2 0
258 2.9805 -0.762712 7.89164 2 0
259 2.9805 -0.728814 7.88609 2 0
260 2.9805 -0.694915 7.8787 3 0
[truncated: 257,254 more chars]
