# Supplementary material for: Alternation emerges as a multi-modal strategy for turbulent odor navigation
Source: eLife. 2022 Aug 23;11:e76989. doi: 10.7554/eLife.76989 (PMC9489216; doi:10.7554/eLife.76989)
Supplement: Supplementary file 1. [file elife-76989-supp1.zip › data_availability/fig4/cast.txt]

2.178217821782178210e-01
1.910112359550561745e-01
2.073170731707316972e-01
2.222222222222222099e-01
2.374999999999999889e-01
2.073170731707316972e-01
2.000000000000000111e-01
2.235294117647058931e-01
2.178217821782178210e-01
2.073170731707316972e-01
2.073170731707316972e-01
2.073170731707316972e-01
2.073170731707316972e-01
0.000000000000000000e+00
2.053571428571428492e-01
2.151898734177215278e-01
2.000000000000000111e-01
2.018348623853211121e-01
2.236842105263157909e-01
2.297297297297297425e-01
2.000000000000000111e-01
2.151898734177215278e-01
1.981981981981981999e-01
2.037037037037036924e-01
2.018348623853211121e-01
2.236842105263157909e-01
2.000000000000000111e-01
0.000000000000000000e+00
2.127659574468085124e-01
1.979166666666666574e-01
2.127659574468085124e-01
2.234042553191489255e-01
2.127659574468085124e-01
1.979166666666666574e-01
2.210526315789473617e-01
2.210526315789473617e-01
2.234042553191489255e-01
2.234042553191489255e-01
2.234042553191489255e-01
2.127659574468085124e-01
2.315789473684210509e-01
0.000000000000000000e+00
1.764705882352941291e-01
1.428571428571428492e-01
1.363636363636363535e-01
1.363636363636363535e-01
1.363636363636363535e-01
1.515151515151515194e-01
1.363636363636363535e-01
1.346153846153846090e-01
1.333333333333333315e-01
1.428571428571428492e-01
1.470588235294117696e-01
1.600000000000000033e-01
1.343283582089552231e-01
0.000000000000000000e+00
1.358024691358024616e-01
1.325301204819277212e-01
1.369863013698630061e-01
1.408450704225352179e-01
1.341463414634146423e-01
1.428571428571428492e-01
1.466666666666666674e-01
1.445783132530120418e-01
1.325301204819277212e-01
1.447368421052631637e-01
1.369863013698630061e-01
1.341463414634146423e-01
1.466666666666666674e-01
0.000000000000000000e+00
1.263157894736842146e-01
1.384615384615384692e-01
1.250000000000000000e-01
1.363636363636363535e-01
1.263157894736842146e-01
1.340206185567010266e-01
1.250000000000000000e-01
1.363636363636363535e-01
1.250000000000000000e-01
1.343283582089552231e-01
1.263157894736842146e-01
1.343283582089552231e-01
1.263157894736842146e-01
0.000000000000000000e+00
2.419354838709677491e-01
2.131147540983606425e-01
2.615384615384615530e-01
2.063492063492063378e-01
2.000000000000000111e-01
2.419354838709677491e-01
2.419354838709677491e-01
2.063492063492063378e-01
2.131147540983606425e-01
2.173913043478260809e-01
2.222222222222222099e-01
2.539682539682539542e-01
2.272727272727272652e-01
0.000000000000000000e+00
2.112676056338028130e-01
2.222222222222222099e-01
2.363636363636363591e-01
2.280701754385964786e-01
2.473118279569892497e-01
2.105263157894736725e-01
2.363636363636363591e-01
2.363636363636363591e-01
2.500000000000000000e-01
2.264150943396226467e-01
2.280701754385964786e-01
1.940298507462686617e-01
2.115384615384615363e-01
0.000000000000000000e+00
2.469135802469135665e-01
2.564102564102563875e-01
2.597402597402597157e-01
2.531645569620253333e-01
2.597402597402597157e-01
2.597402597402597157e-01
2.531645569620253333e-01
2.155172413793103314e-01
2.619047619047619180e-01
2.597402597402597157e-01
2.597402597402597157e-01
2.531645569620253333e-01
2.531645569620253333e-01
0.000000000000000000e+00
1.304347826086956486e-01
1.458333333333333426e-01
1.343283582089552231e-01
1.343283582089552231e-01
1.343283582089552231e-01
1.571428571428571397e-01
1.323529411764705899e-01
1.304347826086956486e-01
1.449275362318840632e-01
2.711864406779661008e-01
1.176470588235294101e-01
1.617647058823529493e-01
2.156862745098039325e-01
0.000000000000000000e+00
1.428571428571428492e-01
1.428571428571428492e-01
1.224489795918367319e-01
1.558441558441558406e-01
1.410256410256410242e-01
1.521739130434782705e-01
1.428571428571428492e-01
2.000000000000000111e-01
1.604938271604938183e-01
1.375000000000000111e-01
1.799999999999999933e-01
1.428571428571428492e-01
1.428571428571428492e-01
0.000000000000000000e+00
1.468926553672316448e-01
1.485714285714285765e-01
1.477272727272727348e-01
1.525423728813559421e-01
1.468926553672316448e-01
1.384615384615384692e-01
1.468926553672316448e-01
1.551724137931034531e-01
1.323529411764705899e-01
1.363636363636363535e-01
1.477272727272727348e-01
1.468926553672316448e-01
1.475409836065573743e-01
0.000000000000000000e+00
1.973684210526315819e-01
2.000000000000000111e-01
1.973684210526315819e-01
2.203389830508474534e-01
1.973684210526315819e-01
1.951219512195122019e-01
2.022471910112359494e-01
1.839080459770114917e-01
1.973684210526315819e-01
1.973684210526315819e-01
2.117647058823529382e-01
2.000000000000000111e-01
1.973684210526315819e-01
0.000000000000000000e+00
2.023809523809523836e-01
1.758241758241758379e-01
1.882352941176470562e-01
2.000000000000000111e-01
2.023809523809523836e-01
2.000000000000000111e-01
2.023809523809523836e-01
2.023809523809523836e-01
1.818181818181818232e-01
2.142857142857142738e-01
2.023809523809523836e-01
2.000000000000000111e-01
2.000000000000000111e-01
0.000000000000000000e+00
1.818181818181818232e-01
1.782178217821782096e-01
1.782178217821782096e-01
2.307692307692307820e-01
2.272727272727272652e-01
1.782178217821782096e-01
1.782178217821782096e-01
2.083333333333333426e-01
1.782178217821782096e-01
1.836734693877551117e-01
1.764705882352941291e-01
2.307692307692307820e-01
1.782178217821782096e-01
0.000000000000000000e+00
1.403508771929824483e-01
1.296296296296296224e-01
1.454545454545454475e-01
1.481481481481481399e-01
1.547619047619047672e-01
1.967213114754098324e-01
1.585365853658536606e-01
1.333333333333333315e-01
1.355932203389830504e-01
1.454545454545454475e-01
1.585365853658536606e-01
1.454545454545454475e-01
1.403508771929824483e-01
0.000000000000000000e+00
1.702127659574468044e-01
1.666666666666666574e-01
1.702127659574468044e-01
1.568627450980392135e-01
1.702127659574468044e-01
1.702127659574468044e-01
1.590909090909090884e-01
1.632653061224489666e-01
1.702127659574468044e-01
1.702127659574468044e-01
1.702127659574468044e-01
1.702127659574468044e-01
1.568627450980392135e-01
0.000000000000000000e+00
2.279792746113989688e-01
1.428571428571428492e-01
1.764705882352941291e-01
1.594202898550724501e-01
1.571428571428571397e-01
1.617647058823529493e-01
1.571428571428571397e-01
2.315789473684210509e-01
1.515151515151515194e-01
1.363636363636363535e-01
1.690140845070422504e-01
1.549295774647887203e-01
2.422680412371134018e-01
0.000000000000000000e+00
2.051282051282051211e-01
1.692307692307692402e-01
1.692307692307692402e-01
1.807228915662650592e-01
1.718750000000000000e-01
1.774193548387096864e-01
2.051282051282051211e-01
1.718750000000000000e-01
1.846153846153846256e-01
1.718750000000000000e-01
1.718750000000000000e-01
1.791044776119402882e-01
1.692307692307692402e-01
0.000000000000000000e+00
1.830985915492957805e-01
1.690140845070422504e-01
1.666666666666666574e-01
1.690140845070422504e-01
1.830985915492957805e-01
1.917808219178082085e-01
1.690140845070422504e-01
1.690140845070422504e-01
2.027027027027027140e-01
1.643835616438356073e-01
1.690140845070422504e-01
1.690140845070422504e-01
1.830985915492957805e-01
0.000000000000000000e+00
1.267605633802816878e-01
1.267605633802816878e-01
2.022471910112359494e-01
2.022471910112359494e-01
1.931818181818181768e-01
2.134831460674157244e-01
1.931818181818181768e-01
1.267605633802816878e-01
1.935483870967741882e-01
2.022471910112359494e-01
1.267605633802816878e-01
2.022471910112359494e-01
2.022471910112359494e-01
0.000000000000000000e+00
2.931034482758620441e-01
2.753623188405797118e-01
2.741935483870967527e-01
2.564102564102563875e-01
2.753623188405797118e-01
2.531645569620253333e-01
2.564102564102563875e-01
2.500000000000000000e-01
2.753623188405797118e-01
2.714285714285714080e-01
2.753623188405797118e-01
2.807017543859648967e-01
2.500000000000000000e-01
0.000000000000000000e+00
2.533333333333333548e-01
2.567567567567567433e-01
2.533333333333333548e-01
2.602739726027397116e-01
2.533333333333333548e-01
2.374999999999999889e-01
2.567567567567567433e-01
2.533333333333333548e-01
2.597402597402597157e-01
2.567567567567567433e-01
2.602739726027397116e-01
2.567567567567567433e-01
2.500000000000000000e-01
0.000000000000000000e+00
2.444444444444444364e-01
2.359550561797752743e-01
2.812500000000000000e-01
3.088235294117647189e-01
2.272727272727272652e-01
2.405063291139240556e-01
3.043478260869565410e-01
2.857142857142856984e-01
2.835820895522387919e-01
3.235294117647058987e-01
2.444444444444444364e-01
2.444444444444444364e-01
2.247191011235954994e-01
0.000000000000000000e+00
