# Supplementary material for: Alternation emerges as a multi-modal strategy for turbulent odor navigation
Source: eLife. 2022 Aug 23;11:e76989. doi: 10.7554/eLife.76989 (PMC9489216; doi:10.7554/eLife.76989)
Supplement: Supplementary file 1. [file elife-76989-supp1.zip › data_availability/fig4/fig4.ipynb]

# %% [code]
#load libraries
import scipy.io as sio
import matplotlib.pyplot as plt
import numpy as np
from matplotlib import rc
from copy import deepcopy
from scipy.interpolate import splev, splprep,interp1d,interp2d
rc('text', usetex=True)
import scipy.stats as stats
import seaborn as sns
sns.set(style='ticks')

# %% [code]
# Figure 4a

close = np.loadtxt("close.txt")
far = np.loadtxt("far.txt")

fig_distrib, ax = plt.subplots(figsize = (15,10))

sns.histplot(data=close, color ="orange", bins=12,binrange=[0,0.15],stat = 'density', line_kws={"linewidth":5}, element="bars", kde=True, kde_kws={"bw_adjust":1.6}, alpha = 0.15 )
sns.histplot(data=far, color ="darkblue", bins=12,binrange=[0,0.15],stat = 'density', line_kws={"linewidth":5},element="bars", kde=True, kde_kws={"bw_adjust":1.6}, alpha = 0.15 )

ax.tick_params(axis='both', which='major', labelsize=24)
ax.tick_params(axis='both', which='minor', labelsize=24)

plt.xlabel('Rate of sniff in air', fontsize=26)
plt.ylabel('PDF', fontsize=26)
plt.xlim((0, 0.13))

ax.legend(['Close','Distal'],loc = 1 ,fontsize=24)

fig_distrib.savefig("figure_4A")

# %% [code]
# Figure 4c

surge = np.loadtxt("surge.txt")
cast = np.loadtxt("cast.txt")

fig_4c, ax = plt.subplots(figsize = (10,8))  # Create a figure containing a single axes.

sns.histplot(data=surge, color ="darkgoldenrod",  bins=80,binrange=[0,0.35],stat = 'density', line_kws={"linewidth":5}, element="bars", kde=True, kde_kws={"bw_adjust":1.5}, alpha = 0.1 )
sns.histplot(data=cast[cast>0],  color ="darkolivegreen",    bins=80,binrange=[0,0.35],stat = 'density', line_kws={"linewidth":5},element="bars", kde=True, kde_kws={"bw_adjust":0.3}, alpha = 0.1 )

ax.tick_params(axis='both', which='major', labelsize=24)
ax.tick_params(axis='both', which='minor', labelsize=24)

plt.xlabel('Number of sniffs', fontsize=26)
plt.ylabel('PDF', fontsize=26)
ax.legend(['Surge','Cast'],loc = 0 ,fontsize=24)
ax.set_yscale('log')
plt.ylim((0.8, 100))


fig_4c.savefig("Figure_4c")

# %% [code]
