# Supplementary material for: Alternation emerges as a multi-modal strategy for turbulent odor navigation
Source: eLife. 2022 Aug 23;11:e76989. doi: 10.7554/eLife.76989 (PMC9489216; doi:10.7554/eLife.76989)
Supplement: Supplementary file 1. [file elife-76989-supp1.zip › data_availability/fig4/far.txt]

9.502262443438913575e-02
9.502262443438913575e-02
9.502262443438913575e-02
9.459459459459459985e-02
9.502262443438913575e-02
9.502262443438913575e-02
9.502262443438913575e-02
9.502262443438913575e-02
9.502262443438913575e-02
9.502262443438913575e-02
9.502262443438913575e-02
9.502262443438913575e-02
9.502262443438913575e-02
9.502262443438913575e-02
9.502262443438913575e-02
9.502262443438913575e-02
9.502262443438913575e-02
9.502262443438913575e-02
9.502262443438913575e-02
9.502262443438913575e-02
9.502262443438913575e-02
9.502262443438913575e-02
9.502262443438913575e-02
9.502262443438913575e-02
9.502262443438913575e-02
9.502262443438913575e-02
9.502262443438913575e-02
9.502262443438913575e-02
9.502262443438913575e-02
9.502262443438913575e-02
9.502262443438913575e-02
9.502262443438913575e-02
9.502262443438913575e-02
9.502262443438913575e-02
9.502262443438913575e-02
9.502262443438913575e-02
9.502262443438913575e-02
9.502262443438913575e-02
9.502262443438913575e-02
9.502262443438913575e-02
9.502262443438913575e-02
9.502262443438913575e-02
9.502262443438913575e-02
9.502262443438913575e-02
9.502262443438913575e-02
9.502262443438913575e-02
9.502262443438913575e-02
9.502262443438913575e-02
9.502262443438913575e-02
9.502262443438913575e-02
1.023622047244094474e-01
9.502262443438913575e-02
1.023622047244094474e-01
1.023622047244094474e-01
9.502262443438913575e-02
9.502262443438913575e-02
1.023622047244094474e-01
9.502262443438913575e-02
1.023622047244094474e-01
9.961685823754788671e-02
1.023622047244094474e-01
9.502262443438913575e-02
9.502262443438913575e-02
9.502262443438913575e-02
9.502262443438913575e-02
9.502262443438913575e-02
1.023622047244094474e-01
1.023622047244094474e-01
9.502262443438913575e-02
1.023622047244094474e-01
9.130434782608695676e-02
9.502262443438913575e-02
1.023622047244094474e-01
9.502262443438913575e-02
9.502262443438913575e-02
9.502262443438913575e-02
1.023622047244094474e-01
9.502262443438913575e-02
9.502262443438913575e-02
9.502262443438913575e-02
1.023622047244094474e-01
9.502262443438913575e-02
9.502262443438913575e-02
9.502262443438913575e-02
9.502262443438913575e-02
1.038461538461538519e-01
1.023622047244094474e-01
1.023622047244094474e-01
1.023622047244094474e-01
1.023622047244094474e-01
9.502262443438913575e-02
9.502262443438913575e-02
1.023622047244094474e-01
9.502262443438913575e-02
1.023622047244094474e-01
1.023622047244094474e-01
1.023622047244094474e-01
1.023622047244094474e-01
9.502262443438913575e-02
1.023622047244094474e-01
8.487084870848708718e-02
8.487084870848708718e-02
8.487084870848708718e-02
8.487084870848708718e-02
8.455882352941176960e-02
8.487084870848708718e-02
8.487084870848708718e-02
8.487084870848708718e-02
8.487084870848708718e-02
8.487084870848708718e-02
8.487084870848708718e-02
8.487084870848708718e-02
8.487084870848708718e-02
8.487084870848708718e-02
8.487084870848708718e-02
8.487084870848708718e-02
8.487084870848708718e-02
8.487084870848708718e-02
8.487084870848708718e-02
8.487084870848708718e-02
8.487084870848708718e-02
8.487084870848708718e-02
8.487084870848708718e-02
8.487084870848708718e-02
8.487084870848708718e-02
8.487084870848708718e-02
8.487084870848708718e-02
8.487084870848708718e-02
8.455882352941176960e-02
8.487084870848708718e-02
8.487084870848708718e-02
8.487084870848708718e-02
8.487084870848708718e-02
7.964601769911504314e-02
8.487084870848708718e-02
8.487084870848708718e-02
8.487084870848708718e-02
8.487084870848708718e-02
1.057401812688821691e-01
8.487084870848708718e-02
8.487084870848708718e-02
8.487084870848708718e-02
8.487084870848708718e-02
8.487084870848708718e-02
8.487084870848708718e-02
8.487084870848708718e-02
8.487084870848708718e-02
8.487084870848708718e-02
8.487084870848708718e-02
8.487084870848708718e-02
5.347593582887700397e-02
5.347593582887700397e-02
5.347593582887700397e-02
5.347593582887700397e-02
5.347593582887700397e-02
5.347593582887700397e-02
5.347593582887700397e-02
5.154639175257731687e-02
5.347593582887700397e-02
5.347593582887700397e-02
5.347593582887700397e-02
5.347593582887700397e-02
5.347593582887700397e-02
5.347593582887700397e-02
5.347593582887700397e-02
5.347593582887700397e-02
5.347593582887700397e-02
5.347593582887700397e-02
5.347593582887700397e-02
5.347593582887700397e-02
5.347593582887700397e-02
5.347593582887700397e-02
5.347593582887700397e-02
5.347593582887700397e-02
5.347593582887700397e-02
5.347593582887700397e-02
5.347593582887700397e-02
5.347593582887700397e-02
5.347593582887700397e-02
5.347593582887700397e-02
5.347593582887700397e-02
5.347593582887700397e-02
5.347593582887700397e-02
5.347593582887700397e-02
5.347593582887700397e-02
5.347593582887700397e-02
5.347593582887700397e-02
5.347593582887700397e-02
5.347593582887700397e-02
5.347593582887700397e-02
5.347593582887700397e-02
5.347593582887700397e-02
5.347593582887700397e-02
5.347593582887700397e-02
5.347593582887700397e-02
5.347593582887700397e-02
5.347593582887700397e-02
5.347593582887700397e-02
5.347593582887700397e-02
5.347593582887700397e-02
4.214559386973180249e-02
4.214559386973180249e-02
4.214559386973180249e-02
4.214559386973180249e-02
4.214559386973180249e-02
4.214559386973180249e-02
4.214559386973180249e-02
4.214559386973180249e-02
4.214559386973180249e-02
4.214559386973180249e-02
4.214559386973180249e-02
4.214559386973180249e-02
4.214559386973180249e-02
4.214559386973180249e-02
4.214559386973180249e-02
4.214559386973180249e-02
4.214559386973180249e-02
4.214559386973180249e-02
4.214559386973180249e-02
4.214559386973180249e-02
4.214559386973180249e-02
4.214559386973180249e-02
4.214559386973180249e-02
4.214559386973180249e-02
4.214559386973180249e-02
4.214559386973180249e-02
4.214559386973180249e-02
4.214559386973180249e-02
4.214559386973180249e-02
4.214559386973180249e-02
4.214559386973180249e-02
5.347593582887700397e-02
4.214559386973180249e-02
4.214559386973180249e-02
4.214559386973180249e-02
4.214559386973180249e-02
4.214559386973180249e-02
4.214559386973180249e-02
4.214559386973180249e-02
4.214559386973180249e-02
4.214559386973180249e-02
4.214559386973180249e-02
4.214559386973180249e-02
4.214559386973180249e-02
4.214559386973180249e-02
4.214559386973180249e-02
4.214559386973180249e-02
4.214559386973180249e-02
4.214559386973180249e-02
4.214559386973180249e-02
5.785123966942148921e-02
5.347593582887700397e-02
5.785123966942148921e-02
5.347593582887700397e-02
5.785123966942148921e-02
5.785123966942148921e-02
5.785123966942148921e-02
5.347593582887700397e-02
5.785123966942148921e-02
5.347593582887700397e-02
5.785123966942148921e-02
5.347593582887700397e-02
5.785123966942148921e-02
5.785123966942148921e-02
5.347593582887700397e-02
5.347593582887700397e-02
5.785123966942148921e-02
5.785123966942148921e-02
5.785123966942148921e-02
5.785123966942148921e-02
5.785123966942148921e-02
5.785123966942148921e-02
5.347593582887700397e-02
5.785123966942148921e-02
5.785123966942148921e-02
5.785123966942148921e-02
5.785123966942148921e-02
5.785123966942148921e-02
5.785123966942148921e-02
5.347593582887700397e-02
5.785123966942148921e-02
5.785123966942148921e-02
5.785123966942148921e-02
5.785123966942148921e-02
5.347593582887700397e-02
5.785123966942148921e-02
5.785123966942148921e-02
5.785123966942148921e-02
5.785123966942148921e-02
5.347593582887700397e-02
5.785123966942148921e-02
5.785123966942148921e-02
5.347593582887700397e-02
5.714285714285714107e-02
5.347593582887700397e-02
5.347593582887700397e-02
5.347593582887700397e-02
5.785123966942148921e-02
5.347593582887700397e-02
5.785123966942148921e-02
6.077348066298342288e-02
6.077348066298342288e-02
5.978260869565217572e-02
6.077348066298342288e-02
6.077348066298342288e-02
6.077348066298342288e-02
6.077348066298342288e-02
6.077348066298342288e-02
6.077348066298342288e-02
6.077348066298342288e-02
6.077348066298342288e-02
5.851063829787234161e-02
6.077348066298342288e-02
6.077348066298342288e-02
6.077348066298342288e-02
6.077348066298342288e-02
6.077348066298342288e-02
6.077348066298342288e-02
6.077348066298342288e-02
6.077348066298342288e-02
6.077348066298342288e-02
6.077348066298342288e-02
6.077348066298342288e-02
6.077348066298342288e-02
6.077348066298342288e-02
6.077348066298342288e-02
6.077348066298342288e-02
6.077348066298342288e-02
6.077348066298342288e-02
6.077348066298342288e-02
6.077348066298342288e-02
6.077348066298342288e-02
6.077348066298342288e-02
6.077348066298342288e-02
6.077348066298342288e-02
6.077348066298342288e-02
6.077348066298342288e-02
6.077348066298342288e-02
6.077348066298342288e-02
6.077348066298342288e-02
6.077348066298342288e-02
6.077348066298342288e-02
6.077348066298342288e-02
6.077348066298342288e-02
6.077348066298342288e-02
6.077348066298342288e-02
6.077348066298342288e-02
6.077348066298342288e-02
6.077348066298342288e-02
6.077348066298342288e-02
6.077348066298342288e-02
6.077348066298342288e-02
6.077348066298342288e-02
6.077348066298342288e-02
6.722689075630251809e-02
5.789473684210526272e-02
6.077348066298342288e-02
6.077348066298342288e-02
6.722689075630251809e-02
6.077348066298342288e-02
6.077348066298342288e-02
6.077348066298342288e-02
6.077348066298342288e-02
6.077348066298342288e-02
6.077348066298342288e-02
6.077348066298342288e-02
6.077348066298342288e-02
6.077348066298342288e-02
6.722689075630251809e-02
6.077348066298342288e-02
6.077348066298342288e-02
6.077348066298342288e-02
6.077348066298342288e-02
6.077348066298342288e-02
6.722689075630251809e-02
6.077348066298342288e-02
6.077348066298342288e-02
6.722689075630251809e-02
6.077348066298342288e-02
6.077348066298342288e-02
6.077348066298342288e-02
6.077348066298342288e-02
6.722689075630251809e-02
6.722689075630251809e-02
6.077348066298342288e-02
6.722689075630251809e-02
6.077348066298342288e-02
6.077348066298342288e-02
6.077348066298342288e-02
6.077348066298342288e-02
6.077348066298342288e-02
6.077348066298342288e-02
6.077348066298342288e-02
6.077348066298342288e-02
6.077348066298342288e-02
6.077348066298342288e-02
6.077348066298342288e-02
6.077348066298342288e-02
6.077348066298342288e-02
6.077348066298342288e-02
7.661290322580645296e-02
7.661290322580645296e-02
7.661290322580645296e-02
7.661290322580645296e-02
7.661290322580645296e-02
7.661290322580645296e-02
7.661290322580645296e-02
6.647398843930635293e-02
7.661290322580645296e-02
7.661290322580645296e-02
7.661290322580645296e-02
7.661290322580645296e-02
7.661290322580645296e-02
7.661290322580645296e-02
7.661290322580645296e-02
7.661290322580645296e-02
7.661290322580645296e-02
7.661290322580645296e-02
7.661290322580645296e-02
7.661290322580645296e-02
7.661290322580645296e-02
7.661290322580645296e-02
7.661290322580645296e-02
7.661290322580645296e-02
7.661290322580645296e-02
7.661290322580645296e-02
7.661290322580645296e-02
7.661290322580645296e-02
7.661290322580645296e-02
7.661290322580645296e-02
7.661290322580645296e-02
7.661290322580645296e-02
7.661290322580645296e-02
7.661290322580645296e-02
7.661290322580645296e-02
7.661290322580645296e-02
7.661290322580645296e-02
7.661290322580645296e-02
7.661290322580645296e-02
7.661290322580645296e-02
7.661290322580645296e-02
7.661290322580645296e-02
7.661290322580645296e-02
7.661290322580645296e-02
7.661290322580645296e-02
7.661290322580645296e-02
7.661290322580645296e-02
7.661290322580645296e-02
6.647398843930635293e-02
7.661290322580645296e-02
5.113636363636363952e-02
5.113636363636363952e-02
5.113636363636363952e-02
5.113636363636363952e-02
5.113636363636363952e-02
5.113636363636363952e-02
5.113636363636363952e-02
5.113636363636363952e-02
5.555555555555555247e-02
5.113636363636363952e-02
5.113636363636363952e-02
5.113636363636363952e-02
5.113636363636363952e-02
5.113636363636363952e-02
5.113636363636363952e-02
5.113636363636363952e-02
5.113636363636363952e-02
4.761904761904761640e-02
5.113636363636363952e-02
5.113636363636363952e-02
5.113636363636363952e-02
5.027932960893854997e-02
5.113636363636363952e-02
5.027932960893854997e-02
5.113636363636363952e-02
5.113636363636363952e-02
5.113636363636363952e-02
5.147058823529411520e-02
5.113636363636363952e-02
5.113636363636363952e-02
5.113636363636363952e-02
5.113636363636363952e-02
5.113636363636363952e-02
5.113636363636363952e-02
5.113636363636363952e-02
5.113636363636363952e-02
5.113636363636363952e-02
5.113636363636363952e-02
5.113636363636363952e-02
5.113636363636363952e-02
5.113636363636363952e-02
5.113636363636363952e-02
5.113636363636363952e-02
6.010928961748633614e-02
5.113636363636363952e-02
5.113636363636363952e-02
5.147058823529411520e-02
5.147058823529411520e-02
5.113636363636363952e-02
5.147058823529411520e-02
4.115226337448559674e-02
4.115226337448559674e-02
5.084745762711864736e-02
4.115226337448559674e-02
4.115226337448559674e-02
5.113636363636363952e-02
4.115226337448559674e-02
5.508474576271186335e-02
4.115226337448559674e-02
4.115226337448559674e-02
5.113636363636363952e-02
4.115226337448559674e-02
4.115226337448559674e-02
4.115226337448559674e-02
4.115226337448559674e-02
4.115226337448559674e-02
4.115226337448559674e-02
4.115226337448559674e-02
4.115226337448559674e-02
4.115226337448559674e-02
4.115226337448559674e-02
5.508474576271186335e-02
4.115226337448559674e-02
4.115226337448559674e-02
4.115226337448559674e-02
4.115226337448559674e-02
4.115226337448559674e-02
4.115226337448559674e-02
4.115226337448559674e-02
4.115226337448559674e-02
4.115226337448559674e-02
4.115226337448559674e-02
4.115226337448559674e-02
4.115226337448559674e-02
4.115226337448559674e-02
4.115226337448559674e-02
4.115226337448559674e-02
4.115226337448559674e-02
4.115226337448559674e-02
4.115226337448559674e-02
4.115226337448559674e-02
4.115226337448559674e-02
4.115226337448559674e-02
4.115226337448559674e-02
4.115226337448559674e-02
4.115226337448559674e-02
4.115226337448559674e-02
4.115226337448559674e-02
4.115226337448559674e-02
4.115226337448559674e-02
4.901960784313725422e-02
4.901960784313725422e-02
4.901960784313725422e-02
5.464480874316939712e-02
4.901960784313725422e-02
5.464480874316939712e-02
4.901960784313725422e-02
5.464480874316939712e-02
5.464480874316939712e-02
5.464480874316939712e-02
4.901960784313725422e-02
4.901960784313725422e-02
5.464480874316939712e-02
5.464480874316939712e-02
4.901960784313725422e-02
5.464480874316939712e-02
4.901960784313725422e-02
5.464480874316939712e-02
4.901960784313725422e-02
4.901960784313725422e-02
4.901960784313725422e-02
4.901960784313725422e-02
5.464480874316939712e-02
5.464480874316939712e-02
4.901960784313725422e-02
4.901960784313725422e-02
5.464480874316939712e-02
4.901960784313725422e-02
5.464480874316939712e-02
5.464480874316939712e-02
4.901960784313725422e-02
5.464480874316939712e-02
4.901960784313725422e-02
4.901960784313725422e-02
5.464480874316939712e-02
4.901960784313725422e-02
5.347593582887700397e-02
5.464480874316939712e-02
4.901960784313725422e-02
5.464480874316939712e-02
5.464480874316939712e-02
5.464480874316939712e-02
5.464480874316939712e-02
4.901960784313725422e-02
5.464480874316939712e-02
4.901960784313725422e-02
4.901960784313725422e-02
5.464480874316939712e-02
5.464480874316939712e-02
4.901960784313725422e-02
8.173076923076923184e-02
8.173076923076923184e-02
8.173076923076923184e-02
8.173076923076923184e-02
8.173076923076923184e-02
8.173076923076923184e-02
8.173076923076923184e-02
8.173076923076923184e-02
8.173076923076923184e-02
8.173076923076923184e-02
7.762557077625570345e-02
8.173076923076923184e-02
8.173076923076923184e-02
8.173076923076923184e-02
8.173076923076923184e-02
8.173076923076923184e-02
8.173076923076923184e-02
8.173076923076923184e-02
8.173076923076923184e-02
8.173076923076923184e-02
8.173076923076923184e-02
8.173076923076923184e-02
8.173076923076923184e-02
8.173076923076923184e-02
8.173076923076923184e-02
8.173076923076923184e-02
8.173076923076923184e-02
8.173076923076923184e-02
8.173076923076923184e-02
8.173076923076923184e-02
8.173076923076923184e-02
8.173076923076923184e-02
8.173076923076923184e-02
8.173076923076923184e-02
8.173076923076923184e-02
8.173076923076923184e-02
8.173076923076923184e-02
8.173076923076923184e-02
8.173076923076923184e-02
8.173076923076923184e-02
8.173076923076923184e-02
8.173076923076923184e-02
8.018867924528301494e-02
7.981220657276995312e-02
8.173076923076923184e-02
8.173076923076923184e-02
8.173076923076923184e-02
8.173076923076923184e-02
8.173076923076923184e-02
8.173076923076923184e-02
6.642066420664206883e-02
6.642066420664206883e-02
6.642066420664206883e-02
6.642066420664206883e-02
6.642066420664206883e-02
6.642066420664206883e-02
6.642066420664206883e-02
6.642066420664206883e-02
6.642066420664206883e-02
8.173076923076923184e-02
6.642066420664206883e-02
6.642066420664206883e-02
6.642066420664206883e-02
6.642066420664206883e-02
6.642066420664206883e-02
6.642066420664206883e-02
8.173076923076923184e-02
6.642066420664206883e-02
6.642066420664206883e-02
6.642066420664206883e-02
6.642066420664206883e-02
6.642066420664206883e-02
6.642066420664206883e-02
6.642066420664206883e-02
6.617647058823529493e-02
6.642066420664206883e-02
6.642066420664206883e-02
6.642066420664206883e-02
6.642066420664206883e-02
6.642066420664206883e-02
6.642066420664206883e-02
6.642066420664206883e-02
6.642066420664206883e-02
6.642066420664206883e-02
6.642066420664206883e-02
6.642066420664206883e-02
6.642066420664206883e-02
6.642066420664206883e-02
6.642066420664206883e-02
6.642066420664206883e-02
6.642066420664206883e-02
6.642066420664206883e-02
6.642066420664206883e-02
6.642066420664206883e-02
6.642066420664206883e-02
6.642066420664206883e-02
6.642066420664206883e-02
6.642066420664206883e-02
6.642066420664206883e-02
6.642066420664206883e-02
7.299270072992700142e-02
7.299270072992700142e-02
7.299270072992700142e-02
7.943925233644859307e-02
7.943925233644859307e-02
7.299270072992700142e-02
7.299270072992700142e-02
7.943925233644859307e-02
7.299270072992700142e-02
7.299270072992700142e-02
7.299270072992700142e-02
7.943925233644859307e-02
7.299270072992700142e-02
7.943925233644859307e-02
7.299270072992700142e-02
7.943925233644859307e-02
7.299270072992700142e-02
7.299270072992700142e-02
7.299270072992700142e-02
7.943925233644859307e-02
7.299270072992700142e-02
7.299270072992700142e-02
7.943925233644859307e-02
7.299270072992700142e-02
7.299270072992700142e-02
7.943925233644859307e-02
7.299270072992700142e-02
7.943925233644859307e-02
7.299270072992700142e-02
7.943925233644859307e-02
7.299270072992700142e-02
7.943925233644859307e-02
7.299270072992700142e-02
7.943925233644859307e-02
7.299270072992700142e-02
7.943925233644859307e-02
7.299270072992700142e-02
7.299270072992700142e-02
7.299270072992700142e-02
7.299270072992700142e-02
7.943925233644859307e-02
7.943925233644859307e-02
7.299270072992700142e-02
7.943925233644859307e-02
7.299270072992700142e-02
7.299270072992700142e-02
7.943925233644859307e-02
7.299270072992700142e-02
7.299270072992700142e-02
7.943925233644859307e-02
8.808290155440413882e-02
9.090909090909091161e-02
8.808290155440413882e-02
8.808290155440413882e-02
6.896551724137930939e-02
6.802721088435374763e-02
6.896551724137930939e-02
8.808290155440413882e-02
8.808290155440413882e-02
8.808290155440413882e-02
6.896551724137930939e-02
8.808290155440413882e-02
8.808290155440413882e-02
8.808290155440413882e-02
8.808290155440413882e-02
8.808290155440413882e-02
8.808290155440413882e-02
8.808290155440413882e-02
8.808290155440413882e-02
8.808290155440413882e-02
8.808290155440413882e-02
8.602150537634409289e-02
8.602150537634409289e-02
8.808290155440413882e-02
8.808290155440413882e-02
8.808290155440413882e-02
6.896551724137930939e-02
8.602150537634409289e-02
8.808290155440413882e-02
8.808290155440413882e-02
8.602150537634409289e-02
8.808290155440413882e-02
6.896551724137930939e-02
8.808290155440413882e-02
8.808290155440413882e-02
8.808290155440413882e-02
8.808290155440413882e-02
8.808290155440413882e-02
8.808290155440413882e-02
6.896551724137930939e-02
6.896551724137930939e-02
8.602150537634409289e-02
8.808290155440413882e-02
8.808290155440413882e-02
8.808290155440413882e-02
8.808290155440413882e-02
8.808290155440413882e-02
6.896551724137930939e-02
9.090909090909091161e-02
8.808290155440413882e-02
8.808290155440413882e-02
8.808290155440413882e-02
8.808290155440413882e-02
8.808290155440413882e-02
8.808290155440413882e-02
8.808290155440413882e-02
8.602150537634409289e-02
8.808290155440413882e-02
8.808290155440413882e-02
8.808290155440413882e-02
8.808290155440413882e-02
8.808290155440413882e-02
8.808290155440413882e-02
8.808290155440413882e-02
8.808290155440413882e-02
8.602150537634409289e-02
8.808290155440413882e-02
8.808290155440413882e-02
8.808290155440413882e-02
8.808290155440413882e-02
8.808290155440413882e-02
8.808290155440413882e-02
8.808290155440413882e-02
8.808290155440413882e-02
8.808290155440413882e-02
8.808290155440413882e-02
8.808290155440413882e-02
8.808290155440413882e-02
8.808290155440413882e-02
9.090909090909091161e-02
8.808290155440413882e-02
8.808290155440413882e-02
8.808290155440413882e-02
8.808290155440413882e-02
8.808290155440413882e-02
8.808290155440413882e-02
8.808290155440413882e-02
8.808290155440413882e-02
8.808290155440413882e-02
8.808290155440413882e-02
8.808290155440413882e-02
8.808290155440413882e-02
8.808290155440413882e-02
8.808290155440413882e-02
8.602150537634409289e-02
8.808290155440413882e-02
8.808290155440413882e-02
8.808290155440413882e-02
8.808290155440413882e-02
8.808290155440413882e-02
6.878306878306877925e-02
6.498194945848374815e-02
6.498194945848374815e-02
6.498194945848374815e-02
6.498194945848374815e-02
6.498194945848374815e-02
6.498194945848374815e-02
6.878306878306877925e-02
6.498194945848374815e-02
6.498194945848374815e-02
6.498194945848374815e-02
6.498194945848374815e-02
6.878306878306877925e-02
6.498194945848374815e-02
6.498194945848374815e-02
6.498194945848374815e-02
6.498194945848374815e-02
6.498194945848374815e-02
6.498194945848374815e-02
6.498194945848374815e-02
6.498194945848374815e-02
6.498194945848374815e-02
6.498194945848374815e-02
6.498194945848374815e-02
6.498194945848374815e-02
6.451612903225806273e-02
6.498194945848374815e-02
6.498194945848374815e-02
6.498194945848374815e-02
6.498194945848374815e-02
6.878306878306877925e-02
6.498194945848374815e-02
6.498194945848374815e-02
6.498194945848374815e-02
6.498194945848374815e-02
6.498194945848374815e-02
6.498194945848374815e-02
6.498194945848374815e-02
6.498194945848374815e-02
6.498194945848374815e-02
6.498194945848374815e-02
6.498194945848374815e-02
6.498194945848374815e-02
6.498194945848374815e-02
6.498194945848374815e-02
6.498194945848374815e-02
6.498194945848374815e-02
6.498194945848374815e-02
6.498194945848374815e-02
6.498194945848374815e-02
6.372549019607842702e-02
6.341463414634146423e-02
6.372549019607842702e-02
6.372549019607842702e-02
6.372549019607842702e-02
6.372549019607842702e-02
6.372549019607842702e-02
6.372549019607842702e-02
6.372549019607842702e-02
6.372549019607842702e-02
6.372549019607842702e-02
6.372549019607842702e-02
6.372549019607842702e-02
6.372549019607842702e-02
6.372549019607842702e-02
6.372549019607842702e-02
6.372549019607842702e-02
6.372549019607842702e-02
6.372549019607842702e-02
6.372549019607842702e-02
6.372549019607842702e-02
6.372549019607842702e-02
6.372549019607842702e-02
6.372549019607842702e-02
6.372549019607842702e-02
6.372549019607842702e-02
6.372549019607842702e-02
6.372549019607842702e-02
6.372549019607842702e-02
6.372549019607842702e-02
6.372549019607842702e-02
6.372549019607842702e-02
6.372549019607842702e-02
6.372549019607842702e-02
6.372549019607842702e-02
6.372549019607842702e-02
6.372549019607842702e-02
6.372549019607842702e-02
6.372549019607842702e-02
6.372549019607842702e-02
6.372549019607842702e-02
6.372549019607842702e-02
6.372549019607842702e-02
6.372549019607842702e-02
6.372549019607842702e-02
6.372549019607842702e-02
6.372549019607842702e-02
6.372549019607842702e-02
6.372549019607842702e-02
6.372549019607842702e-02
6.372549019607842702e-02
6.220095693779904150e-02
6.372549019607842702e-02
6.372549019607842702e-02
6.372549019607842702e-02
6.372549019607842702e-02
6.372549019607842702e-02
6.372549019607842702e-02
6.372549019607842702e-02
6.372549019607842702e-02
6.372549019607842702e-02
6.372549019607842702e-02
6.372549019607842702e-02
6.372549019607842702e-02
6.372549019607842702e-02
6.372549019607842702e-02
6.220095693779904150e-02
6.372549019607842702e-02
6.372549019607842702e-02
6.372549019607842702e-02
6.372549019607842702e-02
6.372549019607842702e-02
6.280193236714975979e-02
6.372549019607842702e-02
6.372549019607842702e-02
6.372549019607842702e-02
6.372549019607842702e-02
6.372549019607842702e-02
6.372549019607842702e-02
6.372549019607842702e-02
6.372549019607842702e-02
6.372549019607842702e-02
6.372549019607842702e-02
6.372549019607842702e-02
6.372549019607842702e-02
6.372549019607842702e-02
6.372549019607842702e-02
6.372549019607842702e-02
6.372549019607842702e-02
6.372549019607842702e-02
6.280193236714975979e-02
6.372549019607842702e-02
6.372549019607842702e-02
6.372549019607842702e-02
6.372549019607842702e-02
6.372549019607842702e-02
6.372549019607842702e-02
6.372549019607842702e-02
6.372549019607842702e-02
6.372549019607842702e-02
3.927068723702664688e-02
3.927068723702664688e-02
7.692307692307692735e-02
7.692307692307692735e-02
7.692307692307692735e-02
7.692307692307692735e-02
7.692307692307692735e-02
3.927068723702664688e-02
7.692307692307692735e-02
7.692307692307692735e-02
3.927068723702664688e-02
7.692307692307692735e-02
7.692307692307692735e-02
3.927068723702664688e-02
7.692307692307692735e-02
7.692307692307692735e-02
3.927068723702664688e-02
7.657657657657657158e-02
7.692307692307692735e-02
3.927068723702664688e-02
7.692307692307692735e-02
7.692307692307692735e-02
7.692307692307692735e-02
7.692307692307692735e-02
3.927068723702664688e-02
7.692307692307692735e-02
7.692307692307692735e-02
7.692307692307692735e-02
7.692307692307692735e-02
7.692307692307692735e-02
7.692307692307692735e-02
3.927068723702664688e-02
7.692307692307692735e-02
7.692307692307692735e-02
7.692307692307692735e-02
7.692307692307692735e-02
7.692307692307692735e-02
3.927068723702664688e-02
7.692307692307692735e-02
7.692307692307692735e-02
7.692307692307692735e-02
7.692307692307692735e-02
7.692307692307692735e-02
7.692307692307692735e-02
7.692307692307692735e-02
7.692307692307692735e-02
7.692307692307692735e-02
7.692307692307692735e-02
7.692307692307692735e-02
3.927068723702664688e-02
1.170731707317073239e-01
1.170731707317073239e-01
1.170731707317073239e-01
1.170731707317073239e-01
1.170731707317073239e-01
1.170731707317073239e-01
1.170731707317073239e-01
1.141552511415525051e-01
1.170731707317073239e-01
1.170731707317073239e-01
1.170731707317073239e-01
1.170731707317073239e-01
1.121495327102803724e-01
1.170731707317073239e-01
1.170731707317073239e-01
1.170731707317073239e-01
1.170731707317073239e-01
1.170731707317073239e-01
1.170731707317073239e-01
1.170731707317073239e-01
1.170731707317073239e-01
1.170731707317073239e-01
1.170731707317073239e-01
1.170731707317073239e-01
1.165048543689320426e-01
1.170731707317073239e-01
1.170731707317073239e-01
1.170731707317073239e-01
1.170731707317073239e-01
1.170731707317073239e-01
1.170731707317073239e-01
1.170731707317073239e-01
1.170731707317073239e-01
1.170731707317073239e-01
1.170731707317073239e-01
1.170731707317073239e-01
1.170731707317073239e-01
1.170731707317073239e-01
1.170731707317073239e-01
1.170731707317073239e-01
1.105990783410138317e-01
1.170731707317073239e-01
1.170731707317073239e-01
1.170731707317073239e-01
1.170731707317073239e-01
1.170731707317073239e-01
1.170731707317073239e-01
1.170731707317073239e-01
1.170731707317073239e-01
1.170731707317073239e-01
1.097560975609756101e-01
1.111111111111111049e-01
1.097560975609756101e-01
1.058823529411764691e-01
1.097560975609756101e-01
1.097560975609756101e-01
1.097560975609756101e-01
1.097560975609756101e-01
1.097560975609756101e-01
1.097560975609756101e-01
1.097560975609756101e-01
1.097560975609756101e-01
1.084337349397590383e-01
1.097560975609756101e-01
1.097560975609756101e-01
1.097560975609756101e-01
1.097560975609756101e-01
1.097560975609756101e-01
1.097560975609756101e-01
1.097560975609756101e-01
1.097560975609756101e-01
1.097560975609756101e-01
1.097560975609756101e-01
1.097560975609756101e-01
1.097560975609756101e-01
1.097560975609756101e-01
1.097560975609756101e-01
1.097560975609756101e-01
1.097560975609756101e-01
1.097560975609756101e-01
1.097560975609756101e-01
1.097560975609756101e-01
1.097560975609756101e-01
1.097560975609756101e-01
1.097560975609756101e-01
1.097560975609756101e-01
1.097560975609756101e-01
1.097560975609756101e-01
1.097560975609756101e-01
1.097560975609756101e-01
1.097560975609756101e-01
1.097560975609756101e-01
1.097560975609756101e-01
1.097560975609756101e-01
1.097560975609756101e-01
1.097560975609756101e-01
1.097560975609756101e-01
1.097560975609756101e-01
1.097560975609756101e-01
1.097560975609756101e-01
9.665427509293680886e-02
9.665427509293680886e-02
1.137440758293838811e-01
1.137440758293838811e-01
9.665427509293680886e-02
1.137440758293838811e-01
1.137440758293838811e-01
1.137440758293838811e-01
1.137440758293838811e-01
1.137440758293838811e-01
9.665427509293680886e-02
9.665427509293680886e-02
9.665427509293680886e-02
9.665427509293680886e-02
1.137440758293838811e-01
1.137440758293838811e-01
9.665427509293680886e-02
9.665427509293680886e-02
9.665427509293680886e-02
9.665427509293680886e-02
9.665427509293680886e-02
9.665427509293680886e-02
9.665427509293680886e-02
9.665427509293680886e-02
9.665427509293680886e-02
1.137440758293838811e-01
1.137440758293838811e-01
1.137440758293838811e-01
1.137440758293838811e-01
9.665427509293680886e-02
1.137440758293838811e-01
9.665427509293680886e-02
1.137440758293838811e-01
1.137440758293838811e-01
1.137440758293838811e-01
1.137440758293838811e-01
9.665427509293680886e-02
1.137440758293838811e-01
9.665427509293680886e-02
9.665427509293680886e-02
1.137440758293838811e-01
1.137440758293838811e-01
9.665427509293680886e-02
1.137440758293838811e-01
9.665427509293680886e-02
9.665427509293680886e-02
9.665427509293680886e-02
9.665427509293680886e-02
9.665427509293680886e-02
9.665427509293680886e-02
