# Supplementary material for: Alternation emerges as a multi-modal strategy for turbulent odor navigation
Source: eLife. 2022 Aug 23;11:e76989. doi: 10.7554/eLife.76989 (PMC9489216; doi:10.7554/eLife.76989)
Supplement: Supplementary file 1. [file elife-76989-supp1.zip › data_availability/fig4/close.txt]

4.615384615384615641e-02
4.347826086956521618e-02
2.816901408450704289e-02
2.857142857142857054e-02
3.597122302158273222e-02
2.962962962962963076e-02
3.797468354430379861e-02
4.195804195804195974e-02
4.545454545454545581e-02
3.521126760563380448e-02
2.238805970149253602e-02
4.929577464788732072e-02
2.238805970149253602e-02
4.166666666666666435e-02
4.705882352941176405e-02
2.238805970149253602e-02
2.238805970149253602e-02
2.189781021897810320e-02
4.615384615384615641e-02
2.158273381294964141e-02
5.806451612903226062e-02
2.747252747252747207e-02
2.836879432624113406e-02
2.238805970149253602e-02
2.238805970149253602e-02
2.238805970149253602e-02
3.597122302158273222e-02
2.238805970149253602e-02
2.238805970149253602e-02
2.238805970149253602e-02
2.739726027397260122e-02
4.499999999999999833e-02
2.238805970149253602e-02
3.597122302158273222e-02
3.676470588235294240e-02
3.448275862068965469e-02
4.568527918781725705e-02
2.238805970149253602e-02
2.205882352941176613e-02
2.238805970149253602e-02
2.222222222222222307e-02
2.238805970149253602e-02
3.597122302158273222e-02
2.962962962962963076e-02
2.238805970149253602e-02
2.238805970149253602e-02
4.591836734693877792e-02
3.378378378378378566e-02
2.962962962962963076e-02
2.877697841726618855e-02
2.150537634408602322e-02
3.597122302158273222e-02
2.325581395348837177e-02
2.339181286549707472e-02
2.307692307692307820e-02
1.562500000000000000e-02
2.312138728323699308e-02
3.030303030303030387e-02
3.428571428571428742e-02
2.906976744186046471e-02
2.339181286549707472e-02
1.459854014598540098e-02
2.877697841726618855e-02
3.649635036496350071e-02
3.053435114503816675e-02
2.290076335877862593e-02
2.339181286549707472e-02
2.312138728323699308e-02
2.272727272727272790e-02
2.906976744186046471e-02
2.307692307692307820e-02
1.550387596899224785e-02
2.808988764044943742e-02
7.812500000000000000e-03
3.030303030303030387e-02
4.678362573099414945e-02
3.351955307262569767e-02
2.307692307692307820e-02
8.000000000000000167e-03
7.812500000000000000e-03
2.325581395348837177e-02
3.676470588235294240e-02
1.550387596899224785e-02
1.600000000000000033e-02
2.238805970149253602e-02
3.296703296703296787e-02
2.325581395348837177e-02
2.339181286549707472e-02
3.448275862068965469e-02
2.325581395348837177e-02
1.562500000000000000e-02
2.290076335877862593e-02
2.339181286549707472e-02
2.205882352941176613e-02
2.325581395348837177e-02
2.857142857142857054e-02
2.923976608187134341e-02
3.932584269662921239e-02
2.419354838709677352e-02
2.840909090909090814e-02
4.950495049504950729e-02
4.504504504504504292e-02
3.921568627450980338e-02
4.950495049504950729e-02
3.883495145631067624e-02
5.454545454545454281e-02
5.769230769230769551e-02
5.825242718446602130e-02
4.807692307692307959e-02
4.000000000000000083e-02
4.854368932038834877e-02
3.921568627450980338e-02
6.730769230769230449e-02
4.000000000000000083e-02
4.347826086956521618e-02
3.883495145631067624e-02
6.666666666666666574e-02
5.769230769230769551e-02
6.730769230769230449e-02
3.921568627450980338e-02
5.882352941176470507e-02
4.545454545454545581e-02
5.769230769230769551e-02
4.000000000000000083e-02
3.960396039603960444e-02
4.950495049504950729e-02
5.825242718446602130e-02
4.000000000000000083e-02
3.883495145631067624e-02
5.825242718446602130e-02
5.769230769230769551e-02
4.000000000000000083e-02
3.921568627450980338e-02
4.784688995215310992e-02
4.950495049504950729e-02
5.769230769230769551e-02
4.000000000000000083e-02
4.950495049504950729e-02
5.128205128205128027e-02
4.000000000000000083e-02
4.000000000000000083e-02
5.825242718446602130e-02
4.854368932038834877e-02
4.000000000000000083e-02
5.882352941176470507e-02
3.773584905660377214e-02
3.921568627450980338e-02
3.738317757009345516e-02
5.426356589147286746e-02
4.000000000000000083e-02
4.379562043795620641e-02
3.278688524590164105e-02
3.448275862068965469e-02
4.761904761904761640e-02
3.472222222222222376e-02
5.333333333333333676e-02
4.081632653061224164e-02
2.985074626865671585e-02
3.726708074534161586e-02
3.100775193798449569e-02
5.921052631578947040e-02
3.875968992248061962e-02
4.109589041095890183e-02
1.612903225806451568e-02
3.200000000000000067e-02
3.076923076923077094e-02
4.054054054054054279e-02
3.174603174603174427e-02
4.666666666666666879e-02
3.225806451612903136e-02
5.172413793103448204e-02
3.472222222222222376e-02
3.076923076923077094e-02
5.172413793103448204e-02
3.200000000000000067e-02
5.202312138728323876e-02
3.448275862068965469e-02
5.202312138728323876e-02
6.024096385542168641e-02
3.448275862068965469e-02
4.794520547945205213e-02
3.846153846153846367e-02
4.761904761904761640e-02
3.448275862068965469e-02
2.985074626865671585e-02
4.081632653061224164e-02
5.142857142857142766e-02
4.081632653061224164e-02
4.137931034482758563e-02
2.068965517241379282e-02
2.400000000000000050e-02
4.729729729729729992e-02
1.526717557251908337e-02
2.307692307692307820e-02
4.545454545454545581e-02
3.448275862068965469e-02
3.472222222222222376e-02
4.761904761904761640e-02
3.100775193798449569e-02
3.007518796992481036e-02
9.375000000000000000e-02
9.278350515463917869e-02
6.097560975609755962e-02
6.172839506172839164e-02
6.741573033707864981e-02
8.510638297872340219e-02
7.407407407407406996e-02
8.695652173913043237e-02
7.608695652173913526e-02
8.045977011494252762e-02
8.536585365853659180e-02
5.617977528089887485e-02
7.407407407407406996e-02
5.617977528089887485e-02
8.695652173913043237e-02
6.666666666666666574e-02
7.692307692307692735e-02
6.250000000000000000e-02
1.046511627906976799e-01
1.063829787234042562e-01
8.791208791208791895e-02
7.608695652173913526e-02
5.617977528089887485e-02
8.510638297872340219e-02
6.250000000000000000e-02
9.677419354838709409e-02
6.666666666666666574e-02
8.602150537634409289e-02
8.695652173913043237e-02
8.988764044943819975e-02
5.617977528089887485e-02
3.846153846153846367e-02
8.602150537634409289e-02
8.695652173913043237e-02
6.976744186046511531e-02
7.142857142857142461e-02
7.692307692307692735e-02
8.333333333333332871e-02
7.608695652173913526e-02
8.421052631578947179e-02
7.499999999999999722e-02
1.098901098901098883e-01
7.692307692307692735e-02
8.695652173913043237e-02
8.695652173913043237e-02
8.602150537634409289e-02
8.045977011494252762e-02
7.608695652173913526e-02
7.058823529411764608e-02
7.692307692307692735e-02
3.759398496240601295e-02
3.472222222222222376e-02
4.477611940298507204e-02
2.941176470588235253e-02
3.759398496240601295e-02
5.147058823529411520e-02
4.477611940298507204e-02
4.069767441860465407e-02
4.477611940298507204e-02
2.721088435374149558e-02
3.759398496240601295e-02
3.424657534246575152e-02
3.759398496240601295e-02
3.759398496240601295e-02
6.172839506172839164e-02
3.973509933774834607e-02
4.477611940298507204e-02
3.759398496240601295e-02
4.444444444444444614e-02
3.759398496240601295e-02
3.759398496240601295e-02
3.759398496240601295e-02
3.592814371257484901e-02
4.444444444444444614e-02
3.759398496240601295e-02
3.759398496240601295e-02
3.759398496240601295e-02
3.759398496240601295e-02
4.477611940298507204e-02
4.137931034482758563e-02
4.444444444444444614e-02
3.759398496240601295e-02
3.731343283582089221e-02
4.444444444444444614e-02
4.081632653061224164e-02
3.759398496240601295e-02
3.759398496240601295e-02
3.759398496240601295e-02
3.759398496240601295e-02
2.721088435374149558e-02
3.759398496240601295e-02
4.477611940298507204e-02
4.395604395604395948e-02
3.623188405797101580e-02
2.758620689655172376e-02
2.941176470588235253e-02
2.721088435374149558e-02
5.147058823529411520e-02
4.137931034482758563e-02
3.759398496240601295e-02
5.405405405405405705e-02
4.054054054054054279e-02
5.844155844155844021e-02
3.947368421052631360e-02
3.525641025641025605e-02
5.882352941176470507e-02
5.999999999999999778e-02
4.635761589403973593e-02
4.137931034482758563e-02
2.205882352941176613e-02
5.925925925925926152e-02
5.161290322580645157e-02
1.562500000000000000e-02
3.260869565217391214e-02
4.729729729729729992e-02
4.794520547945205213e-02
2.877697841726618855e-02
4.729729729729729992e-02
4.635761589403973593e-02
2.362204724409448786e-02
3.571428571428571230e-02
4.895104895104895187e-02
6.172839506172839164e-02
4.516129032258064252e-02
4.794520547945205213e-02
5.369127516778523374e-02
4.666666666666666879e-02
4.605263157894736586e-02
5.128205128205128027e-02
4.697986577181208212e-02
5.625000000000000139e-02
4.545454545454545581e-02
3.921568627450980338e-02
3.676470588235294240e-02
5.298013245033112578e-02
5.194805194805195148e-02
4.794520547945205213e-02
4.666666666666666879e-02
4.794520547945205213e-02
3.597122302158273222e-02
4.137931034482758563e-02
4.635761589403973593e-02
2.362204724409448786e-02
5.405405405405405705e-02
6.211180124223602411e-02
4.761904761904761640e-02
3.973509933774834607e-02
4.794520547945205213e-02
5.063291139240506250e-02
6.976744186046511531e-02
6.060606060606060774e-02
4.255319148936170109e-02
4.285714285714285754e-02
4.081632653061224164e-02
9.352517985611510931e-02
4.729729729729729992e-02
4.347826086956521618e-02
4.255319148936170109e-02
9.352517985611510931e-02
4.195804195804195974e-02
4.761904761904761640e-02
4.402515723270439968e-02
2.919708029197080196e-02
4.225352112676056260e-02
4.838709677419354704e-02
4.166666666666666435e-02
4.402515723270439968e-02
2.816901408450704289e-02
8.843537414965986498e-02
4.225352112676056260e-02
4.347826086956521618e-02
3.546099290780142105e-02
4.402515723270439968e-02
4.347826086956521618e-02
9.285714285714286031e-02
4.225352112676056260e-02
4.347826086956521618e-02
8.823529411764706454e-02
5.000000000000000278e-02
4.827586206896551657e-02
4.347826086956521618e-02
2.941176470588235253e-02
8.275862068965517127e-02
9.154929577464789026e-02
3.546099290780142105e-02
9.285714285714286031e-02
3.546099290780142105e-02
2.836879432624113406e-02
4.054054054054054279e-02
3.076923076923077094e-02
2.985074626865671585e-02
3.649635036496350071e-02
4.964539007092198808e-02
2.836879432624113406e-02
4.347826086956521618e-02
3.571428571428571230e-02
5.063291139240506250e-02
4.402515723270439968e-02
4.938271604938271331e-02
4.347826086956521618e-02
7.142857142857142461e-02
5.882352941176470507e-02
4.807692307692307959e-02
6.422018348623853568e-02
4.901960784313725422e-02
4.504504504504504292e-02
6.542056074766354479e-02
7.692307692307692735e-02
6.837606837606838295e-02
5.825242718446602130e-02
4.854368932038834877e-02
6.306306306306305731e-02
7.407407407407406996e-02
4.901960784313725422e-02
5.825242718446602130e-02
5.769230769230769551e-02
4.950495049504950729e-02
4.901960784313725422e-02
4.000000000000000083e-02
4.716981132075472039e-02
5.714285714285714107e-02
4.901960784313725422e-02
4.950495049504950729e-02
4.901960784313725422e-02
5.504587155963303058e-02
5.769230769230769551e-02
5.454545454545454281e-02
7.339449541284404077e-02
4.504504504504504292e-02
4.807692307692307959e-02
4.504504504504504292e-02
5.660377358490566169e-02
5.825242718446602130e-02
4.901960784313725422e-02
4.424778761061946841e-02
6.542056074766354479e-02
5.882352941176470507e-02
4.901960784313725422e-02
4.950495049504950729e-02
3.921568627450980338e-02
4.716981132075472039e-02
6.666666666666666574e-02
3.960396039603960444e-02
4.587155963302752548e-02
6.730769230769230449e-02
5.882352941176470507e-02
4.854368932038834877e-02
5.660377358490566169e-02
7.692307692307692735e-02
3.960396039603960444e-02
4.347826086956521618e-02
3.731343283582089221e-02
5.095541401273885607e-02
3.896103896103896014e-02
3.896103896103896014e-02
4.705882352941176405e-02
4.216867469879517771e-02
3.749999999999999861e-02
4.907975460122699501e-02
9.937888198757763303e-02
2.836879432624113406e-02
6.707317073170732113e-02
6.849315068493150305e-02
2.941176470588235253e-02
3.289473684210526133e-02
3.571428571428571230e-02
3.333333333333333287e-02
5.128205128205128027e-02
4.430379746835443056e-02
3.676470588235294240e-02
2.649006622516556289e-02
7.228915662650602092e-02
3.401360544217687382e-02
3.896103896103896014e-02
6.944444444444444753e-02
5.732484076433121134e-02
2.898550724637681195e-02
5.369127516778523374e-02
3.821656050955413858e-02
5.095541401273885607e-02
6.289308176100628922e-02
5.095541401273885607e-02
3.597122302158273222e-02
3.086419753086419582e-02
5.000000000000000278e-02
6.338028169014084390e-02
6.211180124223602411e-02
5.590062111801242378e-02
5.063291139240506250e-02
3.921568627450980338e-02
5.660377358490566169e-02
5.161290322580645157e-02
4.458598726114649385e-02
4.242424242424242681e-02
4.575163398692810163e-02
5.263157894736841813e-02
4.498269896193771850e-02
4.844290657439446340e-02
5.161290322580645157e-02
4.421768707482993249e-02
7.843137254901960675e-02
8.163265306122448328e-02
2.857142857142857054e-02
7.920792079207920888e-02
1.052631578947368363e-01
4.580152671755725186e-02
8.910891089108910479e-02
5.116279069767441789e-02
8.411214953271027583e-02
9.259259259259258745e-02
5.806451612903226062e-02
8.163265306122448328e-02
7.216494845360824084e-02
1.090909090909090856e-01
8.163265306122448328e-02
7.142857142857142461e-02
8.163265306122448328e-02
9.090909090909091161e-02
1.081081081081081141e-01
8.163265306122448328e-02
8.163265306122448328e-02
5.882352941176470507e-02
8.823529411764706454e-02
7.843137254901960675e-02
9.482758620689654694e-02
6.796116504854368690e-02
9.909909909909909997e-02
8.000000000000000167e-02
8.163265306122448328e-02
8.000000000000000167e-02
7.216494845360824084e-02
7.216494845360824084e-02
8.333333333333332871e-02
7.216494845360824084e-02
7.216494845360824084e-02
7.216494845360824084e-02
8.737864077669903196e-02
8.163265306122448328e-02
9.259259259259258745e-02
8.653846153846153633e-02
1.018518518518518462e-01
8.256880733944954587e-02
9.090909090909091161e-02
7.216494845360824084e-02
8.910891089108910479e-02
8.163265306122448328e-02
7.766990291262135249e-02
8.163265306122448328e-02
8.849557522123893682e-02
7.142857142857142461e-02
4.545454545454545581e-02
4.580152671755725186e-02
4.580152671755725186e-02
3.623188405797101580e-02
4.545454545454545581e-02
3.571428571428571230e-02
4.477611940298507204e-02
4.316546762589928282e-02
4.000000000000000083e-02
3.355704697986577195e-02
4.580152671755725186e-02
4.477611940298507204e-02
2.816901408450704289e-02
4.137931034482758563e-02
4.545454545454545581e-02
4.137931034482758563e-02
4.511278195488721554e-02
3.623188405797101580e-02
4.580152671755725186e-02
4.545454545454545581e-02
4.545454545454545581e-02
4.477611940298507204e-02
4.142011834319526964e-02
3.355704697986577195e-02
4.545454545454545581e-02
4.545454545454545581e-02
3.355704697986577195e-02
4.580152671755725186e-02
3.355704697986577195e-02
3.311258278145695622e-02
4.545454545454545581e-02
3.355704697986577195e-02
4.545454545454545581e-02
4.225352112676056260e-02
4.402515723270439968e-02
4.545454545454545581e-02
3.424657534246575152e-02
3.355704697986577195e-02
4.580152671755725186e-02
3.401360544217687382e-02
2.739726027397260122e-02
3.355704697986577195e-02
3.749999999999999861e-02
4.545454545454545581e-02
3.947368421052631360e-02
4.545454545454545581e-02
4.545454545454545581e-02
4.666666666666666879e-02
3.401360544217687382e-02
4.545454545454545581e-02
3.333333333333333287e-02
3.749999999999999861e-02
3.333333333333333287e-02
4.379562043795620641e-02
3.289473684210526133e-02
3.773584905660377214e-02
4.046242774566474049e-02
3.723404255319148759e-02
3.333333333333333287e-02
3.333333333333333287e-02
3.867403314917126911e-02
3.465346534653465649e-02
3.896103896103896014e-02
4.046242774566474049e-02
3.973509933774834607e-02
2.898550724637681195e-02
3.267973856209150513e-02
3.267973856209150513e-02
3.289473684210526133e-02
4.046242774566474049e-02
4.458598726114649385e-02
3.333333333333333287e-02
3.614457831325301046e-02
4.022988505747126381e-02
3.703703703703703498e-02
3.237410071942446038e-02
5.921052631578947040e-02
3.921568627450980338e-02
3.333333333333333287e-02
3.921568627450980338e-02
1.960784313725490169e-02
3.311258278145695622e-02
2.666666666666666838e-02
4.374999999999999722e-02
3.289473684210526133e-02
4.487179487179487197e-02
4.195804195804195974e-02
3.289473684210526133e-02
3.896103896103896014e-02
4.166666666666666435e-02
3.053435114503816675e-02
3.870967741935484041e-02
3.225806451612903136e-02
4.371584699453551909e-02
2.142857142857142877e-02
6.790123456790123080e-02
3.311258278145695622e-02
4.046242774566474049e-02
2.631578947368420907e-02
4.022988505747126381e-02
5.825242718446602130e-02
5.309734513274336209e-02
9.345794392523364136e-02
5.263157894736841813e-02
5.882352941176470507e-02
6.250000000000000000e-02
5.769230769230769551e-02
4.672897196261682068e-02
5.714285714285714107e-02
3.333333333333333287e-02
5.940594059405940319e-02
6.730769230769230449e-02
4.854368932038834877e-02
4.761904761904761640e-02
5.769230769230769551e-02
5.882352941176470507e-02
3.973509933774834607e-02
4.123711340206185488e-02
6.481481481481481122e-02
4.761904761904761640e-02
4.901960784313725422e-02
6.122448979591836593e-02
4.761904761904761640e-02
5.154639175257731687e-02
4.000000000000000083e-02
8.108108108108108558e-02
5.208333333333333565e-02
5.825242718446602130e-02
5.000000000000000278e-02
5.940594059405940319e-02
5.825242718446602130e-02
4.166666666666666435e-02
3.703703703703703498e-02
5.825242718446602130e-02
6.666666666666666574e-02
7.070707070707070441e-02
4.123711340206185488e-02
6.185567010309278579e-02
3.809523809523809867e-02
4.716981132075472039e-02
4.123711340206185488e-02
5.208333333333333565e-02
5.000000000000000278e-02
6.185567010309278579e-02
6.796116504854368690e-02
7.547169811320754429e-02
5.050505050505050414e-02
4.166666666666666435e-02
4.761904761904761640e-02
5.769230769230769551e-02
3.305785123966942241e-02
3.305785123966942241e-02
3.305785123966942241e-02
2.255639097744360777e-02
4.411764705882353227e-02
3.305785123966942241e-02
3.305785123966942241e-02
2.054794520547945091e-02
3.968253968253968034e-02
3.305785123966942241e-02
3.252032520325203596e-02
2.962962962962963076e-02
3.305785123966942241e-02
4.347826086956521618e-02
3.305785123966942241e-02
2.797202797202797200e-02
3.305785123966942241e-02
3.305785123966942241e-02
3.278688524590164105e-02
2.962962962962963076e-02
3.305785123966942241e-02
3.305785123966942241e-02
3.164556962025316666e-02
3.305785123966942241e-02
3.305785123966942241e-02
2.255639097744360777e-02
3.305785123966942241e-02
2.985074626865671585e-02
3.305785123966942241e-02
2.255639097744360777e-02
3.278688524590164105e-02
3.378378378378378566e-02
3.305785123966942241e-02
3.649635036496350071e-02
3.305785123966942241e-02
4.861111111111111188e-02
3.305785123966942241e-02
3.305785123966942241e-02
3.305785123966942241e-02
3.225806451612903136e-02
2.255639097744360777e-02
2.255639097744360777e-02
3.305785123966942241e-02
2.255639097744360777e-02
3.305785123966942241e-02
3.305785123966942241e-02
2.985074626865671585e-02
3.305785123966942241e-02
3.174603174603174427e-02
2.985074626865671585e-02
2.836879432624113406e-02
1.796407185628742451e-02
7.462686567164178962e-03
7.633587786259541687e-03
1.960784313725490169e-02
5.105105105105105234e-02
2.341137123745819226e-02
3.333333333333333287e-02
1.428571428571428527e-02
7.633587786259541687e-03
2.013422818791946178e-02
1.481481481481481538e-02
2.189781021897810320e-02
3.401360544217687382e-02
2.173913043478260809e-02
1.986754966887417304e-02
7.462686567164178962e-03
1.459854014598540098e-02
7.462686567164178962e-03
2.189781021897810320e-02
1.459854014598540098e-02
3.980099502487562113e-02
5.185185185185185036e-02
1.428571428571428527e-02
7.633587786259541687e-03
4.545454545454545581e-02
2.348993288590604106e-02
4.255319148936170109e-02
1.428571428571428527e-02
2.238805970149253602e-02
2.985074626865671585e-02
1.515151515151515194e-02
2.020202020202020374e-02
2.158273381294964141e-02
2.189781021897810320e-02
1.398601398601398600e-02
2.189781021897810320e-02
7.299270072992700489e-03
7.692307692307692735e-03
1.980198019801980222e-02
2.614379084967320341e-02
4.255319148936170109e-02
1.470588235294117627e-02
2.112676056338028130e-02
7.453416149068323171e-02
2.068965517241379282e-02
1.438848920863309427e-02
5.074626865671641451e-02
1.526717557251908337e-02
1.379310344827586188e-02
8.264462809917355601e-03
8.064516129032257841e-03
1.639344262295082053e-02
7.575757575757575968e-03
8.264462809917355601e-03
1.503759398496240518e-02
1.612903225806451568e-02
1.438848920863309427e-02
7.874015748031495954e-03
8.264462809917355601e-03
2.290076335877862593e-02
7.692307692307692735e-03
1.562500000000000000e-02
2.255639097744360777e-02
8.264462809917355601e-03
8.196721311475410263e-03
1.652892561983471120e-02
8.196721311475410263e-03
1.639344262295082053e-02
8.196721311475410263e-03
7.936507936507936067e-03
1.612903225806451568e-02
7.936507936507936067e-03
2.325581395348837177e-02
8.264462809917355601e-03
3.076923076923077094e-02
3.787878787878787984e-02
8.264462809917355601e-03
2.272727272727272790e-02
1.639344262295082053e-02
1.550387596899224785e-02
8.130081300813008990e-03
1.639344262295082053e-02
1.639344262295082053e-02
3.030303030303030387e-02
1.562500000000000000e-02
8.333333333333333218e-03
8.333333333333333218e-03
2.362204724409448786e-02
2.307692307692307820e-02
3.937007874015747977e-02
7.812500000000000000e-03
8.333333333333333218e-03
7.936507936507936067e-03
1.639344262295082053e-02
8.130081300813008990e-03
7.407407407407406996e-02
5.714285714285714107e-02
4.838709677419354704e-02
4.761904761904761640e-02
6.349206349206348854e-02
4.166666666666666435e-02
5.479452054794520244e-02
7.407407407407406996e-02
3.278688524590164105e-02
3.076923076923077094e-02
9.459459459459459985e-02
8.695652173913043237e-02
8.636363636363636465e-02
6.349206349206348854e-02
6.349206349206348854e-02
4.838709677419354704e-02
7.352941176470588480e-02
4.838709677419354704e-02
3.278688524590164105e-02
4.838709677419354704e-02
5.970149253731343170e-02
6.349206349206348854e-02
4.838709677419354704e-02
4.938271604938271331e-02
4.411764705882353227e-02
3.076923076923077094e-02
4.838709677419354704e-02
6.349206349206348854e-02
6.349206349206348854e-02
6.349206349206348854e-02
8.219178082191780366e-02
4.838709677419354704e-02
5.813953488372092943e-02
6.349206349206348854e-02
6.349206349206348854e-02
3.278688524590164105e-02
6.250000000000000000e-02
4.838709677419354704e-02
6.349206349206348854e-02
6.349206349206348854e-02
6.349206349206348854e-02
6.349206349206348854e-02
4.838709677419354704e-02
6.349206349206348854e-02
5.797101449275362389e-02
6.349206349206348854e-02
3.076923076923077094e-02
6.349206349206348854e-02
3.278688524590164105e-02
6.349206349206348854e-02
4.827586206896551657e-02
1.526717557251908337e-02
1.574803149606299191e-02
3.870967741935484041e-02
3.007518796992481036e-02
1.438848920863309427e-02
4.827586206896551657e-02
1.574803149606299191e-02
2.255639097744360777e-02
1.562500000000000000e-02
3.355704697986577195e-02
4.255319148936170109e-02
1.562500000000000000e-02
4.827586206896551657e-02
4.487179487179487197e-02
4.827586206896551657e-02
8.139534883720930813e-02
4.827586206896551657e-02
2.325581395348837177e-02
2.343750000000000000e-02
3.896103896103896014e-02
3.289473684210526133e-02
2.325581395348837177e-02
4.827586206896551657e-02
2.325581395348837177e-02
2.631578947368420907e-02
1.574803149606299191e-02
4.827586206896551657e-02
3.053435114503816675e-02
3.053435114503816675e-02
2.325581395348837177e-02
3.076923076923077094e-02
4.861111111111111188e-02
2.272727272727272790e-02
4.827586206896551657e-02
2.307692307692307820e-02
4.827586206896551657e-02
7.874015748031495954e-03
4.827586206896551657e-02
1.587301587301587213e-02
4.794520547945205213e-02
3.896103896103896014e-02
4.827586206896551657e-02
1.562500000000000000e-02
4.827586206896551657e-02
1.574803149606299191e-02
1.550387596899224785e-02
4.827586206896551657e-02
2.631578947368420907e-02
1.562500000000000000e-02
2.962962962962963076e-02
2.898550724637681195e-02
6.578947368421052266e-02
3.571428571428571230e-02
3.623188405797101580e-02
3.448275862068965469e-02
2.238805970149253602e-02
2.205882352941176613e-02
4.827586206896551657e-02
4.225352112676056260e-02
2.238805970149253602e-02
2.941176470588235253e-02
2.919708029197080196e-02
4.316546762589928282e-02
2.238805970149253602e-02
3.676470588235294240e-02
4.697986577181208212e-02
2.222222222222222307e-02
3.546099290780142105e-02
4.195804195804195974e-02
2.836879432624113406e-02
4.929577464788732072e-02
3.597122302158273222e-02
2.222222222222222307e-02
2.238805970149253602e-02
2.962962962962963076e-02
2.941176470588235253e-02
2.919708029197080196e-02
4.225352112676056260e-02
4.195804195804195974e-02
5.555555555555555247e-02
4.729729729729729992e-02
4.347826086956521618e-02
2.173913043478260809e-02
2.877697841726618855e-02
3.546099290780142105e-02
2.189781021897810320e-02
3.571428571428571230e-02
2.857142857142857054e-02
2.189781021897810320e-02
4.285714285714285754e-02
3.649635036496350071e-02
2.962962962962963076e-02
2.962962962962963076e-02
3.571428571428571230e-02
4.195804195804195974e-02
4.195804195804195974e-02
2.238805970149253602e-02
3.472222222222222376e-02
3.571428571428571230e-02
2.120141342756183891e-02
2.120141342756183891e-02
3.496503496503496761e-02
3.496503496503496761e-02
4.166666666666666435e-02
4.166666666666666435e-02
2.816901408450704289e-02
2.112676056338028130e-02
6.962025316455695834e-02
3.496503496503496761e-02
2.120141342756183891e-02
3.496503496503496761e-02
3.496503496503496761e-02
2.120141342756183891e-02
3.496503496503496761e-02
4.137931034482758563e-02
2.120141342756183891e-02
4.081632653061224164e-02
4.166666666666666435e-02
2.120141342756183891e-02
3.496503496503496761e-02
3.496503496503496761e-02
2.816901408450704289e-02
3.496503496503496761e-02
2.120141342756183891e-02
5.442176870748299117e-02
2.816901408450704289e-02
3.246753246753246447e-02
4.938271604938271331e-02
4.166666666666666435e-02
4.137931034482758563e-02
2.120141342756183891e-02
4.166666666666666435e-02
2.816901408450704289e-02
4.166666666666666435e-02
3.496503496503496761e-02
4.166666666666666435e-02
2.120141342756183891e-02
3.496503496503496761e-02
2.816901408450704289e-02
4.166666666666666435e-02
4.137931034482758563e-02
4.166666666666666435e-02
2.816901408450704289e-02
2.816901408450704289e-02
2.816901408450704289e-02
4.166666666666666435e-02
3.496503496503496761e-02
4.907975460122699501e-02
2.120141342756183891e-02
3.496503496503496761e-02
3.870967741935484041e-02
4.729729729729729992e-02
3.954802259887005983e-02
4.458598726114649385e-02
3.932584269662921239e-02
3.954802259887005983e-02
3.825136612021858007e-02
4.516129032258064252e-02
3.797468354430379861e-02
3.870967741935484041e-02
2.173913043478260809e-02
3.867403314917126911e-02
3.954802259887005983e-02
5.128205128205128027e-02
3.954802259887005983e-02
4.000000000000000083e-02
3.932584269662921239e-02
3.932584269662921239e-02
3.821656050955413858e-02
3.977272727272727210e-02
5.181347150259067030e-02
3.658536585365853439e-02
3.977272727272727210e-02
3.743315508021390070e-02
4.294478527607362150e-02
5.202312138728323876e-02
2.941176470588235253e-02
4.000000000000000083e-02
3.954802259887005983e-02
3.676470588235294240e-02
3.821656050955413858e-02
3.977272727272727210e-02
2.238805970149253602e-02
2.205882352941176613e-02
3.825136612021858007e-02
3.954802259887005983e-02
4.864864864864865135e-02
3.954802259887005983e-02
3.496503496503496761e-02
3.723404255319148759e-02
2.777777777777777624e-02
3.977272727272727210e-02
3.954802259887005983e-02
4.000000000000000083e-02
4.347826086956521618e-02
4.000000000000000083e-02
3.797468354430379861e-02
3.954802259887005983e-02
3.977272727272727210e-02
1.538461538461538547e-02
2.307692307692307820e-02
3.053435114503816675e-02
3.278688524590164105e-02
3.125000000000000000e-02
2.941176470588235253e-02
3.278688524590164105e-02
3.053435114503816675e-02
2.857142857142857054e-02
1.550387596899224785e-02
4.032258064516128920e-02
1.562500000000000000e-02
2.343750000000000000e-02
3.846153846153846367e-02
1.562500000000000000e-02
1.550387596899224785e-02
2.325581395348837177e-02
2.362204724409448786e-02
2.362204724409448786e-02
3.125000000000000000e-02
2.343750000000000000e-02
1.538461538461538547e-02
1.550387596899224785e-02
1.550387596899224785e-02
2.307692307692307820e-02
4.000000000000000083e-02
3.278688524590164105e-02
2.325581395348837177e-02
3.787878787878787984e-02
5.343511450381679267e-02
4.800000000000000100e-02
2.325581395348837177e-02
1.550387596899224785e-02
3.305785123966942241e-02
5.600000000000000117e-02
3.225806451612903136e-02
1.562500000000000000e-02
3.174603174603174427e-02
3.225806451612903136e-02
3.846153846153846367e-02
1.562500000000000000e-02
3.305785123966942241e-02
4.615384615384615641e-02
1.562500000000000000e-02
3.125000000000000000e-02
2.307692307692307820e-02
4.065040650406503975e-02
4.838709677419354704e-02
3.278688524590164105e-02
3.149606299212598381e-02
6.766917293233082331e-02
6.201550387596899139e-02
4.000000000000000083e-02
6.451612903225806273e-02
4.724409448818897572e-02
6.796116504854368690e-02
6.289308176100628922e-02
6.164383561643835274e-02
4.575163398692810163e-02
7.236842105263158187e-02
6.569343065693430961e-02
6.923076923076923461e-02
4.724409448818897572e-02
6.923076923076923461e-02
3.896103896103896014e-02
3.921568627450980338e-02
5.468750000000000000e-02
5.426356589147286746e-02
4.724409448818897572e-02
5.468750000000000000e-02
4.724409448818897572e-02
4.724409448818897572e-02
4.724409448818897572e-02
5.468750000000000000e-02
5.468750000000000000e-02
5.442176870748299117e-02
6.666666666666666574e-02
4.109589041095890183e-02
4.109589041095890183e-02
4.687500000000000000e-02
4.054054054054054279e-02
4.724409448818897572e-02
3.401360544217687382e-02
4.137931034482758563e-02
4.285714285714285754e-02
2.962962962962963076e-02
7.246376811594203160e-02
4.109589041095890183e-02
4.724409448818897572e-02
4.724409448818897572e-02
3.496503496503496761e-02
5.405405405405405705e-02
5.468750000000000000e-02
3.623188405797101580e-02
5.468750000000000000e-02
6.201550387596899139e-02
5.468750000000000000e-02
4.724409448818897572e-02
5.468750000000000000e-02
5.468750000000000000e-02
