# Supplementary material for: Alternation emerges as a multi-modal strategy for turbulent odor navigation
Source: eLife. 2022 Aug 23;11:e76989. doi: 10.7554/eLife.76989 (PMC9489216; doi:10.7554/eLife.76989)
Supplement: Supplementary file 1. [file elife-76989-supp1.zip › data_availability/fig4/surge.txt]

8.298755186721991708e-03
9.259259259259258745e-03
9.389671361502347630e-03
1.401869158878504655e-02
1.415094339622641542e-02
1.357466063348416324e-02
9.345794392523363789e-03
1.401869158878504655e-02
8.403361344537814762e-03
9.389671361502347630e-03
1.357466063348416324e-02
9.345794392523363789e-03
1.357466063348416324e-02
0.000000000000000000e+00
8.264462809917355601e-03
9.433962264150943036e-03
8.298755186721991708e-03
8.298755186721991708e-03
9.132420091324200406e-03
9.132420091324200406e-03
8.368200836820082963e-03
4.545454545454545234e-03
8.264462809917355601e-03
8.032128514056224161e-03
8.298755186721991708e-03
9.756097560975609748e-03
1.363636363636363570e-02
0.000000000000000000e+00
9.090909090909090468e-03
9.523809523809524669e-03
9.259259259259258745e-03
9.090909090909090468e-03
9.132420091324200406e-03
9.389671361502347630e-03
9.174311926605505096e-03
9.132420091324200406e-03
9.174311926605505096e-03
9.090909090909090468e-03
9.259259259259258745e-03
9.259259259259258745e-03
9.132420091324200406e-03
0.000000000000000000e+00
0.000000000000000000e+00
4.310344827586206837e-03
0.000000000000000000e+00
0.000000000000000000e+00
0.000000000000000000e+00
0.000000000000000000e+00
0.000000000000000000e+00
4.366812227074235581e-03
0.000000000000000000e+00
9.090909090909090468e-03
0.000000000000000000e+00
4.424778761061946841e-03
0.000000000000000000e+00
0.000000000000000000e+00
0.000000000000000000e+00
0.000000000000000000e+00
0.000000000000000000e+00
0.000000000000000000e+00
4.424778761061946841e-03
0.000000000000000000e+00
0.000000000000000000e+00
4.444444444444444441e-03
0.000000000000000000e+00
0.000000000000000000e+00
0.000000000000000000e+00
0.000000000000000000e+00
0.000000000000000000e+00
0.000000000000000000e+00
0.000000000000000000e+00
0.000000000000000000e+00
0.000000000000000000e+00
0.000000000000000000e+00
0.000000000000000000e+00
0.000000000000000000e+00
0.000000000000000000e+00
0.000000000000000000e+00
0.000000000000000000e+00
4.484304932735425943e-03
0.000000000000000000e+00
0.000000000000000000e+00
0.000000000000000000e+00
0.000000000000000000e+00
4.405286343612335211e-03
0.000000000000000000e+00
0.000000000000000000e+00
0.000000000000000000e+00
2.816901408450704376e-03
0.000000000000000000e+00
4.444444444444444441e-03
0.000000000000000000e+00
0.000000000000000000e+00
4.716981132075471518e-03
4.444444444444444441e-03
0.000000000000000000e+00
9.132420091324200406e-03
0.000000000000000000e+00
4.464285714285714038e-03
0.000000000000000000e+00
8.928571428571428076e-03
4.504504504504504465e-03
0.000000000000000000e+00
0.000000000000000000e+00
8.771929824561403022e-03
4.504504504504504465e-03
0.000000000000000000e+00
9.132420091324200406e-03
4.587155963302752548e-03
0.000000000000000000e+00
8.928571428571428076e-03
0.000000000000000000e+00
0.000000000000000000e+00
4.405286343612335211e-03
0.000000000000000000e+00
0.000000000000000000e+00
4.444444444444444441e-03
0.000000000000000000e+00
0.000000000000000000e+00
0.000000000000000000e+00
0.000000000000000000e+00
0.000000000000000000e+00
0.000000000000000000e+00
4.464285714285714038e-03
0.000000000000000000e+00
0.000000000000000000e+00
0.000000000000000000e+00
0.000000000000000000e+00
0.000000000000000000e+00
0.000000000000000000e+00
0.000000000000000000e+00
0.000000000000000000e+00
0.000000000000000000e+00
0.000000000000000000e+00
0.000000000000000000e+00
4.608294930875576033e-03
0.000000000000000000e+00
0.000000000000000000e+00
9.174311926605505096e-03
0.000000000000000000e+00
0.000000000000000000e+00
0.000000000000000000e+00
0.000000000000000000e+00
0.000000000000000000e+00
0.000000000000000000e+00
4.504504504504504465e-03
0.000000000000000000e+00
3.246753246753246967e-03
0.000000000000000000e+00
0.000000000000000000e+00
4.761904761904762334e-03
0.000000000000000000e+00
0.000000000000000000e+00
0.000000000000000000e+00
3.773584905660377388e-03
3.787878787878787984e-03
3.773584905660377388e-03
4.504504504504504465e-03
3.773584905660377388e-03
4.184100418410041482e-03
3.759398496240601295e-03
4.545454545454545234e-03
4.545454545454545234e-03
4.484304932735425943e-03
3.773584905660377388e-03
3.759398496240601295e-03
4.566210045662100203e-03
0.000000000000000000e+00
0.000000000000000000e+00
0.000000000000000000e+00
0.000000000000000000e+00
4.484304932735425943e-03
0.000000000000000000e+00
0.000000000000000000e+00
0.000000000000000000e+00
0.000000000000000000e+00
0.000000000000000000e+00
0.000000000000000000e+00
0.000000000000000000e+00
0.000000000000000000e+00
0.000000000000000000e+00
0.000000000000000000e+00
4.608294930875576033e-03
0.000000000000000000e+00
0.000000000000000000e+00
0.000000000000000000e+00
0.000000000000000000e+00
0.000000000000000000e+00
0.000000000000000000e+00
0.000000000000000000e+00
0.000000000000000000e+00
3.496503496503496500e-03
4.545454545454545234e-03
4.566210045662100203e-03
4.587155963302752548e-03
0.000000000000000000e+00
0.000000000000000000e+00
0.000000000000000000e+00
0.000000000000000000e+00
4.524886877828054703e-03
0.000000000000000000e+00
0.000000000000000000e+00
0.000000000000000000e+00
4.629629629629629373e-03
0.000000000000000000e+00
0.000000000000000000e+00
0.000000000000000000e+00
9.132420091324200406e-03
0.000000000000000000e+00
0.000000000000000000e+00
4.672897196261681894e-03
4.048582995951417046e-03
4.566210045662100203e-03
4.587155963302752548e-03
3.466204506065857695e-03
1.724137931034482735e-03
1.733102253032928848e-03
4.545454545454545234e-03
4.651162790697674354e-03
4.484304932735425943e-03
3.484320557491289196e-03
4.587155963302752548e-03
4.566210045662100203e-03
0.000000000000000000e+00
4.484304932735425943e-03
9.049773755656109406e-03
4.484304932735425943e-03
4.651162790697674354e-03
4.524886877828054703e-03
4.484304932735425943e-03
1.895734597156398249e-02
4.464285714285714038e-03
8.849557522123893682e-03
4.629629629629629373e-03
4.484304932735425943e-03
4.608294930875576033e-03
4.566210045662100203e-03
0.000000000000000000e+00
1.642036124794745431e-03
4.464285714285714038e-03
4.504504504504504465e-03
4.504504504504504465e-03
4.444444444444444441e-03
4.484304932735425943e-03
4.405286343612335211e-03
1.655629139072847681e-03
4.545454545454545234e-03
4.566210045662100203e-03
4.651162790697674354e-03
4.504504504504504465e-03
1.642036124794745431e-03
0.000000000000000000e+00
0.000000000000000000e+00
4.629629629629629373e-03
4.629629629629629373e-03
0.000000000000000000e+00
0.000000000000000000e+00
4.807692307692307959e-03
0.000000000000000000e+00
4.629629629629629373e-03
0.000000000000000000e+00
4.672897196261681894e-03
0.000000000000000000e+00
0.000000000000000000e+00
4.672897196261681894e-03
0.000000000000000000e+00
0.000000000000000000e+00
0.000000000000000000e+00
0.000000000000000000e+00
0.000000000000000000e+00
0.000000000000000000e+00
0.000000000000000000e+00
0.000000000000000000e+00
0.000000000000000000e+00
0.000000000000000000e+00
0.000000000000000000e+00
0.000000000000000000e+00
0.000000000000000000e+00
0.000000000000000000e+00
0.000000000000000000e+00
0.000000000000000000e+00
0.000000000000000000e+00
0.000000000000000000e+00
0.000000000000000000e+00
0.000000000000000000e+00
0.000000000000000000e+00
0.000000000000000000e+00
0.000000000000000000e+00
0.000000000000000000e+00
0.000000000000000000e+00
0.000000000000000000e+00
0.000000000000000000e+00
0.000000000000000000e+00
0.000000000000000000e+00
3.225806451612903136e-02
1.834862385321101019e-02
2.727272727272727140e-02
1.951219512195121950e-02
1.834862385321101019e-02
1.960784313725490169e-02
1.960784313725490169e-02
1.904761904761904934e-02
1.818181818181818094e-02
1.851851851851851749e-02
1.834862385321101019e-02
2.272727272727272790e-02
1.904761904761904934e-02
0.000000000000000000e+00
1.941747572815533812e-02
2.369668246445497464e-02
1.951219512195121950e-02
1.769911504424778736e-02
1.904761904761904934e-02
2.403846153846153980e-02
1.851851851851851749e-02
1.951219512195121950e-02
1.990049751243781057e-02
1.923076923076923184e-02
1.860465116279069742e-02
1.923076923076923184e-02
2.358490566037736019e-02
0.000000000000000000e+00
1.951219512195121950e-02
1.970443349753694603e-02
3.301886792452830149e-02
1.860465116279069742e-02
1.970443349753694603e-02
1.639344262295082053e-02
1.895734597156398249e-02
2.293577981651376274e-02
1.869158878504672758e-02
2.739726027397260122e-02
1.951219512195121950e-02
1.951219512195121950e-02
1.960784313725490169e-02
0.000000000000000000e+00
